# Supplementary material for: A higher-level MRP supertree of placental mammals
Source: BMC Evol Biol. 2006 Nov 13;6:93. doi: 10.1186/1471-2148-6-93 (PMC1654192; doi:10.1186/1471-2148-6-93)
Supplement: Additional file 2 — XLS file giving details of all source trees coded from the references listed in Additional file 1. [file 1471-2148-6-93-S2.xls]

## Sheet: Sheet1
REF	Tree ID	Source (and method of analysis)	Data set (and whether name is approved by HGNC)	Notes	MRP mini-supertree?	Include in complete analysis (Figure 1)?	Include in subsidiary analysis of LEA references only (Figure 2)?
1	RobB_pr_271_1	Figure 3 B (transversion parsimony)	MT-CO2 (HGNC-approved)	author preference for transversion parsimony tree over MP tree	no	yes	yes (characters 300-308)
2	RobB_pr_177_1	Figure 4 (NJ)	HLA-DRB1 (HGNC-approved)		no	no, RobB_pr_3_1a and RobB_pr_52_1 represent same character set and are taxonomically more comprehensive and/or more recent	yes (characters 662-664)
4	MarcelC_RL_21_1	Figure 6 (parsimony)	MT-RNR1 (HGNC-approved)		no	yes	yes (characters 879-885)
5	MarcelC_RL_27_1	Figure 2A (‘Multi-align’ and ‘Tree’ programs of ‘GCG’ package)	BDNF (HGNC-approved)		no	no, RobB_pr_344_10 represents same character set and is taxonomically more comprehensive and/or more recent	yes (characters 74-75)
7	RobB_pr_358_1	Figure 6.1 (Hein alignment program)	common cetacean highly repetitive DNA component (not HGNC-approved)		no	yes	yes (character 172)
8	RobB_pr_180_1	Figure 5 (NJ using Jukes-Cantor distances)	BCHE (HGNC-approved)		no	yes	yes (characters 76-79)
9	MarcelC_RL_55_1a	Figure 1 MYOD1 (neighbour joining)	MYOD1 (HGNC-approved)		no	yes	yes (character 671)
9	MarcelC_RL_55_1b	Figure 1 MYF5 (neighbour joining)	MYF5 (HGNC-approved)		no	yes	yes (character 670)
10	RobB_pr_221_1	Figure 2 (NJ)	MYC (HGNC-approved)		no	no, RobB_pr_174_6 represents same character set and is taxonomically more comprehensive and/or more recent	yes (characters 166-167)
11	RobB_pr_377_1	Fig 2.5 (parsimony)	mtDNA control-region sequences (not HGNC-approved)	Unidentified whale meat samples deleted from source tree	no	yes	yes (character 179-182)
12	RobB_pr_356_1	Appendix pages 20-23 (parsimony)	45 morphological characters	fossil taxa and suprafamilial taxa (e.g. Mysticeti) excluded; relatively informal cladogram, but underlying character support present	no	yes	yes (characters 1668-1671), upweighted 4x
15	RobB_pr_262_1	Figure 3 and page 168 (MP)	RNASE1 (HGNC-approved)	Figure 3 is not the most parsimonious cladogram; the most parsimonious cladogram is described in text (page 168), and this information was used to code the source tree	no	yes	yes (characters 807-823)
16	RobB_pr_281_1a	Figure 4 TREEALIGN PROGRAM (parsimony using Treealign with Dayhoff Mutation Data Matrix)	GLUD2 (HGNC-approved)		yes, with RobB_pr_281_1b	yes, as mini-supertree RobB_pr_281_1_GLUD2_MRP_cons	yes, as mini-supertree RobB_pr_281_1_GLUD2_MRP_cons (character 418)
16	RobB_pr_281_1b	Figure 4 MATRIX-BASED DISTANCE TREE (NJ or additive tree using Dayhoff Mutation Data Matrix)	GLUD2 (HGNC-approved)		yes, with RobB_pr_281_1a	yes, as mini-supertree RobB_pr_281_1_GLUD2_MRP_cons	yes, as mini-supertree RobB_pr_281_1_GLUD2_MRP_cons (character 418)
17	MarcelC_RL_32_1	Figure 3 - top left (Maximum likelihood)	MT-CO3 (HGNC-approved)		no	yes	yes (characters 328-329); upweighted 4x
19	RobB_pr_182_1a	Figure 5 (parsimony)	CTSB (HGNC-approved)		no	yes	yes (character 160)
19	RobB_pr_182_1b	Figure 5 (parsimony)	CTSS (HGNC-approved)		no	yes	yes (character 162)
19	RobB_pr_182_1c	Figure 5 (parsimony)	CTSL (HGNC-approved)		no	yes	yes (character 161)
20	RobB_pr_136_1	Figure 2 (ML using QP)	GAD2 (HGNC-approved)		no	yes	yes (character 419)
21	RobB_pr_183_1	Figure 5 (parsimony)	TTR (HGNC-approved)		no	no, RobB_pr_105_1 represents same character set and is taxonomically more comprehensive and/or more recent	yes (characters 928-929)
25	RobB_pr_334_1	Figure 15 - strict consensus (MP)	26 cranial and dental characters	suprafamilial taxa (Octodontoidea, Chinchillioidea, Cavioidea) and fossil taxa excluded	no	yes	yes (characters 1610-1613)
26	RobB_pr_321_1	Figures 49, 50 and 51 (parsimony)	range of morphological characters	fossil taxa excluded	no	yes	yes (characters 1551-1552)
28	RobB_pr_296_1	Tables IX, XI, XII, XIV and XV (unspecified)	cephalic arterial system	source tree is a composite based on the information given in tables IX, XI, XII, XIV and XV	no	yes	yes (characters 1537-1549)
32	RobB_pr_350_1	Figure 1/Table 1/Table 3 (Top) - ML analysis of mtDNA-encoded proteins (the JTT-F model) 'Incl. ND6' (Maximum likelihood)	MT-ATP6, MT-ATP8, MT-CO1, MT-CO2, MT-CO3, MT-CYB, MT-ND1, MT-ND2, MT-ND3, MT-ND4, MT-ND4L, MT-ND5, MT-ND6 (HGNC-approved)	JTT-F ML model preferred by authors, based on AIC criterion	no	no, RobB_pr_113_1 represents same character set and is taxonomically more comprehensive and/or more recent	no, MarcelC_RL_50_1 represents same character set and is taxonomically more comprehensive and/or more recent
32	RobB_pr_350_2	Figure 1/Table 1/Table 3 (Top) - ML analysis of mtDNA-encoded proteins (the JTT-F model) 'Excl. ND6' (Maximum likelihood)	MT-ATP6, MT-ATP8, MT-CO1, MT-CO2, MT-CO3, MT-CYB, MT-ND1, MT-ND2, MT-ND3, MT-ND4, MT-ND4L, MT-ND5 (HGNC-approved)	JTT-F ML model preferred by authors, based on AIC criterion	no	no, RobB_pr_164_1 represents same character set and is taxonomically more comprehensive and/or more recent	no, RobB_pr_20_1 represents same character set and is taxonomically more comprehensive and/or more recent
32	RobB_pr_350_3	Figure 1/Table 1/Table 3 (Top) - ML analysis of mtDNA-encoded proteins (the JTT-F model) 'COI' (Maximum likelihood)	MT-CO1 (HGNC-approved)	JTT-F ML model preferred by authors, based on AIC criterion	no	no, RobB_pr_346_4 represents same character set and is taxonomically more comprehensive and/or more recent	no, RobB_pr_346_4 represents same character set and is taxonomically more comprehensive and/or more recent
32	RobB_pr_350_4	Figure 1/Table 1/Table 3 (Top) - ML analysis of mtDNA-encoded proteins (the JTT-F model) 'COII' (Maximum likelihood)	MT-CO2 (HGNC-approved)	JTT-F ML model preferred by authors, based on AIC criterion	no	no, MarcelC_rl_11_2 represents same character set and is taxonomically more comprehensive and/or more recent	no, MarcelC_RL_11_2 represents same character set and is taxonomically more comprehensive and/or more recent
32	RobB_pr_350_5	Figure 1/Table 1/Table 3 (Top) - ML analysis of mtDNA-encoded proteins (the JTT-F model) 'COIII' (Maximum likelihood)	MT-CO3 (HGNC-approved)	JTT-F ML model preferred by authors, based on AIC criterion	no	no, RobB_pr_346_6 represents same character set and is taxonomically more comprehensive and/or more recent	no, RobB_pr_346_6 represents same character set and is taxonomically more comprehensive and/or more recent
32	RobB_pr_350_6	Figure 1/Table 1/Table 3 (Top) - ML analysis of mtDNA-encoded proteins (the JTT-F model) 'CYTb' (Maximum likelihood)	MT-CYB (HGNC-approved)	JTT-F ML model preferred by authors, based on AIC criterion	no	no, RobB_pr_42_2 represents same character set and is taxonomically more comprehensive and/or more recent	no, RobB_pr_346_15 represents same character set and is taxonomically more comprehensive and/or more recent
32	RobB_pr_350_7	Figure 1/Table 1/Table 3 (Top) - ML analysis of mtDNA-encoded proteins (the JTT-F model) 'ND1' (Maximum likelihood)	MT-ND1 (HGNC-approved)	JTT-F ML model preferred by authors, based on AIC criterion	no	no, Robb_pr_346_14 represents same character set and is taxonomically more comprehensive and/or more recent	no, Robb_pr_346_14 represents same character set and is taxonomically more comprehensive and/or more recent
32	RobB_pr_350_8	Figure 1/Table 1/Table 3 (Top) - ML analysis of mtDNA-encoded proteins (the JTT-F model) 'ND2' (Maximum likelihood)	MT-ND2 (HGNC-approved)	JTT-F ML model preferred by authors, based on AIC criterion	no	no, RobB_pr_346_9 represents same character set and is taxonomically more comprehensive and/or more recent	no, RobB_pr_346_9 represents same character set and is taxonomically more comprehensive and/or more recent
32	RobB_pr_350_9	Figure 1/Table 1/Table 3 (Top) - ML analysis of mtDNA-encoded proteins (the JTT-F model) 'ND3' (Maximum likelihood)	MT-ND3 (HGNC-approved)	JTT-F ML model preferred by authors, based on AIC criterion	no	no, RobB_pr_346_10 represents same character set and is taxonomically more comprehensive and/or more recent	no, RobB_pr_346_10 represents same character set and is taxonomically more comprehensive and/or more recent
32	RobB_pr_350_10	Figure 1/Table 1/Table 3 (Top) - ML analysis of mtDNA-encoded proteins (the JTT-F model) 'ND4' (Maximum likelihood)	MT-ND4 (HGNC-approved)	JTT-F ML model preferred by authors, based on AIC criterion	no	no, RobB_pr_346_11 represents same character set and is taxonomically more comprehensive and/or more recent	no, RobB_pr_346_11 represents same character set and is taxonomically more comprehensive and/or more recent
32	RobB_pr_350_11	Figure 1/Table 1/Table 3 (Top) - ML analysis of mtDNA-encoded proteins (the JTT-F model) 'ND4L' (Maximum likelihood)	MT-ND4L (HGNC-approved)	JTT-F ML model preferred by authors, based on AIC criterion	no	no, RobB_pr_346_12 represents same character set and is taxonomically more comprehensive and/or more recent	no, RobB_pr_346_12 represents same character set and is taxonomically more comprehensive and/or more recent
32	RobB_pr_350_12	Figure 1/Table 1/Table 3 (Top) - ML analysis of mtDNA-encoded proteins (the JTT-F model) 'ND5' (Maximum likelihood)	MT-ND5 (HGNC-approved)	JTT-F ML model preferred by authors, based on AIC criterion	no	no, RobB_pr_346_13 represents same character set and is taxonomically more comprehensive and/or more recent	no, RobB_pr_346_13 represents same character set and is taxonomically more comprehensive and/or more recent
32	RobB_pr_350_13	Figure 1/Table 1/Table 3 (Top) - ML analysis of mtDNA-encoded proteins (the JTT-F model) 'ND6' (Maximum likelihood)	MT-ND6 (HGNC-approved)	JTT-F ML model preferred by authors, based on AIC criterion	no	no, RobB_pr_347_16 represents same character set and is taxonomically more comprehensive and/or more recent	no, RobB_pr_347_16 represents same character set and is taxonomically more comprehensive and/or more recent
32	RobB_pr_350_14	Figure 1/Table 1/Table 3 (Top) - ML analysis of mtDNA-encoded proteins (the JTT-F model) 'ATP6' (Maximum likelihood)	MT-ATP6 (HGNC-approved)	JTT-F ML model preferred by authors, based on AIC criterion	no	no, RobB_pr_346_2 represents same character set and is taxonomically more comprehensive and/or more recent	no, RobB_pr_346_2 represents same character set and is taxonomically more comprehensive and/or more recent
32	RobB_pr_350_15	Figure 1/Table 1/Table 3 (Top) - ML analysis of mtDNA-encoded proteins (the JTT-F model) 'ATP8’ (Maximum likelihood)	MT-ATP8 (HGNC-approved)	JTT-F ML model preferred by authors, based on AIC criterion	no	no, RobB_pr_346_3 represents same character set and is taxonomically more comprehensive and/or more recent	no, RobB_pr_346_3 represents same character set and is taxonomically more comprehensive and/or more recent
33	RobB_pr_346_1a	Figure 1 (ML)	MT-ATP6, MT-ATP8, MT-CO1, MT-CO2, MT-CO3, MT-CYB, MT-ND1, MT-ND2, MT-ND3, MT-ND4, MT-ND4L, MT-ND5 (HGNC-approved)	constrained portions of topology coded as polytomies	yes, with RobB_pr_346_1b, RobB_pr_346_1c and RobB_pr_346_1d	no, RobB_pr_346_15 represents same character set and is taxonomically more comprehensive and/or more recent	no, RobB_pr_20_1 represents same character set and is taxonomically more comprehensive and/or more recent
33	RobB_pr_346_1b	Table 2 - Total - 1st + 2nd + 3rd (ML)	MT-ATP6, MT-ATP8, MT-CO1, MT-CO2, MT-CO3, MT-CYB, MT-ND1, MT-ND2, MT-ND3, MT-ND4, MT-ND4L, MT-ND5 (HGNC-approved)	constrained portions of topology coded as polytomies	yes, with RobB_pr_346_1a, RobB_pr_346_1c and RobB_pr_346_1d	no, RobB_pr_346_15 represents same character set and is taxonomically more comprehensive and/or more recent	no, RobB_pr_20_1 represents same character set and is taxonomically more comprehensive and/or more recent
33	RobB_pr_346_1c	Table 2 - Total - 1st + 2nd (ML)	MT-ATP6, MT-ATP8, MT-CO1, MT-CO2, MT-CO3, MT-CYB, MT-ND1, MT-ND2, MT-ND3, MT-ND4, MT-ND4L, MT-ND5 (HGNC-approved)	3rd codon position excluded; constrained portions of topology coded as polytomies	yes, with RobB_pr_346_1a, RobB_pr_346_1b and RobB_pr_346_1d	no, RobB_pr_346_15 represents same character set and is taxonomically more comprehensive and/or more recent	no, RobB_pr_20_1 represents same character set and is taxonomically more comprehensive and/or more recent
33	RobB_pr_346_1d	Table 3 – Total (PROTPARS)	MT-ATP6, MT-ATP8, MT-CO1, MT-CO2, MT-CO3, MT-CYB, MT-ND1, MT-ND2, MT-ND3, MT-ND4, MT-ND4L, MT-ND5 (HGNC-approved)	constrained portions of topology coded as polytomies	yes, with RobB_pr_346_1a, RobB_pr_346_1b and RobB_pr_346_1c	no, RobB_pr_346_15 represents same character set and is taxonomically more comprehensive and/or more recent	no, RobB_pr_20_1 represents same character set and is taxonomically more comprehensive and/or more recent
33	RobB_pr_346_2a	Table 1 - ATP6 (ML)	MT-ATP6 (HGNC-approved)	constrained portions of topology coded as polytomies	yes, with RobB_pr_346_2b and RobB_pr_346_2c	yes, as mini-supertree RobB_pr_346_2_MT-ATP6_MRP_cons	yes, as mini-supertree RobB_pr_346_2_MT-ATP6_MRP_cons (characters 62-63)
33	RobB_pr_346_2b	Table 2 - ATP6 (ML)	MT-ATP6 (HGNC-approved)	constrained portions of topology coded as polytomies	yes, with RobB_pr_346_2a and RobB_pr_346_2c	yes, as mini-supertree RobB_pr_346_2_MT-ATP6_MRP_cons	yes, as mini-supertree RobB_pr_346_2_MT-ATP6_MRP_cons (characters 62-63)
33	RobB_pr_346_2c	Table 3 - ATP6 (PROTPARS)	MT-ATP6 (HGNC-approved)	constrained portions of topology coded as polytomies	yes, with RobB_pr_346_2a and RobB_pr_346_2b	yes, as mini-supertree RobB_pr_346_2_MT-ATP6_MRP_cons	yes, as mini-supertree RobB_pr_346_2_MT-ATP6_MRP_cons (characters 62-63)
33	RobB_pr_346_3a	Table 1 – ATP8 (ML)	MT-ATP8 (HGNC-approved)	constrained portions of topology coded as polytomies	yes, with RobB_pr_346_3b and RobB_pr_346_3c	yes, as mini-supertree RobB_pr_346_3_MT-ATP8_MRP_cons	yes, as mini-supertree RobB_pr_346_3_MT-ATP8_MRP_cons (characters 66-67)
33	RobB_pr_346_3b	Table 2 – ATP8 (ML)	MT-ATP8 (HGNC-approved)	constrained portions of topology coded as polytomies	yes, with RobB_pr_346_3a and RobB_pr_346_3c	yes, as mini-supertree RobB_pr_346_3_MT-ATP8_MRP_cons	yes, as mini-supertree RobB_pr_346_3_MT-ATP8_MRP_cons (characters 66-67)
33	RobB_pr_346_3c	Table 3 – ATP8 (PROTPARS)	MT-ATP8 (HGNC-approved)	constrained portions of topology coded as polytomies	yes, with RobB_pr_346_3a and RobB_pr_346_3b	yes, as mini-supertree RobB_pr_346_3_MT-ATP8_MRP_cons	yes, as mini-supertree RobB_pr_346_3_MT-ATP8_MRP_cons (characters 66-67)
33	RobB_pr_346_4a	Table 1 – COI (ML)	MT-CO1 (HGNC-approved)	constrained portions of topology coded as polytomies	yes, with RobB_pr_346_4b and RobB_pr_346_4c	yes, as mini-supertree RobB_pr_346_4_MT-CO1_MRP_cons	yes, as mini-supertree RobB_pr_346_4_MT-CO1_MRP_cons (characters 298-299)
33	RobB_pr_346_4b	Table 2 – COI (ML)	MT-CO1 (HGNC-approved)	constrained portions of topology coded as polytomies	yes, with RobB_pr_346_4a and RobB_pr_346_4c	yes, as mini-supertree RobB_pr_346_4_MT-CO1_MRP_cons	yes, as mini-supertree RobB_pr_346_4_MT-CO1_MRP_cons (characters 298-299)
33	RobB_pr_346_4c	Table 3 – COI (PROTPARS)	MT-CO1 (HGNC-approved)	constrained portions of topology coded as polytomies	yes, with RobB_pr_346_4a and RobB_pr_346_4b	yes, as mini-supertree RobB_pr_346_4_MT-CO1_MRP_cons	yes, as mini-supertree RobB_pr_346_4_MT-CO1_MRP_cons (characters 298-299)
33	RobB_pr_346_5a	Table 1 – COII (ML)	MT-CO2 (HGNC-approved)	constrained portions of topology coded as polytomies	yes, with RobB_pr_346_5b and RobB_pr_346_5c	no, RobB_pr_346_16 represents same character set and is taxonomically more comprehensive and/or more recent	no, RobB_pr_346_16 represents same character set and is taxonomically more comprehensive and/or more recent
33	RobB_pr_346_5b	Table 2 – COII (ML)	MT-CO2 (HGNC-approved)	constrained portions of topology coded as polytomies	yes, with RobB_pr_346_5a and RobB_pr_346_5c	no, RobB_pr_346_16 represents same character set and is taxonomically more comprehensive and/or more recent	no, RobB_pr_346_16 represents same character set and is taxonomically more comprehensive and/or more recent
33	RobB_pr_346_5c	Table 3 – COII (PROTPARS)	MT-CO2 (HGNC-approved)	constrained portions of topology coded as polytomies	yes, with RobB_pr_346_5a and RobB_pr_346_5b	no, RobB_pr_346_16 represents same character set and is taxonomically more comprehensive and/or more recent	no, RobB_pr_346_16 represents same character set and is taxonomically more comprehensive and/or more recent
33	RobB_pr_346_6a	Table 1 – COIII (ML)	MT-CO3 (HGNC-approved)	constrained portions of topology coded as polytomies	yes, with RobB_pr_346_6b and RobB_pr_346_4c	yes, as mini-supertree RobB_pr_346_6_MT-CO3_MRP_cons	yes, as mini-supertree RobB_pr_346_6_MT-CO3_MRP_cons (characters 326-327)
33	RobB_pr_346_6b	Table 2 – COIII (ML)	MT-CO3 (HGNC-approved)	constrained portions of topology coded as polytomies	yes, with RobB_pr_346_6a and RobB_pr_346_4c	yes, as mini-supertree RobB_pr_346_6_MT-CO3_MRP_cons	yes, as mini-supertree RobB_pr_346_6_MT-CO3_MRP_cons (characters 326-327)
33	RobB_pr_346_6c	Table 3 – COIII (PROTPARS)	MT-CO3 (HGNC-approved)	constrained portions of topology coded as polytomies	yes, with RobB_pr_346_6a and RobB_pr_346_4b	yes, as mini-supertree RobB_pr_346_6_MT-CO3_MRP_cons	yes, as mini-supertree RobB_pr_346_6_MT-CO3_MRP_cons (characters 326-327)
33	RobB_pr_346_7a	Table 1 – Cytb (ML)	MT-CYB (HGNC-approved)	constrained portions of topology coded as polytomies	yes, with RobB_pr_346_7b and RobB_pr_346_7c	no, RobB_pr_346_15 represents same character set and is taxonomically more comprehensive and/or more recent	no, RobB_pr_346_15 represents same character set and is taxonomically more comprehensive and/or more recent
33	RobB_pr_346_7b	Table 2 – Cytb (ML)	MT-CYB (HGNC-approved)	constrained portions of topology coded as polytomies	yes, with RobB_pr_346_7a and RobB_pr_346_7c	no, RobB_pr_346_15 represents same character set and is taxonomically more comprehensive and/or more recent	no, RobB_pr_346_15 represents same character set and is taxonomically more comprehensive and/or more recent
33	RobB_pr_346_7c	Table 3 – Cytb (PROTPARS)	MT-CYB (HGNC-approved)	constrained portions of topology coded as polytomies	yes, with RobB_pr_346_7a and RobB_pr_346_7b	no, RobB_pr_346_15 represents same character set and is taxonomically more comprehensive and/or more recent	no, RobB_pr_346_15 represents same character set and is taxonomically more comprehensive and/or more recent
33	RobB_pr_346_8a	Table 1 – ND1 (ML)	MT-ND1 (HGNC-approved)	constrained portions of topology coded as polytomies	yes, with RobB_pr_346_8b and RobB_pr_346_8c	no, RobB_pr_346_14 represents same character set and is taxonomically more comprehensive and/or more recent	no, RobB_pr_346_14 represents same character set and is taxonomically more comprehensive and/or more recent
33	RobB_pr_346_8b	Table 2 – ND1 (ML)	MT-ND1 (HGNC-approved)	constrained portions of topology coded as polytomies	yes, with RobB_pr_346_8a and RobB_pr_346_8c	no, RobB_pr_346_14 represents same character set and is taxonomically more comprehensive and/or more recent	no, RobB_pr_346_14 represents same character set and is taxonomically more comprehensive and/or more recent
33	RobB_pr_346_8c	Table 3 – ND1 (PROTPARS)	MT-ND1 (HGNC-approved)	constrained portions of topology coded as polytomies	yes, with RobB_pr_346_8a and RobB_pr_346_8b	no, RobB_pr_346_14 represents same character set and is taxonomically more comprehensive and/or more recent	no, RobB_pr_346_14 represents same character set and is taxonomically more comprehensive and/or more recent
33	RobB_pr_346_9a	Table 1 – ND2 (ML)	MT-ND2 (HGNC-approved)	constrained portions of topology coded as polytomies	yes, with RobB_pr_346_9b and RobB_pr_346_9c	yes, as mini-supertree RobB_pr_346_9_MT-ND2_MRP_cons	yes, as mini-supertree RobB_pr_346_9_MT-ND2_MRP_cons (characters 747-748)
33	RobB_pr_346_9b	Table 2 – ND2 (ML)	MT-ND2 (HGNC-approved)	constrained portions of topology coded as polytomies	yes, with RobB_pr_346_9a and RobB_pr_346_9c	yes, as mini-supertree RobB_pr_346_9_MT-ND2_MRP_cons	yes, as mini-supertree RobB_pr_346_9_MT-ND2_MRP_cons (characters 747-748)
33	RobB_pr_346_9c	Table 3 – ND2 (PROTPARS)	MT-ND2 (HGNC-approved)	constrained portions of topology coded as polytomies	yes, with RobB_pr_346_9a and RobB_pr_346_9b	yes, as mini-supertree RobB_pr_346_9_MT-ND2_MRP_cons	yes, as mini-supertree RobB_pr_346_9_MT-ND2_MRP_cons (characters 747-748)
33	RobB_pr_346_10a	Table 1 – ND3 (ML)	MT-ND3 (HGNC-approved)	constrained portions of topology coded as polytomies	yes, with RobB_pr_346_10b and RobB_pr_346_10c	yes, as mini-supertree RobB_pr_346_10_MT-ND3_MRP_cons	yes, as mini-supertree RobB_pr_346_10_MT-ND3_MRP_cons (characters 749-750)
33	RobB_pr_346_10b	Table 2 – ND3 (ML)	MT-ND3 (HGNC-approved)	constrained portions of topology coded as polytomies	yes, with RobB_pr_346_10a and RobB_pr_346_10c	yes, as mini-supertree RobB_pr_346_10_MT-ND3_MRP_cons	yes, as mini-supertree RobB_pr_346_10_MT-ND3_MRP_cons (characters 749-750)
33	RobB_pr_346_10c	Table 3 – ND3 (PROTPARS)	MT-ND3 (HGNC-approved)	constrained portions of topology coded as polytomies	yes, with RobB_pr_346_10a and RobB_pr_346_10b	yes, as mini-supertree RobB_pr_346_10_MT-ND3_MRP_cons	yes, as mini-supertree RobB_pr_346_10_MT-ND3_MRP_cons (characters 749-750)
33	RobB_pr_346_11a	Table 1 – ND4 (ML)	MT-ND4 (HGNC-approved)	constrained portions of topology coded as polytomies	yes, with RobB_pr_346_11b and RobB_pr_346_11c	yes, as mini-supertree RobB_pr_346_11_MT-ND4_MRP_cons	yes, as mini-supertree RobB_pr_346_11_MT-ND4_MRP_cons (characters 751-752)
33	RobB_pr_346_11b	Table 2 – ND4 (ML)	MT-ND4 (HGNC-approved)	constrained portions of topology coded as polytomies	yes, with RobB_pr_346_11a and RobB_pr_346_11c	yes, as mini-supertree RobB_pr_346_11_MT-ND4_MRP_cons	yes, as mini-supertree RobB_pr_346_11_MT-ND4_MRP_cons (characters 751-752)
33	RobB_pr_346_11c	Table 3 – ND4 (PROTPARS)	MT-ND4 (HGNC-approved)	constrained portions of topology coded as polytomies	yes, with RobB_pr_346_11a and RobB_pr_346_11b	yes, as mini-supertree RobB_pr_346_11_MT-ND4_MRP_cons	yes, as mini-supertree RobB_pr_346_11_MT-ND4_MRP_cons (characters 751-752)
33	RobB_pr_346_12a	Table 1 – ND4L (ML)	MT-ND4L (HGNC-approved)	constrained portions of topology coded as polytomies	yes, with RobB_pr_346_12b and RobB_pr_346_12c	yes, as mini-supertree RobB_pr_346_12_MT-ND4L_MRP_cons	yes, as mini-supertree RobB_pr_346_12_MT-ND4L_MRP_cons (characters 753-754)
33	RobB_pr_346_12b	Table 2 – ND4L (ML)	MT-ND4L (HGNC-approved)	constrained portions of topology coded as polytomies	yes, with RobB_pr_346_12a and RobB_pr_346_12c	yes, as mini-supertree RobB_pr_346_12_MT-ND4L_MRP_cons	yes, as mini-supertree RobB_pr_346_12_MT-ND4L_MRP_cons (characters 753-754)
33	RobB_pr_346_12c	Table 3 – ND4L (PROTPARS)	MT-ND4L (HGNC-approved)	constrained portions of topology coded as polytomies	yes, with RobB_pr_346_12a and RobB_pr_346_12b	yes, as mini-supertree RobB_pr_346_12_MT-ND4L_MRP_cons	yes, as mini-supertree RobB_pr_346_12_MT-ND4L_MRP_cons (characters 753-754)
33	RobB_pr_346_13a	Table 1 – ND5 (ML)	MT-ND5 (HGNC-approved)	constrained portions of topology coded as polytomies	yes, with RobB_pr_346_13b and RobB_pr_346_13c	yes, as mini-supertree RobB_pr_346_13_MT-ND5_MRP_cons	yes, as mini-supertree RobB_pr_346_13_MT-ND5_MRP_cons (characters 755-756)
33	RobB_pr_346_13b	Table 2 – ND5 (ML)	MT-ND5 (HGNC-approved)	constrained portions of topology coded as polytomies	yes, with RobB_pr_346_13a and RobB_pr_346_13c	yes, as mini-supertree RobB_pr_346_13_MT-ND5_MRP_cons	yes, as mini-supertree RobB_pr_346_13_MT-ND5_MRP_cons (characters 755-756)
33	RobB_pr_346_13c	Table 3 – ND5 (PROTPARS)	MT-ND5 (HGNC-approved)	constrained portions of topology coded as polytomies	yes, with RobB_pr_346_13a and RobB_pr_346_13b	yes, as mini-supertree RobB_pr_346_13_MT-ND5_MRP_cons	yes, as mini-supertree RobB_pr_346_13_MT-ND5_MRP_cons (characters 755-756)
33	RobB_pr_346_14a	Figure 3 (ML)	MT-ND1 (HGNC-approved)	constrained portions of topology coded as polytomies	no	no - RobB_pr_346_14a is a constrained version of RobB_pr_346_14b, so RobB_pr_346_14b used in preference	no - RobB_pr_346_14a is a constrained version of RobB_pr_346_14b, so RobB_pr_346_14b used in preference
33	RobB_pr_346_14b	Figure 7 (ML)	MT-ND1 (HGNC-approved)		no	yes	yes (characters 734-744)
33	RobB_pr_346_15	Figure 4 (ML)	MT-CYB (HGNC-approved)	source tree topology is assumed to be unconstrained	no	yes	yes (character 221-226)
33	RobB_pr_346_16	Figure 5 (ML)	MT-CO2 (HGNC-approved)	source tree topology is assumed to be unconstrained	no	yes	yes (characters 309-314)
34	RobB_pr_178_1a	Figure 3 (distance)	CYP3A (HGNC-approved)		no	yes; Real_OG and Muridae non-monophyletic - the three possible permutations included as RobB_pr_178_1a_1, RobB_pr_178_1a_2 and RobB_pr_178_1a_3, and MRP pseudocharacters for these three trees all given weight of 0.333	yes (characters 333-337)
34	RobB_pr_178_1b	Figure 4 A (maximum parsimony)	CYP3A (HGNC-approved)		no	no - RobB_pr_178_1a represents same character set and is taxonomically more comprehensive and/or more recent	no - RobB_pr_178_1a represents same character set and is taxonomically more comprehensive and/or more recent
34	RobB_pr_178_1c	Figure 4 B (distance)	CYP3A (HGNC-approved)		no	no - RobB_pr_178_1a represents same character set and is taxonomically more comprehensive and/or more recent	no - RobB_pr_178_1a represents same character set and is taxonomically more comprehensive and/or more recent
34	RobB_pr_178_1d	Figure 4 B (distance)	CYP3A (HGNC-approved)		no	no - RobB_pr_178_1a represents same character set and is taxonomically more comprehensive and/or more recent	no - RobB_pr_178_1a represents same character set and is taxonomically more comprehensive and/or more recent
34	RobB_pr_178_1e	Figure 4 C (distance)	CYP3A (HGNC-approved)		no	no - RobB_pr_178_1a represents same character set and is taxonomically more comprehensive and/or more recent	no - RobB_pr_178_1a represents same character set and is taxonomically more comprehensive and/or more recent
34	RobB_pr_178_1f	Figure 4 C (distance)	CYP3A (HGNC-approved)		no	no - RobB_pr_178_1a represents same character set and is taxonomically more comprehensive and/or more recent	no - RobB_pr_178_1a represents same character set and is taxonomically more comprehensive and/or more recent
35	RobB_pr_224_1a	Figure 8 (parsimony)	PPIE (HGNC-approved)		yes, with RobB_pr_224_1b	yes, as mini-supertree RobB_pr_224_1_PPIE_MRP_cons	no
35	RobB_pr_224_1b	Figure 9 (NJ using PAM matrix)	PPIE (HGNC-approved)		yes, with RobB_pr_224_1a	yes, as mini-supertree RobB_pr_224_1_PPIE_MRP_cons	no
35	RobB_pr_224_1c	Figure 8 (parsimony)	PPIC (HGNC-approved)		no	yes	yes (character 202)
36	RobB_pr_138_1	Figure 3 (MP)	GSN (HGNC-approved)		no	yes	yes (character 432)
38	RobB_pr_186_1a	Figure 5 (distance using Fitch-Margoliash least squares method)	FUT1 (HGNC-approved)		no	yes	yes (characters 412-413)
38	RobB_pr_186_1b	Figure 5 (distance using Fitch-Margoliash least squares method)	FUT2 (HGNC-approved)	multiple paralogues collapsed to a single terminal for each taxon	no	yes	yes (characters 414-416)
38	RobB_pr_186_1c	Figure 5 (distance using Fitch-Margoliash least squares method)	FUT8 (HGNC-approved)		no	yes	yes (character 417)
39	RobB_pr_179_1	Figure 3 (NJ using Dayhoff PAM matrix distances)	FGF4 (HGNC-approved)		no	yes	yes (character 408)
40	RobB_pr_270_1	Figure 9 B (UPGMA)	DIO1 (HGNC-approved)		no	yes	yes (character 351)
41	RobB_pr_347_1	Figure 1 (ML, parsimony, NJ using Kimura's 2-parameter model distances)	MT-ATP6, MT-ATP8, MT-CO1, MT-CO2, MT-CO3, MT-CYB, MT-ND1, MT-ND2, MT-ND3, MT-ND4, MT-ND4L, MT-ND5, MT-ND6, MT-RNR1, MT-RNR2, MT-TA, MT-TC, MT-TD, MT-TE, MT-TF, MT-TG, MT-TH, MT-TI, MT-TK, MT-TL1, MT-TL2, MT-TM, MT-TN, MT-TP, MT-TQ, MT-TR, MT-TS1, MT-TS2, MT-TT, MT-TV, MT-TW, MT-TY (HGNC-approved)		no	yes	yes (characters 1437-1439)
41	RobB_pr_347_2a	Table 1 - 12s rRNA, Parsimony - and Figure 2 (parsimony)	MT-RNR1 (HGNC-approved)		yes, with RobB_pr_347_2b and RobB_pr_347_2c	no - RobB_pr_230_3 represents same character set and is taxonomically more comprehensive and/or more recent	no - RobB_pr_230_3 represents same character set and is taxonomically more comprehensive and/or more recent
41	RobB_pr_347_2b	Table 1 - 12s rRNA, Maximum likelihood - and Figure 2 (ML)	MT-RNR1 (HGNC-approved)		yes, with RobB_pr_347_2a and RobB_pr_347_2c	no - RobB_pr_230_3 represents same character set and is taxonomically more comprehensive and/or more recent	no - RobB_pr_230_3 represents same character set and is taxonomically more comprehensive and/or more recent
41	RobB_pr_347_2c	Table 1 - 12s rRNA, Neighbor joining - and Figure 2 (NJ using Kimura's 2-parameter model distances)	MT-RNR1 (HGNC-approved)		yes, with RobB_pr_347_2a and RobB_pr_347_2b	no - RobB_pr_230_3 represents same character set and is taxonomically more comprehensive and/or more recent	no - RobB_pr_230_3 represents same character set and is taxonomically more comprehensive and/or more recent
41	RobB_pr_347_3a	Table 1 - 16s rRNA, Parsimony - and Figure 2 (parsimony)	MT-RNR2 (HGNC-approved)		yes, with RobB_pr_347_3b and RobB_pr_347_3c	no - RobB_pr_260_2 represents same character set and is taxonomically more comprehensive and/or more recent	yes, as mini-supertree RobB_pr_347_3_MTRNR2_MRP_cons (characters 907-909)
41	RobB_pr_347_3b	Table 1 - 16s rRNA, Maximum likelihood - and Figure 2 (ML)	MT-RNR2 (HGNC-approved)		yes, with RobB_pr_347_3a and RobB_pr_347_3c	no - RobB_pr_260_2 represents same character set and is taxonomically more comprehensive and/or more recent	yes, as mini-supertree RobB_pr_347_3_MTRNR2_MRP_cons (characters 907-909)
41	RobB_pr_347_3c	Table 1 - 16s rRNA, Neighbor joining - and Figure 2 (NJ using Kimura's 2-parameter model distances)	MT-RNR2 (HGNC-approved)		yes, with RobB_pr_347_3a and RobB_pr_347_3b	no - RobB_pr_260_2 represents same character set and is taxonomically more comprehensive and/or more recent	yes, as mini-supertree RobB_pr_347_3_MTRNR2_MRP_cons (characters 907-909)
41	RobB_pr_347_4a	Table 1 - ATPase6, Parsimony - and Figure 2 (parsimony)	MT-ATP6 (HGNC-approved)		yes, with RobB_pr_347_4b and RobB_pr_347_3c	no - RobB_pr_346_2 represents same character set and is taxonomically more comprehensive and/or more recent	no - RobB_pr_346_2 represents same character set and is taxonomically more comprehensive and/or more recent
41	RobB_pr_347_4b	Table 1 - ATPase6, Maximum likelihood - and Figure 2 (ML)	MT-ATP6 (HGNC-approved)		yes, with RobB_pr_347_4a and RobB_pr_347_3c	no - RobB_pr_346_2 represents same character set and is taxonomically more comprehensive and/or more recent	no - RobB_pr_346_2 represents same character set and is taxonomically more comprehensive and/or more recent
41	RobB_pr_347_4c	Table 1 - ATPase6, Neighbor joining - and Figure 2 (NJ using Kimura's 2-parameter model distances)	MT-ATP6 (HGNC-approved)		yes, with RobB_pr_347_4a and RobB_pr_347_3b	no - RobB_pr_346_2 represents same character set and is taxonomically more comprehensive and/or more recent	no - RobB_pr_346_2 represents same character set and is taxonomically more comprehensive and/or more recent
41	RobB_pr_347_5a	Table 1 – ATPase8, Parsimony - and Figure 2 (parsimony)	MT-ATP8 (HGNC-approved)		yes, with RobB_pr_347_5b and RobB_pr_347_5c	no - RobB_pr_346_3 represents same character set and is taxonomically more comprehensive and/or more recent	no - RobB_pr_346_3 represents same character set and is taxonomically more comprehensive and/or more recent
41	RobB_pr_347_5b	Table 1 – ATPase8, Maximum likelihood - and Figure 2 (ML)	MT-ATP8 (HGNC-approved)		yes, with RobB_pr_347_5a and RobB_pr_347_5c	no - RobB_pr_346_3 represents same character set and is taxonomically more comprehensive and/or more recent	no - RobB_pr_346_3 represents same character set and is taxonomically more comprehensive and/or more recent
41	RobB_pr_347_5c	Table 1 – ATPase8, Neighbor joining - and Figure 2 (NJ using Kimura's 2-parameter model distances)	MT-ATP8 (HGNC-approved)		yes, with RobB_pr_347_5a and RobB_pr_347_5b	no - RobB_pr_346_3 represents same character set and is taxonomically more comprehensive and/or more recent	no - RobB_pr_346_3 represents same character set and is taxonomically more comprehensive and/or more recent
41	RobB_pr_347_6a	Table 1 – COI, Parsimony - and Figure 2 (parsimony)	MT-CO1 (HGNC-approved)		yes, with RobB_pr_347_6b and RobB_pr_347_6c	no - RobB_pr_346_4 represents same character set and is taxonomically more comprehensive and/or more recent	no - RobB_pr_346_4 represents same character set and is taxonomically more comprehensive and/or more recent
41	RobB_pr_347_6b	Table 1 – COI, Maximum likelihood - and Figure 2 (ML)	MT-CO1 (HGNC-approved)		yes, with RobB_pr_347_6a and RobB_pr_347_6c	no - RobB_pr_346_4 represents same character set and is taxonomically more comprehensive and/or more recent	no - RobB_pr_346_4 represents same character set and is taxonomically more comprehensive and/or more recent
41	RobB_pr_347_6c	Table 1 – COI, Neighbor joining - and Figure 2 (NJ using Kimura's 2-parameter model distances)	MT-CO1 (HGNC-approved)		yes, with RobB_pr_347_6a and RobB_pr_347_6c	no - RobB_pr_346_4 represents same character set and is taxonomically more comprehensive and/or more recent	no - RobB_pr_346_4 represents same character set and is taxonomically more comprehensive and/or more recent
41	RobB_pr_347_7a	Table 1 – COII, Parsimony - and Figure 2 (parsimony)	MT-CO2 (HGNC-approved)		yes, with RobB_pr_347_7b and RobB_pr_347_7c	no - RobB_pr_346_16 represents same character set and is taxonomically more comprehensive and/or more recent	no - RobB_pr_346_16 represents same character set and is taxonomically more comprehensive and/or more recent
41	RobB_pr_347_7b	Table 1 – COII, Maximum likelihood - and Figure 2 (ML)	MT-CO2 (HGNC-approved)		yes, with RobB_pr_347_7a and RobB_pr_347_7c	no - RobB_pr_346_16 represents same character set and is taxonomically more comprehensive and/or more recent	no - RobB_pr_346_16 represents same character set and is taxonomically more comprehensive and/or more recent
41	RobB_pr_347_7c	Table 1 – COII, Neighbor joining - and Figure 2 (NJ using Kimura's 2-parameter model distances)	MT-CO2 (HGNC-approved)		yes, with RobB_pr_347_7a and RobB_pr_347_7b	no - RobB_pr_346_16 represents same character set and is taxonomically more comprehensive and/or more recent	no - RobB_pr_346_16 represents same character set and is taxonomically more comprehensive and/or more recent
41	RobB_pr_347_8a	Table 1 – COII, Parsimony - and Figure 2 (parsimony)	MT-CO3 (HGNC-approved)		yes, with RobB_pr_347_8b and RobB_pr_347_8c	no - RobB_pr_346_6 represents same character set and is taxonomically more comprehensive and/or more recent	no - RobB_pr_346_6 represents same character set and is taxonomically more comprehensive and/or more recent
41	RobB_pr_347_8b	Table 1 – COIII, Maximum likelihood - and Figure 2 (ML)	MT-CO3 (HGNC-approved)		yes, with RobB_pr_347_8a and RobB_pr_347_8c	no - RobB_pr_346_6 represents same character set and is taxonomically more comprehensive and/or more recent	no - RobB_pr_346_6 represents same character set and is taxonomically more comprehensive and/or more recent
41	RobB_pr_347_8c	Table 1 – COIII, Neighbor joining - and Figure 2 (NJ using Kimura's 2-parameter model distances)	MT-CO3 (HGNC-approved)		yes, with RobB_pr_347_8a and RobB_pr_347_8b	no - RobB_pr_346_6 represents same character set and is taxonomically more comprehensive and/or more recent	no - RobB_pr_346_6 represents same character set and is taxonomically more comprehensive and/or more recent
41	RobB_pr_347_9a	Table 1 – CYTB, Parsimony - and Figure 2 (parsimony)	MT-CYB (HGNC-approved)		yes, with RobB_pr_347_9b and RobB_pr_347_9c	no - RobB_pr_346_15 represents same character set and is taxonomically more comprehensive and/or more recent	no - RobB_pr_346_15 represents same character set and is taxonomically more comprehensive and/or more recent
41	RobB_pr_347_9b	Table 1 – CYTB, Maximum likelihood - and Figure 2 (ML)	MT-CYB (HGNC-approved)		yes, with RobB_pr_347_9a and RobB_pr_347_9c	no - RobB_pr_346_15 represents same character set and is taxonomically more comprehensive and/or more recent	no - RobB_pr_346_15 represents same character set and is taxonomically more comprehensive and/or more recent
41	RobB_pr_347_9c	Table 1 – CYTB, Neighbor joining - and Figure 2 (NJ using Kimura's 2-parameter model distances)	MT-CYB (HGNC-approved)		yes, with RobB_pr_347_9a and RobB_pr_347_9b	no - RobB_pr_346_15 represents same character set and is taxonomically more comprehensive and/or more recent	no - RobB_pr_346_15 represents same character set and is taxonomically more comprehensive and/or more recent
41	RobB_pr_347_10a	Table 1 – NADH1, Parsimony - and Figure 2 (parsimony)	MT-ND1 (HGNC-approved)		yes, with RobB_pr_347_10b and RobB_pr_347_10c	no - RobB_pr_346_14 represents same character set and is taxonomically more comprehensive and/or more recent	no - RobB_pr_346_14 represents same character set and is taxonomically more comprehensive and/or more recent
41	RobB_pr_347_10b	Table 1 – NADH1, Maximum likelihood - and Figure 2 (ML)	MT-ND1 (HGNC-approved)		yes, with RobB_pr_347_10a and RobB_pr_347_10c	no - RobB_pr_346_14 represents same character set and is taxonomically more comprehensive and/or more recent	no - RobB_pr_346_14 represents same character set and is taxonomically more comprehensive and/or more recent
41	RobB_pr_347_10c	Table 1 – NADH1, Neighbor joining - and Figure 2 (NJ using Kimura's 2-parameter model distances)	MT-ND1 (HGNC-approved)		yes, with RobB_pr_347_10a and RobB_pr_347_10b	no - RobB_pr_346_14 represents same character set and is taxonomically more comprehensive and/or more recent	no - RobB_pr_346_14 represents same character set and is taxonomically more comprehensive and/or more recent
41	RobB_pr_347_11a	Table 1 – NADH2, Parsimony - and Figure 2 (parsimony)	MT-ND2 (HGNC-approved)		yes, with RobB_pr_347_11b and RobB_pr_347_11c	no - RobB_pr_346_9 represents same character set and is taxonomically more comprehensive and/or more recent	no - RobB_pr_346_9 represents same character set and is taxonomically more comprehensive and/or more recent
41	RobB_pr_347_11b	Table 1 – NADH2, Maximum likelihood - and Figure 2 (ML)	MT-ND2 (HGNC-approved)		yes, with RobB_pr_347_11a and RobB_pr_347_11c	no - RobB_pr_346_9 represents same character set and is taxonomically more comprehensive and/or more recent	no - RobB_pr_346_9 represents same character set and is taxonomically more comprehensive and/or more recent
41	RobB_pr_347_11c	Table 1 – NADH2, Neighbor joining - and Figure 2 (NJ using Kimura's 2-parameter model distances)	MT-ND2 (HGNC-approved)		yes, with RobB_pr_347_11a and RobB_pr_347_11b	no - RobB_pr_346_9 represents same character set and is taxonomically more comprehensive and/or more recent	no - RobB_pr_346_9 represents same character set and is taxonomically more comprehensive and/or more recent
41	RobB_pr_347_12a	Table 1 – NADH3, Parsimony - and Figure 2 (parsimony)	MT-ND3 (HGNC-approved)		yes, with RobB_pr_347_12b and RobB_pr_347_12c	no - RobB_pr_346_10 represents same character set and is taxonomically more comprehensive and/or more recent	no - RobB_pr_346_10 represents same character set and is taxonomically more comprehensive and/or more recent
41	RobB_pr_347_12b	Table 1 – NADH3, Maximum likelihood - and Figure 2 (ML)	MT-ND3 (HGNC-approved)		yes, with RobB_pr_347_12a and RobB_pr_347_12c	no - RobB_pr_346_10 represents same character set and is taxonomically more comprehensive and/or more recent	no - RobB_pr_346_10 represents same character set and is taxonomically more comprehensive and/or more recent
41	RobB_pr_347_12c	Table 1 – NADH3, Neighbor joining - and Figure 2 (NJ using Kimura's 2-parameter model distances)	MT-ND3 (HGNC-approved)		yes, with RobB_pr_347_12a and RobB_pr_347_12b	no - RobB_pr_346_10 represents same character set and is taxonomically more comprehensive and/or more recent	no - RobB_pr_346_10 represents same character set and is taxonomically more comprehensive and/or more recent
41	RobB_pr_347_13a	Table 1 – NADH4, Parsimony - and Figure 2 (parsimony)	MT-ND4 (HGNC-approved)		yes, with RobB_pr_347_13b and RobB_pr_347_13c	no - RobB_pr_346_11 represents same character set and is taxonomically more comprehensive and/or more recent	no - RobB_pr_346_11 represents same character set and is taxonomically more comprehensive and/or more recent
41	RobB_pr_347_13b	Table 1 – NADH4, Maximum likelihood - and Figure 2 (ML)	MT-ND4 (HGNC-approved)		yes, with RobB_pr_347_13a and RobB_pr_347_13c	no - RobB_pr_346_11 represents same character set and is taxonomically more comprehensive and/or more recent	no - RobB_pr_346_11 represents same character set and is taxonomically more comprehensive and/or more recent
41	RobB_pr_347_13c	Table 1 – NADH4, Neighbor joining - and Figure 2 (NJ using Kimura's 2-parameter model distances)	MT-ND4 (HGNC-approved)		yes, with RobB_pr_347_13a and RobB_pr_347_13b	no - RobB_pr_346_11 represents same character set and is taxonomically more comprehensive and/or more recent	no - RobB_pr_346_11 represents same character set and is taxonomically more comprehensive and/or more recent
41	RobB_pr_347_14a	Table 1 – NADH4L, Parsimony - and Figure 2 (parsimony)	MT-ND4L (HGNC-approved)		yes, with RobB_pr_347_14b and RobB_pr_347_14c	no - RobB_pr_346_12 represents same character set and is taxonomically more comprehensive and/or more recent	no - RobB_pr_346_12 represents same character set and is taxonomically more comprehensive and/or more recent
41	RobB_pr_347_14b	Table 1 – NADH4L, Maximum likelihood - and Figure 2 (ML)	MT-ND4L (HGNC-approved)		yes, with RobB_pr_347_14a and RobB_pr_347_14c	no - RobB_pr_346_12 represents same character set and is taxonomically more comprehensive and/or more recent	no - RobB_pr_346_12 represents same character set and is taxonomically more comprehensive and/or more recent
41	RobB_pr_347_14c	Table 1 – NADH4L, Neighbor joining - and Figure 2 (NJ using Kimura's 2-parameter model distances)	MT-ND4L (HGNC-approved)		yes, with RobB_pr_347_14a and RobB_pr_347_14b	no - RobB_pr_346_12 represents same character set and is taxonomically more comprehensive and/or more recent	no - RobB_pr_346_12 represents same character set and is taxonomically more comprehensive and/or more recent
41	RobB_pr_347_15a	Table 1 – NADH5, Parsimony - and Figure 2 (parsimony)	MT-ND5 (HGNC-approved)		yes, with RobB_pr_347_15b and RobB_pr_347_15c	no - RobB_pr_346_13 represents same character set and is taxonomically more comprehensive and/or more recent	no - RobB_pr_346_13 represents same character set and is taxonomically more comprehensive and/or more recent
41	RobB_pr_347_15b	Table 1 – NADH5, Maximum likelihood - and Figure 2 (ML)	MT-ND5 (HGNC-approved)		yes, with RobB_pr_347_15a and RobB_pr_347_15c	no - RobB_pr_346_13 represents same character set and is taxonomically more comprehensive and/or more recent	no - RobB_pr_346_13 represents same character set and is taxonomically more comprehensive and/or more recent
41	RobB_pr_347_15c	Table 1 – NADH5, Neighbor joining - and Figure 2 (NJ using Kimura's 2-parameter model distances)	MT-ND5 (HGNC-approved)		yes, with RobB_pr_347_15a and RobB_pr_347_15b	no - RobB_pr_346_13 represents same character set and is taxonomically more comprehensive and/or more recent	no - RobB_pr_346_13 represents same character set and is taxonomically more comprehensive and/or more recent
41	RobB_pr_347_16a	Table 1 – NADH6, Parsimony - and Figure 2 (parsimony)	MT-ND6 (HGNC-approved)		yes, with RobB_pr_347_16a and RobB_pr_347_16b	no - RobB_pr_174_3 represents same character set and is taxonomically more comprehensive and/or more recent	yes, as mini-supertree RobB_pr_347_16_MT-ND6_MRP_cons (characters 757-759)
41	RobB_pr_347_16b	Table 1 – NADH6, Maximum likelihood - and Figure 2 (ML)	MT-ND6 (HGNC-approved)		yes, with RobB_pr_347_16a and RobB_pr_347_16c	no - RobB_pr_174_3 represents same character set and is taxonomically more comprehensive and/or more recent	yes, as mini-supertree RobB_pr_347_16_MT-ND6_MRP_cons (characters 757-759)
41	RobB_pr_347_16c	Table 1 – NADH6, Neighbor joining - and Figure 2 (NJ using Kimura's 2-parameter model distances)	MT-ND6 (HGNC-approved)		yes, with RobB_pr_347_16a and RobB_pr_347_16b	no - RobB_pr_174_3 represents same character set and is taxonomically more comprehensive and/or more recent	yes, as mini-supertree RobB_pr_347_16_MT-ND6_MRP_cons (characters 757-759)
42	RobB_pr_322_1	Figure 2 (MP)	ALB (HGNC-approved)		no	yes	yes (character 24)
42	RobB_pr_322_2	Figures 3, 4, 5 and 6 and text pages 562-565 (MP)	CRYAA, CYCS, HBA1, HBB, MB (HGNC-approved), fibrinopeptide, embryonic α-haemoglobin, ribonuclease (not HGNC-approved)	tree rooted assuming mammalian monophyly; type species assumed for familial chimeras, suprafamilial chimeras deleted	no	yes; Bovidae non-monophyletic - the two possible permutations included as RobB_pr_322_2_1 and RobB_pr_322_2_2, and MRP pseudocharacters for these two trees all given weight of 0.5	yes; upweighted 4x; Bovidae non-monophyletic - the two possible permutations included as RobB_pr_322_2_1 (characters 1307-1324) and RobB_pr_322_2_2 (characters 1325-1343), and MRP pseudocharacters for these two trees all given weight of 2
43	RobB_pr_313_1	Figure 2 (MP)	HBA1, HBB (HGNC-approved)		no	yes; Molossidae non-monophyletic - the two possible permutations included as RobB_pr_313_1_1 and RobB_pr_313_1_2, and MRP pseudocharacters for these two trees all given weight of 0.5	yes; upweighted 4x; Molossidae non-monophyletic - the two possible permutations included as RobB_pr_313_1_1 (characters 1039-1066) and RobB_pr_313_1_2 (characters 1067-1094) , and MRP pseudocharacters for these two trees all given weight of 2
44	MarcelC_RL_33_1a	Figure 7 - top (neighbour joining)	CSN2 (HGNC-approved)		no	no - RobB_pr_42_1 represents same character set and is taxonomically more comprehensive and/or more recent	no - RobB_pr_149_2 represents same character set and is taxonomically more comprehensive and/or more recent
44	MarcelC_RL_33_1b	Figure 7 - middle (neighbour joining)	CSN1S2A (HGNC-approved)		no	yes; Muridae non-monophyletic -the two possible permutations included as MarcelC_RL_33_1b_1 and MarcelC_RL_33_1b_2, and MRP pseudocharacters for these two trees all given weight of 0.5	yes; Muridae non-monophyletic -the two possible permutations included as MarcelC_RL_33_1b_1 (characters 94-95) and MarcelC_RL_33_1b_2 (characters 96-97), and MRP pseudocharacters for these two trees all given weight of 0.5
44	MarcelC_RL_33_1c	Figure 7 - bottom (neighbour joining)	CSN1S1 (HGNC-approved)		no	yes	yes (characters 92-93)
46	RobB_pr_294_1a	Figure 6 (unspecified)	CRYAA (HGNC-approved)		no	no - RobB_pr_19_1 represents same character set and is taxonomically more comprehensive and/or more recent	yes (character 186)
46	RobB_pr_294_1b	Figure 6 (unspecified)	CRYAB (HGNC-approved)		no	yes	yes (character 199)
46	RobB_pr_294_2	Figure 8 (unspecified)	CRYGB (HGNC-approved)		no	no - RobB_pr_165_1 represents same character set and is taxonomically more comprehensive and/or more recent	no - RobB_pr_165_1 represents same character set and is taxonomically more comprehensive and/or more recent
48	RobB_pr_140_1a	Figure 8 a (NJ)	WARS (HGNC-approved)		yes, with RobB_pr_140_1b, RobB_pr_140_1c and RobB_pr_140_1d	yes, as mini-supertree RobB_pr_140_1_WARS_MRP_cons	yes, as mini-supertree RobB_pr_140_1_WARS_MRP_cons (characters 938-939)
48	RobB_pr_140_1b	Figure 8 b (protein parsimony)	WARS (HGNC-approved)		yes, with RobB_pr_140_1a, RobB_pr_140_1c and RobB_pr_140_1d	yes, as mini-supertree RobB_pr_140_1_WARS_MRP_cons	yes, as mini-supertree RobB_pr_140_1_WARS_MRP_cons (characters 938-939)
48	RobB_pr_140_1c	Figure 8 c (NJ)	WARS (HGNC-approved)		yes, with RobB_pr_140_1a, RobB_pr_140_1b and RobB_pr_140_1d	yes, as mini-supertree RobB_pr_140_1_WARS_MRP_cons	yes, as mini-supertree RobB_pr_140_1_WARS_MRP_cons (characters 938-939)
48	RobB_pr_140_1d	Figure 8 d (protein parsimony)	WARS (HGNC-approved)		yes, with RobB_pr_140_1a, RobB_pr_140_1b and RobB_pr_140_1c	yes, as mini-supertree RobB_pr_140_1_WARS_MRP_cons	yes, as mini-supertree RobB_pr_140_1_WARS_MRP_cons (characters 938-939)
50	MarcelC_RL_3_1	Figure 3 (Maximum likelihood)	LINE-1 element sequences (not HGNC-approved)	ML, MP and NJ trees have identical topologies, so only ML tree coded	no	yes	yes (character 616)
51	RobB_pr_143_1	Figure 7 - majority-rule consensus tree (NJ, MP and ML)	mt control region (CR) - relatively conserved end of the 5' domain, conserved central region (CCR), beginning of the 3' domain (not HGNC-approved)	same topology obtained when NJ, MP or ML used	no	yes	yes (characters 175-178)
53	RobB_pr_144_1a	Figure 2 (ML using QP)	ALAS2 (HGNC-approved)		yes, with RobB_pr_144_1b	yes, as mini-supertree RobB_pr_144_1_ALAS2_MRP_cons	yes, as mini-supertree RobB_pr_144_1_ALAS2_MRP_cons (character 36)
53	RobB_pr_144_1b	Figure 3 (ML)	ALAS2 (HGNC-approved)	3rd codon position excluded	yes, with RobB_pr_144_1a	yes, as mini-supertree RobB_pr_144_1_ALAS2_MRP_cons	yes, as mini-supertree RobB_pr_144_1_ALAS2_MRP_cons (character 36)
54	RobB_pr_188_1a	Figure 2 (parsimony)	HBB (HGNC-approved)		no	no - RobB_pr_351_6 represents same character set and is more taxonomically more comprehensive and/or more recent	no - RobB_pr_351_6 represents same character set and is more taxonomically more comprehensive and/or more recent
54	RobB_pr_188_1b	Figure 2 (parsimony)	HBE (HGNC-approved)	multiple paralogues collapsed to a single terminal for each taxon	no	no - RobB_pr_174_7 represents same character set and is more taxonomically more comprehensive and/or more recent	yes (characters 498-499)
54	RobB_pr_188_1c	Figure 2 (parsimony)	HBG1 (HGNC-approved)		no	yes	yes (character 500)
55	RobB_pr_327_1a	Figure 3 (unspecified)	TNC (HGNC-approved)		no	yes	yes (character 921)
55	RobB_pr_327_1b	Figure 3 (unspecified)	FGG (HGNC-approved)		no	yes	yes (character 374)
55	RobB_pr_327_1c	Figure 3 (unspecified)	FGB (HGNC-approved)		no	yes	yes (character 373)
56	RobB_pr_278_1a	Figure 3 a (NJ using Tajima-Nei distances)	TF (HGNC-approved)		no	no - RobB_pr_38_1a represents same character set and is more taxonomically more comprehensive and/or more recent	yes (characters 925-926)
56	RobB_pr_278_1b	Figure 3 b (NJ using Tajima-Nei distances)	LTF (HGNC-approved)		no	yes	yes (characters 613-615)
57	RobB_pr_145_1	Figure 9 B (distance using Grishin equations)	TPI1 (HGNC-approved)	author preference for Figure 9 B over Figure 9 A	no	yes	yes (character 932)
60	RobB_pr_146_1	Figure 1 (parsimony with Fitch-Bruschi correction)	RNASE1 (HGNC-approved)		no	no - RobB_pr_262_1 represents same character set and is taxonomically more comprehensive and/or more recent	no - RobB_pr_262_1 represents same character set and is taxonomically more comprehensive and/or more recent
61	RobB_pr_376_1	Fig. 24 and Fig. 25 (parsimony)	10 (Fig. 24 and Table 17) and 15 (Fig. 25 and Table 18) derived characters of the dentition		no	yes	yes (characters 1567-1569)
62	RobB_pr_341_1	Figure 1 (MP and ML)	TTR (HGNC-approved)	ML and MP give same topology	no	yes; Herpestidae and Viverridae non-monophyletic - the four possible permutations included as RobB_pr_341_1_1, RobB_pr_341_1_2, RobB_pr_341_1_3 and RobB_pr_341_1_4, and MRP pseudocharacters for these four trees all given weight of 0.25	yes (characters 930-931)
63	RobB_pr_371_1	Figure 15 (parsimony)	67 morphological characters of cranium, dentition and soft anatomy	fossil taxa excluded	no	yes; Platanistidae non-monophyletic - the two possible permutations included as RobB_pr_371_1_1 and RobB_pr_371_1_2, and MRP pseudocharacters for these two trees all given weight of 0.5	yes; upweighted 4x; Platanistidae non-monophyletic - the two possible permutations included as RobB_pr_371_1_1 (characters 1674-1675) and RobB_pr_371_1_2 (characters 1676-1677), and MRP pseudocharacters for these two trees all given weight of 2
65	MarcelC_RL_22_1a	Figure 2a (parsimony)	DDC (HGNC-approved)		yes, with MarcelC_RL_22_1b	yes, as mini-supertree MarcelC_RL_22_1_DDC_MRP_cons	yes, as mini-supertree MarcelC_RL_22_1_DDC_MRP_cons (characters 354-355)
65	MarcelC_RL_22_1b	Figure 2b (parsimony)	DDC (HGNC-approved)		yes, with MarcelC_RL_22_1a	yes, as mini-supertree MarcelC_RL_22_1_DDC_MRP_cons	yes, as mini-supertree MarcelC_RL_22_1_DDC_MRP_cons (characters 354-355)
65	MarcelC_RL_22_2a	Figure 6b (parsimony)	EEF1A1 (HGNC-approved)	amino acid tree	yes, with MarcelC_RL_22_2b, MarcelC_RL_22_2c and MarcelC_RL_22_2d	no - RobB_pr_349_46 represents same character set and is taxonomically more comprehensive and/or more recent	yes, as mini-supertree MarcelC_RL_22_2_EEF1A1_MRP_cons (character 356)
65	MarcelC_RL_22_2b	Figure 6c (parsimony)	EEF1A1 (HGNC-approved)	1st codon position tree	yes, with MarcelC_RL_22_2a, MarcelC_RL_22_2c and MarcelC_RL_22_2d	no - RobB_pr_349_46 represents same character set and is taxonomically more comprehensive and/or more recent	yes, as mini-supertree MarcelC_RL_22_2_EEF1A1_MRP_cons (character 356)
65	MarcelC_RL_22_2c	Figure 6d (parsimony)	EEF1A1 (HGNC-approved)	2nd codon position tree	yes, with MarcelC_RL_22_2a, MarcelC_RL_22_2b and MarcelC_RL_22_2d	no - RobB_pr_349_46 represents same character set and is taxonomically more comprehensive and/or more recent	yes, as mini-supertree MarcelC_RL_22_2_EEF1A1_MRP_cons (character 356)
65	MarcelC_RL_22_2d	Figure 6e (parsimony)	EEF1A1 (HGNC-approved)	3rd codon position tree	yes, with MarcelC_RL_22_2a, MarcelC_RL_22_2b and MarcelC_RL_22_2c	no - RobB_pr_349_46 represents same character set and is taxonomically more comprehensive and/or more recent	yes, as mini-supertree MarcelC_RL_22_2_EEF1A1_MRP_cons (character 356)
66	RobB_pr_256_1a	Figure 4 (MultAlignTree computer program)	ADRA1A (HGNC-approved)		no	yes	yes (character 6)
66	RobB_pr_256_1b	Figure 4 (MultAlignTree computer program)	ADRA2A (HGNC-approved)		no	yes	yes (character 7)
66	RobB_pr_256_1c	Figure 4 (MultAlignTree computer program)	DRD2 (HGNC-approved)		no	yes	yes (character 353)
66	RobB_pr_256_1d	Figure 4 (MultAlignTree computer program)	CHRM1 (HGNC-approved)		no	yes	no
66	RobB_pr_256_1e	Figure 4 (MultAlignTree computer program)	CHRM4 (HGNC-approved)		no	yes	yes (character 3)
66	RobB_pr_256_1f	Figure 4 (MultAlignTree computer program)	CHRM2 (HGNC-approved)		no	yes	yes (character 2)
67	RobB_pr_189_1a	Figure 2 (NJ)	AK1 (HGNC-approved)		no	yes	yes (characters 21-22)
67	RobB_pr_189_1b	Figure 2 (NJ)	AK3 (HGNC-approved)		no	yes	yes (character 23)
68	RobB_pr_147_1	Fig. 5 'receptor TK' (dendrogram produced by CLUSTAL)	receptor tyrosine kinase RTK (not HGNC-approved)		no	yes	yes (character 804)
72	RobB_pr_148_1a	Figure 3 A - strict consensus of 2 trees (MP)	FGG (HGNC-approved) introns 2 and 3	tree topology is different from that in Figure 3 B (FGG exons 2-4 – Tree ID: RobB_pr_148_1b), therefore include these two source trees separately, even though they represent introns and exons of the same gene	no	yes	yes (characters 375-386)
72	RobB_pr_148_1b	Figure 3 B - strict consensus of 8 trees (MP)	FGG (HGNC-approved) exons 2-4	tree topology is different from that in Figure 3 A (FGG introns 2 and 3 – Tree ID: RobB_pr_148_1a), therefore include these two source trees separately, even though they represent introns and exons of the same gene	no	yes	yes (characters 387-397)
72	RobB_pr_148_2	Figure 4 (parsimony)	CSN2, CSN3, FGG, MT-CYB (HGNC-approved)	suprafamilial chimeric terminals excluded; E489	no	yes	yes (characters 1244-1253); upweighted 4x
73	RobB_pr_149_1	Figure 2 A (MP)	CSN3 (HGNC-approved)	suprafamilial chimeric terminals excluded; if familial or subfamilial terminal, type species of genus that gives family its name assumed	no	yes	yes (characters 136-151)
73	RobB_pr_149_2	Figure 2 B (MP)	CSN2 (HGNC-approved)	suprafamilial chimeric terminals excluded; if familial or subfamilial terminal, type species of genus that gives family its name assumed	no	no - RobB_pr_42_1 represents same character set and is taxonomically more comprehensive and/or more recent	yes; Bovidae non-monophyletic - the two possible permutations included as RobB_pr_149_2_1 (characters 98-111) and RobB_pr_149_2_2 (characters 112-125), and MRP pseudocharacters for these two trees all given weight of 0.5
73	RobB_pr_149_3	Figure 2 C (MP)	CSN2, CSN3 (HGNC-approved)	suprafamilial chimeric terminals excluded; if familial or subfamilial terminal, type species of genus that gives family its name assumed	no	yes	yes (characters 984-997)
73	RobB_pr_149_4	Figure 2 D (MP)	CSN2, CSN3, MT-CYB (HGNC-approved)	suprafamilial chimeric terminals excluded; if familial or subfamilial terminal, type species of genus that gives family its name assumed	no	yes	yes (characters 1157-1168); upweighted 4x
74	RobB_pr_23_1	Figure 2 (MP)	CRYAA, CSN2, CSN3, CYCS, FGG, HBA1, HBB, LALBA, MT-CYB, MT-RNR1, MT-RNR2, PRM1, RBP3, RNASE1, VWF, 9 SINE retroposon insertions, 116 skeletal/dental characters	suprafamilial chimeric terminals excluded; if familial or subfamilial terminal, type species of genus that gives family its name assumed	no	yes	yes (characters 1797-1805); upweighted 4x
74	RobB_pr_23_2	Figure 2 (MP)	9 SINE retroposon insertions		no	yes	yes (characters 1522-1526)
74	RobB_pr_23_3	Figure 2 (MP)	116 skeletal/dental characters		no	yes	yes (characters 1560-1564)
74	RobB_pr_23_4	Figure 2 (MP)	MT-CYB (HGNC-approved)		no	no - RobB_pr_42_2 represents same character set and is taxonomically more comprehensive and/or more recent	yes (characters 205-215)
74	RobB_pr_23_5	Figure 2 (MP)	MT-RNR1 (HGNC-approved)		no	yes	yes (characters 829-839)
74	RobB_pr_23_6	Figure 2 (MP)	MT-RNR2 (HGNC-approved)	strict consensus of 5 trees	no	yes	yes (characters 898-906)
74	RobB_pr_23_7	Figure 2 (MP)	PRM1 (HGNC-approved)	strict consensus of 7 trees	no	yes	yes (characters 788-793)
74	RobB_pr_23_8	Figure 2 (MP)	CSN2 (HGNC-approved)	suprafamilial chimeras excluded from source tree; if familial or subfamilial chimera, type species of genus that gives family its name assumed	no	no - RobB_pr_42_1 represents same character set and is taxonomically more comprehensive and/or more recent	yes (characters 126-135)
74	RobB_pr_23_9	Figure 2 (MP)	CSN3 (HGNC-approved)	strict consensus of 28 trees	no	yes	yes (characters 152-159)
74	RobB_pr_23_10	Figure 2 (MP)	FGG (HGNC-approved)	strict consensus of 2 trees	no	yes	yes (characters 398-407)
74	RobB_pr_23_11	Figure 2 (MP)	RBP3 (HGNC-approved)		no	no - RobB_pr_83_1 represents same character set and is taxonomically more comprehensive and/or more recent	yes (characters 564-569)
74	RobB_pr_23_12	Figure 2 (MP)	VWF (HGNC-approved)		no	yes	yes (characters 953-958)
74	RobB_pr_23_13	Figure 2 (MP)	LALBA (HGNC-approved)		no	yes	yes (characters 602-606)
74	RobB_pr_23_14	Figure 2 (MP)	HBA1 (HGNC-approved)	strict consensus of 2 trees	no	yes	yes (characters 435-440)
74	RobB_pr_23_15	Figure 2 (MP)	HBB (HGNC-approved)		no	yes	yes (characters 457-463)
74	RobB_pr_23_16	Figure 2 (MP)	CRYAA (HGNC-approved)	strict consensus of 2 trees	no	yes	yes (character 187)
74	RobB_pr_23_17	Figure 2 (MP)	CYCS (HGNC-approved)		no	yes	yes (characters 287-289)
74	RobB_pr_23_18	Figure 2 (MP)	RNASE1 (HGNC-approved)	strict consensus of 2 trees	no	no - RobB_pr_262_1 represents same character set and is taxonomically more comprehensive and/or more recent	no - RobB_pr_262_1 represents same character set and is taxonomically more comprehensive and/or more recent
74	RobB_pr_23_19	Figure 5a (MP)	CSN2, CSN3 (HGNC-approved)	suprafamilial chimeras excluded; if familial or subfamilial chimera, type species of genus that gives family its name assumed; strict consensus of 3 trees	no	yes	yes (characters 998-1007)
74	RobB_pr_23_20	Figure 5b (MP)	CSN2, CSN3, MT-CYB (HGNC-approved)	suprafamilial chimeras excluded; if familial or subfamilial chimera, type species of genus that gives family its name assumed; strict consensus of 2 trees	no	yes	yes (characters 1169-1178)
74	RobB_pr_23_21	Figure 5c (MP)	CSN2, CSN3, FGG, MT-CYB (HGNC-approved)	suprafamilial chimeras excluded; if familial or subfamilial chimera, type species of genus that gives family its name assumed	no	yes	yes (characters 1254-1263); upweighted 4x
74	RobB_pr_23_22	Figure 5d (MP)	CSN2, CSN3, FGG, MT-CYB, MT-RNR1, MT-RNR2, PRM1 (HGNC-approved)	suprafamilial chimeras excluded; if familial or subfamilial chimera, type species of genus that gives family its name assumed	no	yes	yes (characters 1287-1296); upweighted 4x
74	RobB_pr_23_23	Figure 5e (MP)	CRYAA, CSN2, CSN3, CYCS, FGG, HBA1, HBB, MT-CYB, MT-RNR1, MT-RNR2, PRM1, RNASE1, 9 SINE retroposon insertions, 116 skeletal/dental characters	suprafamilial chimeras excluded; if familial or subfamilial chimera, type species of genus that gives family its name assumed	no	yes	yes (characters 1777-1786)
74	RobB_pr_23_24	Figure 5f (MP)	CRYAA, CSN2, CSN3, CYCS, FGG, HBA1, HBB, MT-CYB, MT-RNR1, MT-RNR2, PRM1, RNASE1, RBP3, 9 SINE retroposon insertions, 116 skeletal/dental characters	suprafamilial chimeras excluded; if familial or subfamilial chimera, type species of genus that gives family its name assumed	no	yes	yes (characters 1787-1796)
74	RobB_pr_23_25	Figure 7 (MP)	CSN2, CSN3, FGG, LALBA, MT-CYB, MT-RNR1, MT-RNR2, PRM1, RBP3, VWF (HGNC-approved)	suprafamilial chimeras excluded; if familial or subfamilial chimera, type species of genus that gives family its name assumed; strict consensus of 6 trees	no	yes	yes (characters 1371-1396); upweighted 4x
75	RobB_pr_365_1	Figure 2 (parsimony)	85 morphological characters of the ear region	fossil taxa excluded	no	no - RobB_pr_384_1 represents same character set and is taxonomically more comprehensive and/or more recent	yes (characters 1685-1687); upweighted 4x
76	RobB_pr_291_1	Figure 9 - strict consensus of 50 trees (MP)	91 morphological characters	only taxa identified to familial level or lower included	no	yes	yes (characters 1688-1698)
77	RobB_pr_369_1	Figure 1 (parsimony)	28 petrosal characters	fossil taxa excluded	no	yes	yes (characters 1626-1628)
78	RobB_pr_300_1	Figure 9.7 – consensus (MP)	116 dental, cranial and post-cranial characters	fossil taxa excluded; type species of each family assumed	no	no - RobB_pr_23_3 represents same character set and is taxonomically more comprehensive and/or more recent	yes (characters 1699-1701); upweighted 4x
78	RobB_pr_300_2	Figure 9.10 (MP)	41 dental, cranial and post-cranial characters	fossil taxa excluded; type species of each family assumed	no	yes; Cervidae non-monophyletic - the two possible permutations included as RobB_pr_300_2_1 and RobB_pr_300_2_2, and MRP pseudocharacters for these two trees all given weight of 0.5	yes (characters 1665-1667); upweighted 4x
80	RobB_pr_258_1	Figure 4 (parsimony)	58 osteological and soft tissue characters of the skull and dentition		no	yes	yes (character 1672); upweighted 4x
81	RobB_pr_150_1	Figure 1 (MP)	CMA1 (HGNC-approved)		no	yes	yes (character 165)
82	RobB_pr_351_1	Figure 1 (parsimony)	MB (HGNC-approved)	unconstrained topology in Figure 1 preferred over constrained version in Figure 2	no	yes	yes; Primates non-monophyletic - the three possible permutations included as RobB_pr_351_1_1 (characters 676-692), RobB_pr_351_1_2 (characters 693-709) and RobB_pr_351_1_3 (characters 710-726), and MRP pseudocharacters for these three trees all given weight of 0.333
82	RobB_pr_351_2	Figure 3 (parsimony)	CYCS (HGNC-approved)	bat' excluded as cannot be identified to family-level	no	yes	yes (characters 290-297)
82	RobB_pr_351_3	Figure 4 CA I (parsimony)	CA1 (HGNC-approved)		no	no - RobB_pr_266_1a represents same character set and is taxonomically more comprehensive and/or more recent	no - RobB_pr_266_1a represents same character set and is taxonomically more comprehensive and/or more recent
82	RobB_pr_351_4	Figure 4 CA II (parsimony)	CA2 (HGNC-approved)		no	no - RobB_pr_266_1b represents same character set and is taxonomically more comprehensive and/or more recent	no - RobB_pr_266_1b represents same character set and is taxonomically more comprehensive and/or more recent
82	RobB_pr_351_5	Figure 5 (parsimony)	CRYAA, CYCS, FGA, FGB, HBA1, HBB, MB (HGNC-approved)	unconstrained topology described in Figure 5 and text preferred over constrained version in Figure 5 alone	no	yes	yes (characters 1297-1306)
82	RobB_pr_351_6	Figure 6 (parsimony)	HBB (HGNC-approved)	unconstrained topology described in Figure 6 and text preferred over constrained version in Figure 6 alone	no	yes	yes (characters 477-487)
82	RobB_pr_351_7	Figure 9 (parsimony)	HBA1, HBB (HGNC-approved)	suprafamilial terminals identified to family-level or below based on supporting information about which species have HBA1 and HBB sequences available	no	no - RobB_pr_313_1 represents same character set and is taxonomically more comprehensive and/or more recent	no - RobB_pr_313_1 represents same character set and is taxonomically more comprehensive and/or more recent
82	RobB_pr_351_8	Figure 10 (parsimony)	FGA, FGB (HGNC-approved)	suprafamilial terminals identified to family-level or below based on supporting information about which species have FGA and FGB sequences available	no	yes	yes (characters 1027-1038)
82	RobB_pr_351_9	Figure 18 γ (parsimony)	HBG1 (HGNC-approved)		no	yes	yes (character 501)
82	RobB_pr_351_10	Figure 18 β (parsimony)	HBB (HGNC-approved)		no	no - RobB_pr_351_6 represents same character set and is taxonomically more comprehensive and/or more recent	no - RobB_pr_351_6 represents same character set and is taxonomically more comprehensive and/or more recent
86	RobB_pr_323_1a	Table 1 (protein parsimony)	HBB (HGNC-approved)		no	no - RobB_pr_351_6 represents same character set and is taxonomically more comprehensive and/or more recent	no - RobB_pr_351_6 represents same character set and is taxonomically more comprehensive and/or more recent
86	RobB_pr_323_1b	Table 1 (protein parsimony)	HBB (HGNC-approved)		no	no - RobB_pr_351_6 represents same character set and is taxonomically more comprehensive and/or more recent	no - RobB_pr_351_6 represents same character set and is taxonomically more comprehensive and/or more recent
86	RobB_pr_323_2a	Table 1 (protein parsimony)	CRYAA (HGNC-approved)		no	no -MarcelC_RL_44_1 represents same character set and is taxonomically more comprehensive and/or more recent	no - RobB_pr_349_2 represents same character set and is taxonomically more comprehensive and/or more recent
86	RobB_pr_323_2b	Table 1 (protein parsimony)	CRYAA (HGNC-approved)		no	yes	yes (characters 188-189)
86	RobB_pr_323_3a	Table 1 (protein parsimony)	HBA1 (HGNC-approved)		no	no -MarcelC_RL_44_18represents same character set and is taxonomically more comprehensive and/or more recent	no - RobB_pr_349_4 represents same character set and is taxonomically more comprehensive and/or more recent
86	RobB_pr_323_3b	Table 1 (protein parsimony)	HBA1 (HGNC-approved)		no	yes	yes (characters 433-434)
86	RobB_pr_323_4a	Table 1 (protein parsimony)	LALBA (HGNC-approved)		no	no - RobB_pr_70_1 represents same character set and is taxonomically more comprehensive and/or more recent	no - RobB_pr_70_1 represents same character set and is taxonomically more comprehensive and/or more recent
86	RobB_pr_323_4b	Table 1 (protein parsimony)	LALBA (HGNC-approved)		no	no - RobB_pr_70_1 represents same character set and is taxonomically more comprehensive and/or more recent	no - RobB_pr_70_1 represents same character set and is taxonomically more comprehensive and/or more recent
86	RobB_pr_323_5a	Table 1 (protein parsimony)	RNASE1 (HGNC-approved)		no	no - RobB_pr_262_1 represents same character set and is taxonomically more comprehensive and/or more recent	no - RobB_pr_262_1 represents same character set and is taxonomically more comprehensive and/or more recent
86	RobB_pr_323_5b	Table 1 (protein parsimony)	RNASE1 (HGNC-approved)		no	no - RobB_pr_262_1 represents same character set and is taxonomically more comprehensive and/or more recent	no - RobB_pr_262_1 represents same character set and is taxonomically more comprehensive and/or more recent
86	RobB_pr_323_6a	Table 1 (protein parsimony)	GAS (HGNC-approved)		no	no - MarcelC_RL_44_5 represents same character set and is taxonomically more comprehensive and/or more recent	no - MarcelC_RL_44_5 represents same character set and is taxonomically more comprehensive and/or more recent
86	RobB_pr_323_6b	Table 1 (protein parsimony)	GAS (HGNC-approved)		no	yes	yes (characters 427-429)
86	RobB_pr_323_7a	Table 1 (protein parsimony)	POMC (HGNC-approved)		no	no - RobB_pr_349_19 represents same character set and is taxonomically more comprehensive and/or more recent	no - RobB_pr_349_19 represents same character set and is taxonomically more comprehensive and/or more recent
86	RobB_pr_323_7b	Table 1 (protein parsimony)	POMC (HGNC-approved)		no	yes	yes (characters 17-18)
86	RobB_pr_323_8	Table 1 (protein parsimony)	ANXA1 (HGNC-approved)		no	no - RobB_pr_349_10 represents same character set and is taxonomically more comprehensive and/or more recent	no - RobB_pr_349_10 represents same character set and is taxonomically more comprehensive and/or more recent
86	RobB_pr_323_9	Table 1 (protein parsimony)	PPY (HGNC-approved)		no	no - MarcelC_RL_4_1 represents same character set and is taxonomically more comprehensive and/or more recent	no - MarcelC_RL_4_1 represents same character set and is taxonomically more comprehensive and/or more recent
86	RobB_pr_323_10	Table 1 (protein parsimony)	INS (HGNC-approved)		no	no - MarcelC_RL_5_2 represents same character set and is taxonomically more comprehensive and/or more recent	no - MarcelC_RL_5_2 represents same character set and is taxonomically more comprehensive and/or more recent
86	RobB_pr_323_11a	Table 1 (protein parsimony)	LPL (HGNC-approved)		no	no - RobB_pr_190_1a represents same character set and is taxonomically more comprehensive and/or more recent	no - RobB_pr_190_1a represents same character set and is taxonomically more comprehensive and/or more recent
86	RobB_pr_323_11b	Table 1 (protein parsimony)	LPL (HGNC-approved)		no	no - RobB_pr_190_1a represents same character set and is taxonomically more comprehensive and/or more recent	no - RobB_pr_190_1a represents same character set and is taxonomically more comprehensive and/or more recent
86	RobB_pr_323_12	Table 1 (protein parsimony)	NGFB (HGNC-approved)		no	yes	yes (character 760)
86	RobB_pr_323_13a	Table 1 (protein parsimony)	VIP (HGNC-approved)		no	no - MarcelC_RL_44_13 represents same character set and is taxonomically more comprehensive and/or more recent	no - MarcelC_RL_44_13 represents same character set and is taxonomically more comprehensive and/or more recent
86	RobB_pr_323_13b	Table 1 (protein parsimony)	VIP (HGNC-approved)		no	yes	yes (character 945)
86	RobB_pr_323_14a	Table 1 (protein parsimony)	ADH (HGNC-approved)		no	no - RobB_pr_349_12 represents same character set and is taxonomically more comprehensive and/or more recent	no - RobB_pr_349_12 represents same character set and is taxonomically more comprehensive and/or more recent
86	RobB_pr_323_14b	Table 1 (protein parsimony)	ADH (HGNC-approved)		no	yes	yes (characters 947-948)
88	RobB_pr_348_1a	Table 1 - Cytochrome b, PARS (parsimony)	MT-CYB (HGNC-approved)		yes, with RobB_pr_348_1b and RobB_pr_348_1c	no - MarcelC_RL_42_1 represents same character set and is taxonomically more comprehensive and/or more recent	no - MarcelC_RL_42_1 represents same character set and is taxonomically more comprehensive and/or more recent
88	RobB_pr_348_1b	Table 1 - Cytochrome b, ML (ML)	MT-CYB (HGNC-approved)		yes, with RobB_pr_348_1a and RobB_pr_348_1c	no - MarcelC_RL_42_1 represents same character set and is taxonomically more comprehensive and/or more recent	no - MarcelC_RL_42_1 represents same character set and is taxonomically more comprehensive and/or more recent
88	RobB_pr_348_1c	Table 1 - Cytochrome b, NJ (NJ)	MT-CYB (HGNC-approved)		yes, with RobB_pr_348_1a and RobB_pr_348_1b	no - MarcelC_RL_42_1 represents same character set and is taxonomically more comprehensive and/or more recent	no - MarcelC_RL_42_1 represents same character set and is taxonomically more comprehensive and/or more recent
88	RobB_pr_348_2a	Table 1 - ATPase subunit 6, PARS (parsimony)	MT-ATP6 (HGNC-approved)		yes, with RobB_pr_348_2b and RobB_pr_348_2c	yes, as mini-supertree RobB_pr_348_2_MT-ATP6_semiMRP_cons	yes, as mini-supertree RobB_pr_348_2_MT-ATP6_MRP_cons (characters 64-65)
88	RobB_pr_348_2b	Table 1 - ATPase subunit 6, ML (ML)	MT-ATP6 (HGNC-approved)		yes, with RobB_pr_348_2a and RobB_pr_348_2c	yes, as mini-supertree RobB_pr_348_2_MT-ATP6_semiMRP_cons	yes, as mini-supertree RobB_pr_348_2_MT-ATP6_MRP_cons (characters 64-65)
88	RobB_pr_348_2c	Table 1 - ATPase subunit 6, NJ (NJ)	MT-ATP6 (HGNC-approved)		yes, with RobB_pr_348_2a and RobB_pr_348_2b	yes, as mini-supertree RobB_pr_348_2_MT-ATP6_semiMRP_cons	yes, as mini-supertree RobB_pr_348_2_MT-ATP6_MRP_cons (characters 64-65)
88	RobB_pr_348_3a	Table 1 - NADH dehydrogenase subunit 1, PARS (parsimony)	MT-ND1 (HGNC-approved)		yes, with RobB_pr_348_3b and RobB_pr_348_3c	yes, as mini-supertree RobB_pr_348_3_MT-ND1_semiMRP_cons	yes, as mini-supertree RobB_pr_348_3_MT-ND1_MRP_cons (characters 745-746)
88	RobB_pr_348_3b	Table 1 - NADH dehydrogenase subunit 1, ML (ML)	MT-ND1 (HGNC-approved)		yes, with RobB_pr_348_3a and RobB_pr_348_3c	yes, as mini-supertree RobB_pr_348_3_MT-ND1_semiMRP_cons	yes, as mini-supertree RobB_pr_348_3_MT-ND1_MRP_cons (characters 745-746)
88	RobB_pr_348_3c	Table 1 - NADH dehydrogenase subunit 1, NJ (NJ)	MT-ND1 (HGNC-approved)		yes, with RobB_pr_348_3a and RobB_pr_348_3b	yes, as mini-supertree RobB_pr_348_3_MT-ND1_semiMRP_cons	yes, as mini-supertree RobB_pr_348_3_MT-ND1_MRP_cons (characters 745-746)
88	RobB_pr_348_4a	Table 1 - 12S ribosomal RNA, PARS (parsimony)	MT-RNR1 (HGNC-approved)		yes, with RobB_pr_348_4b and RobB_pr_348_4c	no - RobB_pr_230_3 represents same character set and is taxonomically more comprehensive and/or more recent	no - RobB_pr_230_3 represents same character set and is taxonomically more comprehensive and/or more recent
88	RobB_pr_348_4b	Table 1 - 12S ribosomal RNA, ML (ML)	MT-RNR1 (HGNC-approved)		yes, with RobB_pr_348_4a and RobB_pr_348_4c	no - RobB_pr_230_3 represents same character set and is taxonomically more comprehensive and/or more recent	no - RobB_pr_230_3 represents same character set and is taxonomically more comprehensive and/or more recent
88	RobB_pr_348_4c	Table 1 - 12S ribosomal RNA, NJ (NJ)	MT-RNR1 (HGNC-approved)		yes, with RobB_pr_348_4a and RobB_pr_348_4b	no - RobB_pr_230_3 represents same character set and is taxonomically more comprehensive and/or more recent	no - RobB_pr_230_3 represents same character set and is taxonomically more comprehensive and/or more recent
88	RobB_pr_348_5a	Table 1 - tRNA, PARS (parsimony)	MT-TF, MT-TI, MT-TL1, MT-TV (HGNC-approved)		yes, with RobB_pr_348_5b and RobB_pr_348_5c	yes, as mini-supertree RobB_pr_348_5_semiMRP_cons	yes, as mini-supertree RobB_pr_348_5_MRP_cons (characters 1269-1270)
88	RobB_pr_348_5b	Table 1 - tRNA, ML (ML)	MT-TF, MT-TI, MT-TL1, MT-TV (HGNC-approved)		yes, with RobB_pr_348_5a and RobB_pr_348_5c	yes, as mini-supertree RobB_pr_348_5_semiMRP_cons	yes, as mini-supertree RobB_pr_348_5_MRP_cons (characters 1269-1270)
88	RobB_pr_348_5c	Table 1 - tRNA, NJ (NJ)	MT-TF, MT-TI, MT-TL1, MT-TV (HGNC-approved)		yes, with RobB_pr_348_5a and RobB_pr_348_5b	yes, as mini-supertree RobB_pr_348_5_semiMRP_cons	yes, as mini-supertree RobB_pr_348_5_MRP_cons (characters 1269-1270)
88	RobB_pr_348_6	Table 2 (top) - Crystallin αA (parsimony)	CRYAA (HGNC-approved)		no	yes	yes (character 190)
88	RobB_pr_348_7	Table 2 (top) - Cytochrome c (parsimony)	CYCS (HGNC-approved)		no	no - RobB_pr_351_2 represents same character set and is taxonomically more comprehensive and/or more recent	no - RobB_pr_351_2 represents same character set and is taxonomically more comprehensive and/or more recent
88	RobB_pr_348_8	Table 2 (top) – Insulin (parsimony)	INS (HGNC-approved)		no	no - MarcelC_RL_5_2 represents same character set and is taxonomically more comprehensive and/or more recent	no - MarcelC_RL_5_2 represents same character set and is taxonomically more comprehensive and/or more recent
88	RobB_pr_348_9	Table 2 (top) – Myoglobin (parsimony)	MB (HGNC-approved)		no	yes	yes (character 672-673)
88	RobB_pr_348_10	Table 2 (top) – Lutropin β (parsimony)	LHB (HGNC-approved)		no	yes	yes (characters 628-629)
88	RobB_pr_348_11	Table 2 (top) – Neurophysin 2 (parsimony)	ADH (HGNC-approved)		no	yes	yes (characters 950-951)
88	RobB_pr_348_12	Table 2 (top) – Pancreatic ribonuclease (parsimony)	RNASE1 (HGNC-approved)		no	no - RobB_pr_262_1 represents same character set and is taxonomically more comprehensive and/or more recent	no - RobB_pr_262_1 represents same character set and is taxonomically more comprehensive and/or more recent
88	RobB_pr_348_13	Table 2 (top) – Hemoglobin α (parsimony)	HBA1 (HGNC-approved)		no	yes	yes (characters 445-447)
88	RobB_pr_348_14	Table 2 (top) – Glycoprotein hormone α (parsimony)	CGA (HGNC-approved)		no	yes	yes (character 513)
88	RobB_pr_348_15	Table 2 (top) – Hemoglobin β (parsimony)	HBB (HGNC-approved)		no	yes	yes (characters 468-470)
88	RobB_pr_348_16	Table 2 (top) – Corticotropin (parsimony)	POMC (HGNC-approved)		no	yes	yes (character 19)
88	RobB_pr_348_17	Table 2 (middle) - Crystallin αA (parsimony)	CRYAA (HGNC-approved)		no	yes	yes (characters 191-193)
88	RobB_pr_348_18	Table 2 (middle) - Cytochrome c (parsimony)	CYCS (HGNC-approved)		no	no - RobB_pr_351_2 represents same character set and is taxonomically more comprehensive and/or more recent	no - RobB_pr_351_2 represents same character set and is taxonomically more comprehensive and/or more recent
88	RobB_pr_348_19	Table 2 (middle) - Pancreatic ribonuclease (parsimony)	RNASE1 (HGNC-approved)		no	no - RobB_pr_262_1 represents same character set and is taxonomically more comprehensive and/or more recent	no - RobB_pr_262_1 represents same character set and is taxonomically more comprehensive and/or more recent
88	RobB_pr_348_20	Table 2 (middle) - Hemoglobin α (parsimony)	HBA1 (HGNC-approved)		no	yes	yes (characters 448-450)
88	RobB_pr_348_21	Table 2 (middle) - Hemoglobin β (parsimony)	HBB (HGNC-approved)		no	yes	yes (characters 471-473)
88	RobB_pr_348_22	Table 2 (bottom) - Crystallin αA (parsimony)	CRYAA (HGNC-approved)		no	yes	yes (characters 194-195)
88	RobB_pr_348_23	Table 2 (middle) - Cytochrome c (parsimony)	CYCS (HGNC-approved)		no	no - RobB_pr_351_2 represents same character set and is taxonomically more comprehensive and/or more recent	no - RobB_pr_351_2 represents same character set and is taxonomically more comprehensive and/or more recent
88	RobB_pr_348_24	Table 2 (bottom) - Pancreatic ribonuclease (parsimony)	RNASE1 (HGNC-approved)		no	no - RobB_pr_262_1 represents same character set and is taxonomically more comprehensive and/or more recent	no - RobB_pr_262_1 represents same character set and is taxonomically more comprehensive and/or more recent
88	RobB_pr_348_25	Table 2 (bottom) - Hemoglobin α (parsimony)	HBA1 (HGNC-approved)		no	yes	yes (characters 451-453)
88	RobB_pr_348_26	Table 2 (bottom) - Hemoglobin β (parsimony)	HBB (HGNC-approved)		no	yes	yes (characters 474-476)
88	RobB_pr_348_27	Text - page 362 (parsimony)	MT-RNR1, MT-RNR2 (HGNC-approved)		no	yes	yes (characters 1151-1153)
89	RobB_pr_357_1	Fig. 3 a (parsimony)	common cetacean highly repetitive DNA component (not HGNC-approved)	TreeAlign (multiple sequence alignment program using combination of distance matrix and approximate parsimony methods) analysis (presented in Fig. 3 b) results in exactly the same topology, which has not been coded	no	no - not informative	yes (character 171)
90	RobB_pr_352_1a	Figure 4 a (parsimony)	common cetacean satellite (not HGNC-approved)		yes, with RobB_pr_352_1b	yes, as mini-supertree RobB_pr_352_1_Common_Cetacean_Satellite_srMRP_cons	yes, as mini-supertree RobB_pr_352_1_MRP_cons (characters 168-170)
90	RobB_pr_352_1b	Figure 4 b (NJ)	common cetacean satellite (not HGNC-approved)		yes, with RobB_pr_352_1a	yes, as mini-supertree RobB_pr_352_1_Common_Cetacean_Satellite_srMRP_cons	yes, as mini-supertree RobB_pr_352_1_MRP_cons (characters 168-170)
91	RobB_pr_255_1a	Figure 2 – consensus (protein parsimony)	HMGB1 (HGNC-approved)		no	yes	yes (characters 521-522)
91	RobB_pr_255_1b	Figure 2 – consensus (protein parsimony)	HMGB2 (HGNC-approved)		no	yes	yes (characters 523-524)
92	RobB_pr_378_1	Figure 8 and text page 31 (parsimony)	22 cervid morphological characters	positions of Bovidae and Giraffidae left unresolved, as stated in text page 31	no	yes	yes (characters 1600-1601)
94	RobB_pr_305_1a	Figure 1 (Fitch-Margoliash dendrogram based on protein similarity values)	Immunological distances of 15 proteins encoded by 23 presumptive genetic loci		no	yes	yes (character 1486)
94	RobB_pr_305_1b	Figure 2 (MP)	Allozyme analysis of 15 proteins encoded by 23 presumptive genetic loci		no	yes	yes (character 1513)
95	RobB_pr_337_1a	Figure 1 (MP)	Allozyme analysis of 19 isoenzymes		yes, with RobB_pr_337_1b	yes, as mini-supertree RobB_pr_337_1_semiMRP_cons	yes, as mini-supertree RobB_pr_337_1_MRP_cons (character 1514)
95	RobB_pr_337_1b	Figure 2 (distances using Nei's 1978 D and UPGMA)	Allozyme analysis of 19 isoenzymes		yes, with RobB_pr_337_1a	yes, as mini-supertree RobB_pr_337_1_semiMRP_cons	yes, as mini-supertree RobB_pr_337_1_MRP_cons (character 1514)
95	RobB_pr_337_2a	Figure 4 (MP)	Allozyme analysis of 24 isoenzymes		yes, with RobB_pr_337_2b	yes, as mini-supertree RobB_pr_337_2_semiMRP_cons	yes, as mini-supertree RobB_pr_337_2_MRP_cons (character 1516)
95	RobB_pr_337_2b	Figure 5 (distances using Nei's 1978 D and UPGMA)	Allozyme analysis of 24 isoenzymes		yes, with RobB_pr_337_2a	yes, as mini-supertree RobB_pr_337_2_semiMRP_cons	yes, as mini-supertree RobB_pr_337_2_MRP_cons (character 1516)
97	RobB_pr_267_1	Figure 6A (Fitch-Margoliash least squares using ML distances)	IGL@ (HGNC-approved) variable region	multiple paralogues collapsed to a single terminal for each taxon	no	yes; Primates non-monophyletic - the two possible permutations included as RobB_pr_267_1_1 and RobB_pr_267_1_2, and MRP pseudocharacters for these two trees all given weight of 0.5	yes; Primates non-monophyletic - the two possible permutations included as RobB_pr_267_1_1 (character 533) and RobB_pr_267_1_2 (character 534), and MRP pseudocharacters for these two trees all given weight of 0.5
97	RobB_pr_267_2	Figure 6B (Fitch-Margoliash least squares using ML distances)	IGL@ (HGNC-approved) constant region	multiple paralogues collapsed to a single terminal for each taxon	no	yes	yes (character 535)
98	MarcelC_RL_4_1a	Figure 2 – left (Parsimony)	PPY (HGNC-approved)		yes, with MarcelC_RL_4_1b	yes, as mini-supertree MarcelC_RL_4_1_PPY_semiMRP_cons	yes, as mini-supertree MarcelC_RL_4_1_PPY_MRP_cons (characters 779-781)
98	MarcelC_RL_4_1b	Figure 2 – right (Neighbour Joining)	PPY (HGNC-approved)		yes, with MarcelC_RL_4_1a	yes, as mini-supertree MarcelC_RL_4_1_PPY_semiMRP_cons	yes, as mini-supertree MarcelC_RL_4_1_PPY_MRP_cons (characters 779-781)
99	MarcelC_RL_5_1a	Figure 2 - left, Majority-rule consensus (Parsimony)	18S rRNA (not HGNC-approved)		yes, with MarcelC_RL_5_1b	no - RobB_pr_308_1 represents same character set and is taxonomically more comprehensive and/or more recent	no - MarcelC_RL_6_1 represents same character set and is taxonomically more comprehensive and/or more recent
99	MarcelC_RL_5_1b	Figure 2 – right (Neighbour Joining)	18S rRNA (not HGNC-approved)		yes, with MarcelC_RL_5_1a	no - RobB_pr_308_1 represents same character set and is taxonomically more comprehensive and/or more recent	no - MarcelC_RL_6_1 represents same character set and is taxonomically more comprehensive and/or more recent
99	MarcelC_RL_5_2a	Figure 6 - left (MP)	INS (HGNC-approved)	monkey' sequence excluded as cannot be identified to family level	yes, with MarcelC_RL_5_2b	yes, as mini-supertree MarcelC_RL_5_2_INS_semiMRP_cons	yes, as mini-supertree MarcelC_RL_5_2_INS_MRP_cons (characters 541-552)
99	MarcelC_RL_5_2b	Figure 6 – right (NJ)	INS (HGNC-approved)	monkey' sequence excluded as cannot be identified to family level	yes, with MarcelC_RL_5_2a	yes, as mini-supertree MarcelC_RL_5_2_INS_semiMRP_cons	yes, as mini-supertree MarcelC_RL_5_2_INS_MRP_cons (characters 541-552)
100	RobB_pr_266_1a	Figure 3 (MP)	CA1 (HGNC-approved)		no	yes	yes (characters 85-86)
100	RobB_pr_266_1b	Figure 3 (MP)	CA2 (HGNC-approved)		no	yes	yes (characters 87-89)
100	RobB_pr_266_1c	Figure 3 (MP)	CA3 (HGNC-approved)		no	yes	yes (character 90)
101	RobB_pr_364_1	Figure 1	75 morphological characters	Artiodactyla and Perissodactyla excluded as cannot be identified to family level; extant Proboscidea represented by single family, therefore included as Elephantidae	no	yes	yes (characters 1678-1684); upweighted 4x
102	RobB_pr_190_1a	Figure 2 (protein parsimony)	LPL (HGNC-approved)		no	yes	yes (characters 618-619)
102	RobB_pr_190_1b	Figure 2 (protein parsimony)	LIPC (HGNC-approved)		no	yes	yes (character 617)
102	RobB_pr_190_1c	Figure 2 (protein parsimony)	PNLIP (HGNC-approved)		no	yes	yes (character 620)
103	RobB_pr_353_1a	Figure 3 (ML)	MT-RNR1, MT-TV (HGNC-approved)		yes, with RobB_pr_353_1b and RobB_pr_353_1c	yes, as mini-supertree RobB_pr_353_1_semiMRP_cons	yes, as mini-supertree RobB_pr_353_1_MRP_cons (character 1156); upweighted 4x
103	RobB_pr_353_1b	Figure 4 (ME)	MT-RNR1, MT-TV (HGNC-approved)		yes, with RobB_pr_353_1a and RobB_pr_353_1c	yes, as mini-supertree RobB_pr_353_1_semiMRP_cons	yes, as mini-supertree RobB_pr_353_1_MRP_cons (character 1156); upweighted 4x
103	RobB_pr_353_1c	Figure 5 – strict consensus of 5 trees (MP)	MT-RNR1, MT-TV (HGNC-approved)		yes, with RobB_pr_353_1a and RobB_pr_353_1b	yes, as mini-supertree RobB_pr_353_1_semiMRP_cons	yes, as mini-supertree RobB_pr_353_1_MRP_cons (character 1156); upweighted 4x
105	RobB_pr_293_1	Figure 1 and text page 331 (unspecified)	liver esterase activity		no	yes; Muridae non-monophyletic - the two possible permutations included as RobB_pr_293_1_1 and RobB_pr_293_1_2, and MRP pseudocharacters for these two trees all given weight of 0.5	yes; Muridae non-monophyletic - the two possible permutations included as RobB_pr_293_1_1 (characters 365-366) and RobB_pr_293_1_2 (character 367-369), and MRP pseudocharacters for these two trees all given weight of 0.5
106	MarcelC_RL_11_1	Figure 1a (parsimony)	MT-CYB (HGNC-approved)		no	yes; Cervidae non-monophyletic - the two possible permutations included as MarcelC_RL_11_1_1, and MarcelC_RL_11_1_2, and MRP pseudocharacters for these two trees all given weight of 0.5	yes; Cervidae and Primates both non-monophyletic - the four possible permutations included as MarcelC_RL_11_1_1 (characters 243-253), MarcelC_RL_11_1_2 (characters 254-264), MarcelC_RL_11_1_3 (characters 265-275) and MarcelC_RL_11_1_4 (characters 276-286), and MRP pseudocharacters for these four trees all given weight of 0.25
106	MarcelC_RL_11_2	Figure 1b (parsimony_	MT-CO2 (HGNC-approved)		no	yes	yes (characters 315-325)
106	MarcelC_RL_11_3	Figure 4a (parsimony)	MT-CYB (HGNC-approved)		no	no - MarcelC_RL_11_1 represents same character set and is taxonomically more comprehensive and/or more recent	no - MarcelC_RL_11_1 represents same character set and is taxonomically more comprehensive and/or more recent
106	MarcelC_RL_11_4	Figure 4b (parsimony)	MT-CYB (HGNC-approved)		no	no - MarcelC_RL_11_1 represents same character set and is taxonomically more comprehensive and/or more recent	no - MarcelC_RL_11_1 represents same character set and is taxonomically more comprehensive and/or more recent
106	MarcelC_RL_11_5	Figure 4c (parsimony)	MT-CO2 (HGNC-approved)		no	no - MarcelC_RL_11_2 represents same character set and is taxonomically more comprehensive and/or more recent	no - MarcelC_RL_11_2 represents same character set and is taxonomically more comprehensive and/or more recent
106	MarcelC_RL_11_6	Figure 4d (parsimony)	MT-CO2 (HGNC-approved)		no	no - MarcelC_RL_11_2 represents same character set and is taxonomically more comprehensive and/or more recent	no - MarcelC_RL_11_2 represents same character set and is taxonomically more comprehensive and/or more recent
106	MarcelC_RL_11_7	Figure 4e (parsimony)	MT-CO2, MT-CYB (HGNC-approved)	Hystrix/Georychus chimera excluded as it is interfamilial	no	yes	yes (characters 1020-1022)
106	MarcelC_RL_11_8	Figure 4f (parsimony)	MT-CO2, MT-CYB (HGNC-approved)			yes	yes (character 1023-1026)
107	RobB_pr_360_1	Fig 6.5 and Fig. 6.6	67 characters of cranium and dentition	fossil taxa excluded	no	no - not informative	yes (character 1673); upweighted 4x
108	MarcelC_RL_54_1	Figure 4 (neighbour joining)	MT-RNR1, MT-RNR2 (HGNC-approved)	fossil taxon Mylodon excluded	no	yes	yes (characters 1154-1155); upweighted 4x
109	RobB_pr_303_1	Figure 3 (MP)	uricase immunological distances		no	yes	yes (characters 1491-1493)
110	RobB_pr_152_1a	Figure 4 (NJ using dN)	CD1A (HGNC-approved) α3 domain	multiple paralogues collapsed to a single terminal for each taxon	no		yes (character 164)
110	RobB_pr_152_1b	Figure 4 (NJ using dN)	MHC class I classical (not HGNC-approved)	multiple paralogues collapsed to a single terminal for each taxon	no	no - RobB_pr_215_1 represents same character set and is taxonomically more comprehensive and/or more recent	no - RobB_pr_215_1 represents same character set and is taxonomically more comprehensive and/or more recent
110	RobB_pr_152_2	Figure 5 (NJ using dN)	CD1A (HGNC-approved) αl-α2 domains	multiple paralogues collapsed to a single terminal for each taxon	no	yes	yes (character 163)
111	MarcelC_RL_20_1	Figure 2 A - top half (minimum evolution using p-distances)	IL1A (HGNC-approved)		no	yes	yes (characters 560-562)
111	MarcelC_RL_20_2	Figure 2 A - bottom half (minimum evolution using p-distances)	IL1B (HGNC-approved)		no	yes	yes (character 563)
112	RobB_pr_254_1a	Figure 2 (NJ)	IFNA1 (HGNC-approved)		no	no - RobB_pr_43_1c represents same character set and is taxonomically more comprehensive and/or more recent	yes (characters 553-555)
112	RobB_pr_254_1b	Figure 2 (NJ)	IFNB1 (HGNC-approved)		no	yes	yes (characters 556-559)
113	RobB_pr_153_1a	Figure 1 (NJ)	FCGR2A (HGNC-approved)	multiple paralogues collapsed to a single terminal for each taxon	no	yes	yes (characters 371-372)
113	RobB_pr_153_1b	Figure 1 (NJ)	FCGR1A (HGNC-approved)	multiple paralogues collapsed to a single terminal for each taxon	no	yes	yes (character 370)
114	RobB_pr_227_1a	Figure 1 (minimum evolution)	HLA-DRB1 (HGNC-approved)		no	no - RobB_pr_3_1a represents same character set and is taxonomically more comprehensive and/or more recent	no - RobB_pr_177_1 represents same character set and is taxonomically more comprehensive and/or more recent
114	RobB_pr_227_1b	Figure 1 (minimum evolution)	HLA-DQB1 (HGNC-approved)		no	yes	yes (character 661)
114	RobB_pr_227_1c	Figure 1 (minimum evolution)	HLA-DPB1 (HGNC-approved)		no	no - RobB_pr_3_1b represents same character set and is taxonomically more comprehensive and/or more recent	yes (character 660)
114	RobB_pr_227_1d	Figure 1 (minimum evolution)	HLA-DQA1 (HGNC-approved)		no	no - RobB_pr_250_1a and RobB_pr_3_2c represent same character set and are taxonomically more comprehensive and/or more recent	no - RobB_pr_250_1a represents same character set and is taxonomically more comprehensive and/or more recent
114	RobB_pr_227_1e	Figure 1 (minimum evolution)	HLA-DRA (HGNC-approved)		no	yes	yes (characters 651-653)
115	RobB_pr_155_1	Figure 2 (NJ using p distances)	DEFA1 (HGNC-approved)	multiple paralogues collapsed to a single terminal for each taxon	no	no - RobB_pr_32_1 represents same character set and is taxonomically more comprehensive and/or more recent	yes (characters 348-349)
116	RobB_pr_228_1	Figure 2 (FITCH)	single-copy DNA-hybridisation		no	no - RobB_pr_64_1 represents same character set and is taxonomically more comprehensive and/or more recent	yes (characters 1494-1503)
117	RobB_pr_311_1a	Figure 3 A (UPGMA)	A2M (HGNC-approved)		yes, with RobB_pr_311_1c	yes	no
117	RobB_pr_311_1c	Figure 3 B (NJ)	A2M (HGNC-approved)		yes, with RobB_pr_311_1a	yes	no
117	RobB_pr_311_1b	Figure 3 B (NJ)	murinoglobulin (not HGNC-approved)		no	yes	yes (character 668)
118	RobB_pr_332_1	Figure 7.1 (unspecified – probably parsimony)	12 morphological characters - dentition, cranium, foetal membranes and reproductive biology		no	yes	yes (characters 1570-1572)
120	RobB_pr_295_1	Figures 17, 18 and 19 (MP)	34 morphological characters of the dentition, cranium, post-cranium and soft anatomy		no	yes	yes (characters 1647-1649)
121	MarcelC_RL_19_1	Figure 2 (Maximum likelihood)	MT-ATP6, MT-ATP8, MT-CO1, MT-CO2, MT-CO3, MT-CYB, MT-ND1, MT-ND2, MT-ND4, MT-ND4L, MT-ND5 (HGNC-approved)		no	yes	yes (characters 1407-1413); upweighted 4x
122	RobB_pr_302_1	Figure 3 (minimal standard deviation tree using BESTFIT and WORDSEARCH)	APP (HGNC-approved)		no	yes	yes (characters 38-42)
123	RobB_pr_191_1	Figure 3 (NJ using corrected protein distances)	PCMT1 (HGNC-approved)		no	yes	yes (character 795)
127	MarcelC_RL_12_1	Figure 2 (parsimony)	GPI (HGNC-approved)		no	yes	yes (character 782)
128	RobB_pr_192_1	Figure 4 A (NJ)	TGFBI (HGNC-approved)		no	yes	yes (character 806)
129	RobB_pr_333_1	Figure 11 (MP)	33 cranial characters	fossil taxa excluded	no	yes	yes (character 1641-1646)
131	RobB_pr_328_1a	Figure 6 (FITCH based on symmetrised ΔNPHs)	DNA-DNA hybridisation		no	yes	yes (characters 1504-1506)
131	RobB_pr_328_1b	Figure 7 a (FITCH based on symmetrised ΔNPHs)	DNA-DNA hybridisation		yes, with RobB_pr_328_1c	yes, as mini-supertree RobB_pr_328_1_semiMRP_cons	yes, as mini-supertree RobB_pr_328_1_MRP_cons (characters 1507-1512)
131	RobB_pr_328_1c	Figure 7 b - jackknife strict consensus (jackknife)	DNA-DNA hybridisation		yes, with RobB_pr_328_1b	yes, as mini-supertree RobB_pr_328_1_semiMRP_cons	yes, as mini-supertree RobB_pr_328_1_MRP_cons (characters 1507-1512)
133	MarcelC_RL_26_1a	Figure 3 – top (Fitch-Margoliash)	FSHB (HGNC-approved)		no	yes	yes (characters 409-411)
133	MarcelC_RL_26_1b	Figure 3 – bottom (Fitch-Margoliash)	LHB (HGNC-approved)		no	no - RobB_pr_194_1a represents same character set and is taxonomically more comprehensive and/or more recent	no - RobB_pr_194_1a represents same character set and is taxonomically more comprehensive and/or more recent
135	RobB_pr_229_1a	Figure 3 a (parsimony)	MT-RNR1, MT-RNR2, MT-TF, MT-TL1, MT-TV		yes, with RobB_pr_229_1b, RobB_pr_229_1c and RobB_pr_229_1d	yes, as mini-supertree RobB_pr_229_1_semiMRP_cons	yes, as mini-supertree RobB_pr_229_1_MRP_cons (characters 1283-1286); upweighted 4x
135	RobB_pr_229_1b	Figure 3 b (parsimony)	MT-RNR1, MT-RNR2, MT-TF, MT-TL1, MT-TV		yes, with RobB_pr_229_1a, RobB_pr_229_1c and RobB_pr_229_1d	yes, as mini-supertree RobB_pr_229_1_semiMRP_cons	yes, as mini-supertree RobB_pr_229_1_MRP_cons (characters 1283-1286); upweighted 4x
135	RobB_pr_229_1c	Figure 4 a (transversion parsimony)	MT-RNR1, MT-RNR2, MT-TF, MT-TL1, MT-TV		yes, with RobB_pr_229_1a, RobB_pr_229_1b and RobB_pr_229_1d	yes, as mini-supertree RobB_pr_229_1_semiMRP_cons	yes, as mini-supertree RobB_pr_229_1_MRP_cons (characters 1283-1286); upweighted 4x
135	RobB_pr_229_1d	Figure 4 b (transversion parsimony)	MT-RNR1, MT-RNR2, MT-TF, MT-TL1, MT-TV		yes, with RobB_pr_229_1a, RobB_pr_229_1b and RobB_pr_229_1c	yes, as mini-supertree RobB_pr_229_1_semiMRP_cons	yes, as mini-supertree RobB_pr_229_1_MRP_cons (characters 1283-1286); upweighted 4x
137	RobB_pr_349_1	Table 1 - 1 α-1 antitrypsin (ML)	SERPINA1 (HGNC-approved)		no	no - MarcelC_RL_30_1 represents same character set and is taxonomically more comprehensive and/or more recent	no - MarcelC_RL_30_1 represents same character set and is taxonomically more comprehensive and/or more recent
137	RobB_pr_349_2	Table 1 - 2 α-crystallin A chain (ML)	CRYAA (HGNC-approved)		no	no - MarcelC_RL_44_1 represents same character set and is taxonomically more comprehensive and/or more recent	yes (character 196)
137	RobB_pr_349_3	Table 1 - 3 β-globin (ML)	HBB (HGNC-approved)		no	no - RobB_pr_351_6 represents same character set and is taxonomically more comprehensive and/or more recent	no - RobB_pr_351_6 represents same character set and is taxonomically more comprehensive and/or more recent
137	RobB_pr_349_4	Table 1 - 4 α-globin (ML)	HBA1 (HGNC-approved)		no	no - MarcelC_RL_44_8 represents same character set and is taxonomically more comprehensive and/or more recent	yes (character 454)
137	RobB_pr_349_5	Table 1 - 5 α-lactoalbumin (ML)	LALBA (HGNC-approved)		no	no - RobB_pr_70_1 represents same character set and is taxonomically more comprehensive and/or more recent	no - RobB_pr_70_1 represents same character set and is taxonomically more comprehensive and/or more recent
137	RobB_pr_349_6	Table 1 - 6 Pancreatic RNase (ML)	RNASE1 (HGNC-approved)		no	no - RobB_pr_262_1, RobB_pr_137_2, RobB_pr_193_1a, RobB_pr_226_1 and RobB_pr_285_1 represent same character set and are taxonomically more comprehensive and/or more recent	no - RobB_pr_262_1 represents same character set and is taxonomically more comprehensive and/or more recent
137	RobB_pr_349_7	Table 1 - 7 Complement C3 (ML)	C3 (HGNC-approved)		no	yes	yes (character 173)
137	RobB_pr_349_8	Table 1 - 8 Transglutaminase (ML)	TGM1 (HGNC-approved)		no	yes	yes (character 927)
137	RobB_pr_349_9	Table 1 - 9 Lipoprotein lipase (ML)	LPL (HGNC-approved)		no	no - RobB_pr_190_1a represents same character set and is taxonomically more comprehensive and/or more recent	no - RobB_pr_190_1a represents same character set and is taxonomically more comprehensive and/or more recent
137	RobB_pr_349_10	Table 1 - 10 Lipocortin (ML)	ANXA1 (HGNC-approved)		no	yes	yes (character 626)
137	RobB_pr_349_11	Table 1 - 11 NGF β chain (ML)	NGFB (HGNC-approved)		no	yes	yes (character 761)
137	RobB_pr_349_12	Table 1 - 12 VP-NP precursor (ML)	ADH (HGNC-approved)		no	yes	yes (character 949)
137	RobB_pr_349_13	Table 1 - 13 Phospholipase A2 (ML)	PLA2G1B (HGNC-approved)		no	yes	yes (character 784)
137	RobB_pr_349_14	Table 1 - 14 Glucagon (ML)	GCG (HGNC-approved)		no	no - MarcelC_RL_44_6 represents same character set and is taxonomically more comprehensive and/or more recent	no - MarcelC_RL_44_6 represents same character set and is taxonomically more comprehensive and/or more recent
137	RobB_pr_349_15	Table 1 - 15 IGF1 (ML)	IGF1 (HGNC-approved)		no	yes	yes (character 527)
137	RobB_pr_349_16	Table 1 - 16 Insulin (ML)	INS (HGNC-approved)		no	no - MarcelC_RL_5_2 represents same character set and is taxonomically more comprehensive and/or more recent	no - MarcelC_RL_5_2 represents same character set and is taxonomically more comprehensive and/or more recent
137	RobB_pr_349_17	Table 1 - 17 H+-, K+-ATPase (ML)	ATP4A (HGNC-approved)		no	yes	yes (character 61)
137	RobB_pr_349_18	Table 1 - 18 C-reactive protein (ML)	CRP (HGNC-approved)		no	no - RobB_pr_331_1a represents same character set and is taxonomically more comprehensive and/or more recent	no - RobB_pr_331_1a represents same character set and is taxonomically more comprehensive and/or more recent
137	RobB_pr_349_19	Table 1 - 19 Corticotrophin (ML)	POMC (HGNC-approved)		no	yes	yes (character 20)
137	RobB_pr_349_20	Table 2 - 1 ND5 (ML)	MT-ND5 (HGNC-approved)	Trees from other mt genes (CO I, ND2, ND1, CO III, CO II, ATP6, ND6, ND3, ND4L) in Table 2 not coded, because most likely tree not given	no	no - RobB_pr_346_13 represents same character set and is taxonomically more comprehensive and/or more recent	no - RobB_pr_346_13 represents same character set and is taxonomically more comprehensive and/or more recent
137	RobB_pr_349_21	Table 2 - 3 ND4 (ML)	MT-ND4 (HGNC-approved)	Trees from other mt genes (CO I, ND2, ND1, CO III, CO II, ATP6, ND6, ND3, ND4L) in Table 2 not coded, because most likely tree not given	no	no - RobB_pr_346_11 represents same character set and is taxonomically more comprehensive and/or more recent	no - RobB_pr_346_11 represents same character set and is taxonomically more comprehensive and/or more recent
137	RobB_pr_349_22	Table 2 - 4 Cyt b (ML)	MT-CYB (HGNC-approved)	Trees from other mt genes (CO I, ND2, ND1, CO III, CO II, ATP6, ND6, ND3, ND4L) in Table 2 not coded, because most likely tree not given	no	no - RobB_pr_346_15 represents same character set and is taxonomically more comprehensive and/or more recent	no - RobB_pr_346_15 represents same character set and is taxonomically more comprehensive and/or more recent
137	RobB_pr_349_23	Table 2 - 13 ATP8 (ML)	MT-ATP8 (HGNC-approved)	Trees from other mt genes (CO I, ND2, ND1, CO III, CO II, ATP6, ND6, ND3, ND4L) in Table 2 not coded, because most likely tree not given	no	no - RobB_pr_346_3 represents same character set and is taxonomically more comprehensive and/or more recent	no - RobB_pr_346_3 represents same character set and is taxonomically more comprehensive and/or more recent
137	RobB_pr_349_24	Table 3 - 1 α-1 antitrypsin (ML)	SERPINA1 (HGNC-approved)		no	no - MarcelC_RL_30_1 represents same character set and is taxonomically more inclusive and/or more recent	no - MarcelC_RL_30_1 represents same character set and is taxonomically more inclusive and/or more recent
137	RobB_pr_349_25	Table 3 - 2 CO II (ML)	MT-CO2 (HGNC-approved)		no	no - MarcelC_RL_11_2 represents same character set and is taxonomically more inclusive and/or more recent	no - MarcelC_RL_11_2 represents same character set and is taxonomically more inclusive and/or more recent
137	RobB_pr_349_26	Table 3 - 3 α-crystallin A chain (ML)	CRYAA (HGNC-approved)		no	no - RobB_pr_19_1 represents same character set and is taxonomically more comprehensive and/or more recent	yes (character 197)
137	RobB_pr_349_27	Table 3 - 4 β Hemoglobin (ML)	HBB (HGNC-approved)		no	no - RobB_pr_351_6 represents same character set and is taxonomically more inclusive and/or more recent	no - RobB_pr_351_6 represents same character set and is taxonomically more inclusive and/or more recent
137	RobB_pr_349_28	Table 3 - 5 α Hemoglobin (ML)	HBA1 (HGNC-approved)		no	no - RobB_pr_336_4 represents same character set and is taxonomically more inclusive and/or more recent	yes (character 455)
137	RobB_pr_349_29	Table 3 - 6 RAG-1 (ML)	RAG1 (HGNC-approved)		no	no - RobB_pr_174_1 and RobB_pr_344_18 represent same character set and are taxonomically more inclusive and/or more recent	yes (character 805)
137	RobB_pr_349_30	Table 3 - 7 Anion exchange protein (ML)	SLC4A1 (HGNC-approved)		no	yes	yes (character 45)
137	RobB_pr_349_31	Table 3 - 8 Progesterone receptor (ML)	PGR (HGNC-approved)		no	yes	yes (character 785)
137	RobB_pr_349_32	Table 3 - 9 Prolactin receptor (ML)	PRLR (HGNC-approved)		no	yes	yes (character 786)
137	RobB_pr_349_33	Table 3 - 10 Thyroid hormone BP (ML)	Thyroid hormone binding protein (not HGNC-approved)		no	yes	yes (character 922)
137	RobB_pr_349_34	Table 3 - 11 Creatine kinase (ML)	Creatine kinase (not HGNC-approved)		no	yes	yes (character 185)
137	RobB_pr_349_35	Table 3 - 12 α-actin (ML)	ACTA1 (HGNC-approved)		no	yes	yes (character 4)
137	RobB_pr_349_36	Table 3 - 13 γ-actin (ML)	ACTG1 (HGNC-approved)		no	yes	yes (character 5)
137	RobB_pr_349_37	Table 3 - 14 LDH (ML)	LDHA (HGNC-approved)		no	no - RobB_pr_125_1 represents same character set and is taxonomically more inclusive and/or more recent	no - RobB_pr_172_1a represents same character set and is taxonomically more inclusive and/or more recent
137	RobB_pr_349_38	Table 3 - 15 GLUT-1 (ML)	SLC2A1 (HGNC-approved)		no	no - RobB_pr_261_1b represents same character set and is taxonomically more inclusive and/or more recent	no - RobB_pr_261_1b represents same character set and is taxonomically more inclusive and/or more recent
137	RobB_pr_349_39	Table 3 - 16 ADH (ML)	ADH1A (HGNC-approved)		no	no - RobB_pr_236_1b represents same character set and is taxonomically more inclusive and/or more recent	no - RobB_pr_236_1b represents same character set and is taxonomically more inclusive and/or more recent
137	RobB_pr_349_40	Table 3 - 17 T cell receptor β (ML)	TRB@ (HGNC-approved)		no	no - RobB_pr_36_2 and RobB_pr_108_1b represent same character set and are taxonomically more inclusive and/or more recent	yes (character 920)
137	RobB_pr_349_41	Table 3 - 18 Prothrombin (ML)	F2 (HGNC-approved)		no	yes	yes (character 798)
137	RobB_pr_349_42	Table 3 - 19 Carbonic anhydrase II (ML)	CA2 (HGNC-approved)		no	no - RobB_pr_266_1b represents same character set and is taxonomically more inclusive and/or more recent	no - RobB_pr_266_1b represents same character set and is taxonomically more inclusive and/or more recent
137	RobB_pr_349_43	Table 3 - 20 Glutathion S-transferase (ML)	Glutathion S-transferase (not HGNC-approved)		no	yes	yes (character 512)
137	RobB_pr_349_44	Table 3 - 21 MARCKS (ML)	MARCKS (HGNC-approved)		no	yes	yes (character 729)
137	RobB_pr_349_45	Table 3 - 22 C3 (ML)	C3 (HGNC-approved)		no	yes	yes (character 174)
137	RobB_pr_349_46	Table 3 - 23 EF 1α (ML)	EEF1A1 (HGNC-approved)		no	yes	no - Marcel_RL_22_2 represents same character set and is taxonomically more inclusive and/or more recent
137	RobB_pr_349_47	Table 3 - 24 Tryptophan hydroxylase (ML)	TPH1 (HGNC-approved)		no	no - RobB_pr_246_1b represents same character set and is taxonomically more inclusive and/or more recent	no - RobB_pr_246_1b represents same character set and is taxonomically more inclusive and/or more recent
137	RobB_pr_349_48	Table 3 - 25 Calreticulin (ML)	CALR (HGNC-approved)		no	yes	yes (character 83)
137	RobB_pr_349_49	Table 4 - 1 PKC β (ML)	PRKCB1 (HGNC-approved)	Rodentia outgroup excluded as cannot be identified to family level	no	yes	yes (character 797)
137	RobB_pr_349_50	Table 4 - 2 PKC α (ML)	PRKCA (HGNC-approved)	Rodentia outgroup excluded as cannot be identified to family level	no	yes	yes (character 796)
137	RobB_pr_349_51	Table 4 - 3 Prolactin receptor (ML)	PRLR (HGNC-approved)	Rodentia outgroup excluded as cannot be identified to family level	no	yes	yes (character 787)
137	RobB_pr_349_52	Table 4 - 4 Thyroid hormone BP (ML)	Thyroid hormone binding protein (not HGNC-approved)	Rodentia outgroup excluded as cannot be identified to family level	no	yes	yes (character 923)
137	RobB_pr_349_53	Table 4 - 5 GLUT-I (ML)	SLC2A1 (HGNC-approved)	Rodentia outgroup excluded as cannot be identified to family level	no	no - RobB_pr_261_1b represents same character set and is taxonomically more inclusive and/or more recent	no - RobB_pr_261_1b represents same character set and is taxonomically more inclusive and/or more recent
137	RobB_pr_349_54	Table 4 - 6 α-1 antitrypsin (ML)	SERPINA1 (HGNC-approved)	Rodentia outgroup excluded as cannot be identified to family level	no	no - MarcelC_RL_30_1 represents same character set and is taxonomically more inclusive and/or more recent	no - MarcelC_RL_30_1 represents same character set and is taxonomically more inclusive and/or more recent
137	RobB_pr_349_55	Table 4 - 7 Dipeptidase (ML)	DPEP1 (HGNC-approved)	Rodentia outgroup excluded as cannot be identified to family level	no	yes	yes (character 352)
137	RobB_pr_349_56	Table 4 - 8 D-amino acid oxidase (ML)	DAO (HGNC-approved)	Rodentia outgroup excluded as cannot be identified to family level	no	yes	yes (character 35)
137	RobB_pr_349_57	Table 4 - 9 LDH-A (ML)	LDHA (HGNC-approved)	Rodentia outgroup excluded as cannot be identified to family level	no	no - RobB_pr_125_1 represents same character set and is taxonomically more inclusive and/or more recent	no - RobB_pr_172_1a represents same character set and is taxonomically more inclusive and/or more recent
137	RobB_pr_349_58	Table 4 - 10 Calreticulin (ML)	CALR (HGNC-approved)	Rodentia outgroup excluded as cannot be identified to family level	no	yes	yes (character 84)
137	RobB_pr_349_59	Table 4 - 11 Apo E (ML)	APOE (HGNC-approved)	Rodentia outgroup excluded as cannot be identified to family level	no	yes	yes (character 56)
137	RobB_pr_349_60	Table 4 - 12 IL-1α (ML)	IL1A (HGNC-approved)	Rodentia outgroup excluded as cannot be identified to family level	no	no - MarcelC_RL_20_1 represents same character set and is taxonomically more inclusive and/or more recent	no - MarcelC_RL_20_1 represents same character set and is taxonomically more inclusive and/or more recent
137	RobB_pr_349_61	Table 4 - 13 Prothrombin (ML)	F2 (HGNC-approved)	Rodentia outgroup excluded as cannot be identified to family level	no	yes	yes (character 799)
137	RobB_pr_349_62	Table 4 - 14 TNF α (ML)	TNF (HGNC-approved)	Rodentia outgroup excluded as cannot be identified to family level	no	yes	yes (character 940)
137	RobB_pr_349_63	Table 4 - 15 CO II (ML)	MT-CO2 (HGNC-approved)	Rodentia outgroup excluded as cannot be identified to family level	no	no - MarcelC_RL_11_2 represents same character set and is taxonomically more inclusive and/or more recent	no - MarcelC_RL_11_2 represents same character set and is taxonomically more inclusive and/or more recent
137	RobB_pr_349_64	Table 4 - 16 TIMP (ML)	TIMP1 (HGNC-approved)	Rodentia outgroup excluded as cannot be identified to family level	no	yes	yes (character 924)
137	RobB_pr_349_65	Table 4 - 17 TNF β (ML)	LTA (HGNC-approved)	Rodentia outgroup excluded as cannot be identified to family level	no	yes	yes (character 941)
137	RobB_pr_349_66	Table 4 - 18 α-crystallin A chain (ML)	CRYAA (HGNC-approved)	Rodentia outgroup excluded as cannot be identified to family level	no	no - RobB_pr_19_1 represents same character set and is taxonomically more inclusive and/or more recent	yes (character 198)
137	RobB_pr_349_67	Table 4 - 19 β Hemoglobin (ML)	HBB (HGNC-approved)	Rodentia outgroup excluded as cannot be identified to family level	no	no - RobB_pr_351_6 represents same character set and is taxonomically more inclusive and/or more recent	no - RobB_pr_351_6 represents same character set and is taxonomically more inclusive and/or more recent
137	RobB_pr_349_68	Table 4 - 20 α Hemoglobin (ML)	HBA1 (HGNC-approved)	Rodentia outgroup excluded as cannot be identified to family level	no	no - RobB_pr_336_4 represents same character set and is taxonomically more inclusive and/or more recent	yes (character 456)
139	RobB_pr_277_1	Figure 3 ('progressive alignment')	UGT1A6 (HGNC-approved)		no	yes	yes (character 944)
140	RobB_pr_274_1a	Figure 4 – consensus (MP)	EDN3 (HGNC-approved)		no	yes	yes (character 358)
140	RobB_pr_274_1b	Figure 4 – consensus (MP)	EDN1 (HGNC-approved)		no	yes	yes (character 357)
141	RobB_pr_354_1	Figure 3 a (FITCH distances)	microcomplement fixation immunological data		no	yes	yes (characters 1463-1470)
141	RobB_pr_354_2	Figure 3 b (FITCH distances)	DNA-DNA hybridisation		no	no - RobB_pr_64_1 represents same character set and is taxonomically more inclusive and/or more recent	no - RobB_pr_228_1 represents same character set and is taxonomically more inclusive and/or more recent
141	RobB_pr_354_3	Figure 3 c (FITCH distances)	anatomical and restriction map characters		no	no - RobB_pr_367_1 represents same character set and is taxonomically more inclusive and/or more recent	no - RobB_pr_367_1 represents same character set and is taxonomically more inclusive and/or more recent
141	RobB_pr_354_4	Figure 4 a (FITCH distances)	DNA-DNA hybridisation, microcomplement fixation immunological data	Figure 4 d not coded, as it represents consensus of the two different character sets rather than simultaneous analysis	no	yes	yes (characters 1528-1536); upweighted 4x
141	RobB_pr_354_5	Figure 4 b (FITCH distances)	anatomical and restriction map characters, microcomplement fixation immunological data	Figure 4 e not coded, as it represents consensus of the two different character sets rather than simultaneous analysis	no	yes	yes (characters 1822-1830); upweighted 4x
141	RobB_pr_354_6	Figure 4 c (FITCH distances)	anatomical and restriction map characters, DNA-DNA hybridisation	Figure 4 f not coded, as it represents consensus of the two different character sets rather than simultaneous analysis	no	yes	yes (characters 1831-1839); upweighted 4x
141	RobB_pr_354_7	Figure 5 a (FITCH distances)	anatomical and restriction map characters, DNA-DNA hybridisation, microcomplement fixation immunological data	Figure 5 b not coded, as it represents consensus of the three different character sets rather than simultaneous analysis	no	yes	yes (characters 1840-1848); upweighted 4x
142	MarcelC_RL_15_1	Figure 2 (parsimony)	MT-CYB (HGNC-approved)	bootstrap consensus (Figure 2 - right) has same interfamilial topology, so not coded as a source tree	no	yes	yes (characters 227-230)
143	MarcelC_RL_14_1a	Figure 2 (parsimony)	MT-RNR1 (HGNC-approved)		yes, with MarcelC_RL_14_1b	no - RobB_pr_45_1 represents same character set and is taxonomically more inclusive and/or more recent	yes, as mini-supertree MarcelC_RL_14_1_MTRNR1_MRP_cons (characters 861-878)
143	MarcelC_RL_14_1b	Figure 3 (NJ - transversions only)	MT-RNR1 (HGNC-approved)	supraspecific terminals in Figure 3 coded as polytomies of constituent species in source tree	yes, with MarcelC_RL_14_1a	no - RobB_pr_45_1 represents same character set and is taxonomically more inclusive and/or more recent	yes, as mini-supertree MarcelC_RL_14_1_MTRNR1_MRP_cons (characters 861-878)
144	RobB_pr_309_1	Figure 4 (MP)	20 osteological characters of the dentition and cranium	fossil taxa excluded	no	yes	yes (characters 1596-1597)
146	RobB_pr_194_1a	Figure 3 (NJ using p-distances)	LHB (HGNC-approved)	if familial or subfamilial terminal, type species of genus that gives family its name assumed; multiple paralogues collapsed to a single terminal for each taxon	no	yes	yes (characters 630-633)
146	RobB_pr_194_1b	Figure 3 (NJ using p-distances)	FSHB (HGNC-approved)	if familial or subfamilial terminal, type species of genus that gives family its name assumed	no	no - MarcelC_RL_26_1a represents same character set and is taxonomically more inclusive and/or more recent	no - MarcelC_RL_26_1a represents same character set and is taxonomically more inclusive and/or more recent
146	RobB_pr_194_1c	Figure 3 (NJ using p-distances)	TSHB (HGNC-approved)	if familial or subfamilial terminal, type species of genus that gives family its name assumed	no	yes	yes (characters 517-518)
146	RobB_pr_194_1d	Figure 3 (NJ using p-distances)	CGA (HGNC-approved)	if familial or subfamilial terminal, type species of genus that gives family its name assumed; non-mammalian taxa deleted from ingroup	no	yes	yes (characters 514-516)
147	MarcelC_RL_44_1	Table 2 - line 1 (parsimony)	CRYAA (HGNC-approved)		no	yes	no - RobB_pr_349_2 represents same character set and is taxonomically more inclusive and/or more recent
147	MarcelC_RL_44_2	Table 2 - line 2 (parsimony)	MB (HGNC-approved)		no	no - RobB_pr_137_1 represents same character set and is taxonomically more inclusive and/or more recent	yes (characters 674-675)
147	MarcelC_RL_44_3	Table 2 - line 3 (parsimony)	HBB (HGNC-approved)		no	no - RobB_pr_351_6 represents same character set and is taxonomically more inclusive and/or more recent	no - RobB_pr_351_6 represents same character set and is taxonomically more inclusive and/or more recent
147	MarcelC_RL_44_4	Table 2 - line 4 (parsimony)	INS (HGNC-approved)		no	no - MarcelC_RL_5_2 represents same character set and is taxonomically more inclusive and/or more recent	no - MarcelC_RL_5_2 represents same character set and is taxonomically more inclusive and/or more recent
147	MarcelC_RL_44_5	Table 2 - line 5 (parsimony)	GAS (HGNC-approved)		no	yes	yes (characters 430-431)
147	MarcelC_RL_44_6	Table 2 - line 6 (parsimony)	GCG (HGNC-approved)		no	yes	yes (character 502)
147	MarcelC_RL_44_7	Table 2 - line 7 (parsimony)	PPY (HGNC-approved)		no	no - MarcelC_RL_4_1 represents same character set and is taxonomically more inclusive and/or more recent	no - MarcelC_RL_4_1 represents same character set and is taxonomically more inclusive and/or more recent
147	MarcelC_RL_44_8	Table 2 - line 8 (parsimony)	HBA1 (HGNC-approved)		no	yes	no - RobB_pr_349_4 represents same character set and is taxonomically more inclusive and/or more recent
147	MarcelC_RL_44_9	Table 2 - line 9 (parsimony)	RNASE1 (HGNC-approved)		no	no - RobB_pr_262_1 represents same character set and is taxonomically more inclusive and/or more recent	no - RobB_pr_262_1 represents same character set and is taxonomically more inclusive and/or more recent
147	MarcelC_RL_44_10	Table 2 - line 10 (parsimony)	LALBA (HGNC-approved)		no	no - RobB_pr_70_1 represents same character set and is taxonomically more inclusive and/or more recent	no - RobB_pr_70_1 represents same character set and is taxonomically more inclusive and/or more recent
147	MarcelC_RL_44_11	Table 2 - line 11 (parsimony)	POMC (HGNC-approved)		no	no - RobB_pr_349_19 represents same character set and is taxonomically more inclusive and/or more recent	no - RobB_pr_349_19 represents same character set and is taxonomically more inclusive and/or more recent
147	MarcelC_RL_44_12	Table 2 - line 12 (parsimony)	ANXA1 (HGNC-approved)		no	no - RobB_pr_349_10 represents same character set and is taxonomically more inclusive and/or more recent	no - RobB_pr_349_10 represents same character set and is taxonomically more inclusive and/or more recent
147	MarcelC_RL_44_13	Table 2 - line 13 (parsimony)	VIP (HGNC-approved)		no	yes	yes (character 946)
147	MarcelC_RL_44_14	Table 2 - line 14 (parsimony)	LIPD (HGNC-approved)		no	no - RobB_pr_190_1a represents same character set and is taxonomically more inclusive and/or more recent	no - RobB_pr_190_1a represents same character set and is taxonomically more inclusive and/or more recent
147	MarcelC_RL_44_15	Table 2 - line 15 (parsimony)	NGF (HGNC-approved)		no	no - RobB_pr_349_11 represents same character set and is taxonomically more inclusive and/or more recent	no - RobB_pr_349_11 represents same character set and is taxonomically more inclusive and/or more recent
147	MarcelC_RL_44_16	Table 2 - line 16 (parsimony)	MBP (HGNC-approved)		no	yes	yes (character 669)
147	MarcelC_RL_44_17	Table 2 - line 17 (parsimony)	ADH (HGNC-approved)		no	no - RobB_pr_349_12 represents same character set and is taxonomically more inclusive and/or more recent	no - RobB_pr_349_12 represents same character set and is taxonomically more inclusive and/or more recent
147	MarcelC_RL_44_18	Table 2 - line 18 (parsimony)	NRAS (HGNC-approved)		no	yes	yes (character 803)
147	MarcelC_RL_44_20	Figure 3 - Tree VI and text (parsimony)	CRYAA, HBA1, HBB, MB (HGNC-approved)		no	yes	yes (characters 1264-1266); upweighted 4x
149	MarcelC_RL_6_1a	SSU (18S) ribosomal RNA (not HGNC-approved)	Figure A1 (Parsimony)		yes, with MarcelC_RL_6_1b	no - RobB_pr_308_1 represents same character set and is taxonomically more inclusive and/or more recent	yes, as mini-supertree MarcelC_RL_6_1_MRP_cons (character 910)
149	MarcelC_RL_6_1b	SSU (18S) ribosomal RNA (not HGNC-approved)	Figure A2 (Parsimony)		yes, with MarcelC_RL_6_1a	no - RobB_pr_308_1 represents same character set and is taxonomically more inclusive and/or more recent	yes, as mini-supertree MarcelC_RL_6_1_MRP_cons (character 910)
150	RobB_pr_230_1	RBP3 (HGNC-approved)	Figure 1 a (weighted parsimony)		no	no - MarcelC_RL_56_1 represents same character set and is taxonomically more inclusive and/or more recent	no - MarcelC_RL_56_1 represents same character set and is taxonomically more inclusive and/or more recent
150	RobB_pr_230_2	VWF (HGNC-approved)	Figure 1 b (weighted parsimony)		no	yes	yes (character 959-968)
150	RobB_pr_230_3	MT-RNR1 (HGNC-approved)	Figure 1 c (weighted parsimony)		no	yes	yes (characters 840-844)
150	RobB_pr_230_4	MT-RNR1, RBP3, VWF (HGNC-approved)	Figure 2 a (weighted parsimony)	suprafamilial terminals excluded; if familial or subfamilial terminal, type species of genus that gives family its name assumed	no	yes	yes (characters 1202-1225); upweighted 4x
150	RobB_pr_230_5	MT-RNR1, RBP3, VWF, 89 morphological characters	Figure 2 b (weighted parsimony)	suprafamilial terminals excluded; if familial or subfamilial terminal, type species of genus that gives family its name assumed	no	yes	yes (characters 1742-1765); upweighted 4x
151	RobB_pr_306_1	albumin immunological distances	Figure 1 (unspecified)		no	yes	yes (characters 1440-1441)
152	RobB_pr_374_1	13 selected foetal membrane and reproductive features	Fig. 4 and Fig. 5 (parsimony)	Strepsirhini excluded as cannot be identified to family level	no	yes	yes (characters 1573-1576)
154	RobB_pr_366_1	36 petrosal characters	Figure 2 (parsimony)	fossil taxa excluded	no	yes, as mini-supertree RobB_pr_366_1_semiMRP_cons	yes; Platanistidae non-monophyletic - the two possible permutations included as RobB_pr_366_1_1 (characters 1654-1658) and RobB_pr_366_1_2 (characters 1659-1663), and MRP pseudocharacters for these two trees all given weight of 0.5
157	RobB_pr_299_1a	32 osteological characters	Figure 52 A - strict consensus (MP)	one of two types of consensus in reference (other is Figure 52 B)	yes, with RobB_pr_299_1b	yes, as mini-supertree RobB_pr_299_1_semiMRP_cons	yes, as mini-supertree RobB_pr_299_1_MRP_cons (characters 1634-1640)
157	RobB_pr_299_1b	32 osteological characters	Figure 52 B - 50% majority rule consensus (MP)	one of two types of consensus in reference (other is Figure 52 A)	yes, with RobB_pr_299_1a	yes, as mini-supertree RobB_pr_299_1_semiMRP_cons	yes, as mini-supertree RobB_pr_299_1_MRP_cons (characters 1634-1640)
158	MarcelC_RL_7_1a	AQP2 (HGNC-approved)	Figure 4 (parsimony and neighbour joining)		yes, with MarcelC_RL_7_1b	yes, as mini-supertree MarcelC_RL_7_1_AQP2_semiMRP_cons	yes, as mini-supertree MarcelC_RL_7_1_AQP2_MRP_cons (characters 57-60)
158	MarcelC_RL_7_1b	AQP2 (HGNC-approved)	Figure 4 (neighbour joining and maximum likelihood)	excludes 3rd codon position	yes, with MarcelC_RL_7_1a	yes, as mini-supertree MarcelC_RL_7_1_AQP2_semiMRP_cons	yes, as mini-supertree MarcelC_RL_7_1_AQP2_MRP_cons (characters 57-60)
158	MarcelC_RL_7_1c	AQP2, CRYAA (HGNC-approved)	Figure 6 (parsimony and neighbour joining)	suprafamilial chimeric 'Edentate' taxon excluded	no	yes	yes (characters 980-983); upweighted 4x
159	RobB_pr_231_1a	SERPINA3 (HGNC-approved)	Figure 4 (parsimony)	multiple paralogues collapsed to a single terminal for each taxon	no	yes	yes (character 47)
159	RobB_pr_231_1b	SERPINA1 (HGNC-approved)	Figure 4 (parsimony)		no	no - MarcelC_RL_30_1 represents same character set and is taxonomically more inclusive and/or more recent	no - MarcelC_RL_30_1 represents same character set and is taxonomically more inclusive and/or more recent
161	RobB_pr_158_1a	MT-CYB (HGNC-approved)	Figure 1 a - strict consensus of 2 MPCs (MP)		yes, with RobB_pr_158_1b	yes, as mini-supertree RobB_pr_158_1_MTCYB_semiMRP_cons	yes, as mini-supertree RobB_pr_158_1_MTCYB_MRP_cons (characters 216-220)
161	RobB_pr_158_1b	MT-CYB (HGNC-approved)	Figure 1 b (NJ using Kimura 2-parameter distances)		yes, with RobB_pr_158_1a	yes, as mini-supertree RobB_pr_158_1_MTCYB_semiMRP_cons	yes, as mini-supertree RobB_pr_158_1_MTCYB_MRP_cons (characters 216-220)
161	RobB_pr_158_2a	MT-RNR1 (HGNC-approved)	Figure 1 c (weighted parsimony)		yes, with RobB_pr_158_2b	no - RobB_pr_290_1 represents same character set and is taxonomically more inclusive and/or more recent	no - RobB_pr_290_1 represents same character set and is taxonomically more inclusive and/or more recent
161	RobB_pr_158_2b	MT-RNR1 (HGNC-approved)	Figure 1 d (NJ using Kimura 2-parameter distances)		yes, with RobB_pr_158_2a	no - RobB_pr_290_1 represents same character set and is taxonomically more inclusive and/or more recent	no - RobB_pr_290_1 represents same character set and is taxonomically more inclusive and/or more recent
165	RobB_pr_361_1	10 suites of derived osteological characters	Figure 3.7 (parsimony)	fossil taxa excluded	no	yes	yes (character 1566)
166	RobB_pr_259_1a	25 osteological characters of the auditory bulla	Figure 4 (MP)	suprafamilial taxa (Caviomorpha and Muroidea) and fossil taxa excluded	yes, with RobB_pr_259_1b and RobB_pr_259_1c	yes, as mini-supertree RobB_pr_259_1_semiMRP_cons	yes, as mini-supertree RobB_pr_259_1_MRP_cons (characters 1604-1609)
166	RobB_pr_259_1b	25 osteological characters of the auditory bulla	Figure 5 (MP)	suprafamilial taxa (Caviomorpha and Muroidea) and fossil taxa excluded	yes, with RobB_pr_259_1a and RobB_pr_259_1c	yes, as mini-supertree RobB_pr_259_1_semiMRP_cons	yes, as mini-supertree RobB_pr_259_1_MRP_cons (characters 1604-1609)
166	RobB_pr_259_1c	25 osteological characters of the auditory bulla	Figure 6 (MP)	suprafamilial taxa (Caviomorpha and Muroidea) and fossil taxa excluded	yes, with RobB_pr_259_1a and RobB_pr_259_1b	yes, as mini-supertree RobB_pr_259_1_semiMRP_cons	yes, as mini-supertree RobB_pr_259_1_MRP_cons (characters 1604-1609)
168	RobB_pr_342_1	206 osteological and soft anatomy characters	Figure 1 - strict consensus of 45,000 MPCs (MP)		no	yes	yes (characters 1702-1710); upweighted 4x
168	RobB_pr_342_2	MT-CYB, MT-RNR1, MT-RNR2 (HGNC-approved)	Figure 5 - strict consensus of 3 MPCs (parsimony)		no	yes	yes (character 1191-1201); upweighted 4x
168	RobB_pr_342_3	MT-CYB, MT-RNR1, MT-RNR2, 206 osteological and soft anatomy characters	Figure 8 - strict consensus (parsimony)		no	yes	yes (characters 1766-1776); upweighted 4x
169	RobB_pr_70_1	LALBA (HGNC-approved)	Figure 2 - bootstrap consensus of 3 trees (parsimony)	ML analysis results in identical topology	no	yes	yes (characters 607-608)
169	RobB_pr_70_2	LYZ (HGNC-approved)	Figure 2 - bootstrap consensus of 3 trees (parsimony)		no	yes; Real_OG non-monophyletic - the two possible permutations included as RobB_pr_70_2_1 and RobB_pr_70_2_2, and MRP pseudocharacters for these two trees all given weight of 0.5	yes (character 638)
172	RobB_pr_160_1	MT-CYB, MT-RNR1, MT-RNR2 (HGNC-approved)	Figure 1 - majority-rule consensus bootstrap tree (MP, weighted MP and NJ with ML distances)		no	no - RobB_pr_342_2 represents same character set and is taxonomically more inclusive and/or more recent	no - RobB_pr_342_2 represents same character set and is taxonomically more inclusive and/or more recent
172	RobB_pr_160_2	MT-RNR1, MT-RNR2 (HGNC-approved)	Figure 2 (ML)		no	yes	yes (characters 1141-1150); upweighted 4x
175	MarcelC_RL_35_1	CRYAA, CYCS, FGA, FGB, HBA1, HBB, MB (HGNC-approved), ribonuclease (not HGNC-approved)	Figure 2 (parsimony)	one of MPCs (presented in Figure 2) used in preference to Adams consensus (presented in Figure 3); suprafamilial chimeric terminals (Chiroptera, Caviomorpha, Edentata) deleted from source tree	no	yes	yes (characters 1344-1370); upweighted 4x
177	MarcelC_RL_42_1	MT-CYB (HGNC-approved)	Figure 1 (parsimony)	suprafamilial chimeric Caviomorpha terminal excluded; Figure 1 is a consensus of MT-CYB, MT-RNR1 and MT-CYB + MT-RNR1 analyses, therefore represents 3 separate data sets	no	yes	yes (characters 231-242); upweighted 4x
177	MarcelC_RL_42_1	MT-RNR1 (HGNC-approved)	Figure 1 (parsimony)	suprafamilial chimeric Caviomorpha terminal excluded; Figure 1 is a consensus of MT-CYB, MT-RNR1 and MT-CYB + MT-RNR1 analyses, therefore represents 3 separate data sets	no	yes	yes (characters 886-897)
177	MarcelC_RL_42_1	MT-CYB, MT-RNR1 (HGNC-approved)	Figure 1 (parsimony)	suprafamilial chimeric Caviomorpha terminal excluded; Figure 1 is a consensus of MT-CYB, MT-RNR1 and MT-CYB + MT-RNR1 analyses, therefore represents 3 separate data sets	no	yes	yes (characters 1008-1019)
178	RobB_pr_98_1	Figure 1 A (weighted parsimony)	MT-CYB, MT-RNR1 (HGNC-approved)		no	no - MarcelC_RL_42_1 represents same character set and is taxonomically more inclusive and/or more recent	no - MarcelC_RL_42_1 represents same character set and is taxonomically more inclusive and/or more recent
178	RobB_pr_98_2a	Figure 1 B - left (maximum parsimony)	40 cranioskeletal characters	one of two MPCs (other is Figure 1 B – right; Tree ID: RobB_pr_98_2b)	yes, with RobB_pr_98_2b	yes, as mini-supertree RobB_pr_98_2_semiMRP_cons	yes, as mini-supertree RobB_pr_98_2_MRP_cons (character 1664)
178	RobB_pr_98_2b	Figure 1 B - right (maximum parsimony)	40 cranioskeletal characters	one of two MPCs (other is Figure 1 B – left; Tree ID: RobB_pr_98_2a)	yes, with RobB_pr_98_2a	yes, as mini-supertree RobB_pr_98_2_semiMRP_cons	yes, as mini-supertree RobB_pr_98_2_MRP_cons (character 1664)
178	RobB_pr_98_3	Figure 1 C (weighted parsimony)	MT-CYB, MT-RNR1, 40 cranioskeletal characters		no	yes	yes (characters 1738-1741)
179	RobB_pr_370_1	Fig. 5 and Fig. 15 and text (parsimony)	30 + 43 morphological characters of cranium, dentition and post-cranium	fossil taxa excluded	no	yes, as mini-supertree RobB_pr_370_1_semiMRP_cons	yes; upweighted 4x; Platanistidae non-monophyletic - the two possible permutations included as RobB_pr_370_1_1 (characters 1629-1630) and RobB_pr_370_1_2 (characters 1631-1633), and MRP pseudocharacters for these two trees all given weight of 2
180	MarcelC_RL_30_1	Figure 2 (modified UPGMA)	SERPINA1 (HGNC-approved)		no	yes	yes (characters 48-50)
181	RobB_pr_253_1a	Figure 2 a (parsimony)	TNNC1 (HGNC-approved)		no	no - RobB_pr_273_1 represents same character set and is taxonomically more inclusive and/or more recent	no - RobB_pr_273_1 represents same character set and is taxonomically more inclusive and/or more recent
181	RobB_pr_253_1b	Figure 3 a (parsimony)	myosin essential (enzymatic) light chain/ELC (not HGNC-approved)		no	yes	yes (character 727)
181	RobB_pr_253_1c	Figure 4 a (parsimony)	myosin regulatory light chain/RLC (not HGNC-approved)		no	yes	yes (character 728)
181	RobB_pr_253_1d	Figure 6 a (parsimony)	CAPN1 (HGNC-approved)		no	yes	yes (characters 81-82)
182	MarcelC_RL_10_1	Figure 2 - top	MT-ATP6, MT-ATP8, MT-CO1, MT-CO2, MT-CO3, MT-CYB, MT-ND1, MT-ND2, MT-ND3, MT-ND4, MT-ND4L, MT-ND5, MT-ND6 (HGNC-approved)	exact same toplogy supported by transversions only (Figure 2 - middle) and amino acids (Figure 2 - bottom)	no	no - RobB_pr_113_1 represents same character set and is taxonomically more inclusive and/or more recent	no - MarcelC_RL_50_1 represents same character set and is taxonomically more inclusive and/or more recent
183	RobB_pr_290_1a	Figure 6 (MP)	MT-RNR1 (HGNC-approved)		yes, with RobB_pr_290_1b	yes, as mini-supertree RobB_pr_290_1_MTRNR1_semiMRP_cons	yes, as mini-supertree RobB_pr_290_1_MTRNR1_MRP_cons (character 845-860)
183	RobB_pr_290_1b	Figure 9 (weighted MP)	MT-RNR1 (HGNC-approved)		yes, with RobB_pr_290_1a	yes, as mini-supertree RobB_pr_290_1_MTRNR1_semiMRP_cons	yes, as mini-supertree RobB_pr_290_1_MTRNR1_MRP_cons (character 845-860)
184	RobB_pr_163_1a	Figure 2	cytochrome P-450 PB family (not HGNC-approved)		no	yes	yes (character 340)
184	RobB_pr_163_1b	Figure 2	cytochrome P-450 PB family (not HGNC-approved)		no	yes	yes (character 341)
184	RobB_pr_163_1c	Figure 2	cytochrome P-450 MC family (not HGNC-approved)		no	yes	yes (character 338)
184	RobB_pr_163_1d	Figure 2	cytochrome P-450 MC family (not HGNC-approved)		no	yes	yes (character 339)
184	RobB_pr_163_1e	Figure 2	cytochrome P-450 17α hydroxylase family (not HGNC-approved)		no	yes	yes (character 342)
185	RobB_pr_195_1	Figure 3	COMP (HGNC-approved)		no	yes	yes (character 91)
186	RobB_pr_373_1	Fig. 1	18 chiropteran auditory characters		no	yes	yes (characters 1585-1595)
190	RobB_pr_244_1	Figure 4 (MP)	CRYAA, HBA1, MB (HGNC-approved)		no	yes	yes (character 1179-1190); upweighted 4x
191	RobB_pr_75_1	Figure 5 (NJ estimated from protein distances)	HLA-DMA (HGNC-approved)		no	yes	yes (characters 644-645)
191	RobB_pr_75_2	Figure 6 (NJ estimated from protein distances)	HLA-DMB (HGNC-approved)	multiple paralogues collapsed to a single terminal for each taxon	no	yes	yes (characters 658-659)
192	MarcelC_RL_24_1a	Figure 4 VLDLR (neighbour joining)	VLDLR (HGNC-approved)		no	yes	yes (character 952)
192	MarcelC_RL_24_1b	Figure 4 LDLR (neighbour joining)	LDLR (HGNC-approved)		no	yes	yes (character 627)
193	RobB_pr_196_1	Figure 3 (NJ using 6-parameter method)	RPS4Y (HGNC-approved)	type species of each genus assumed	no	yes; Cercopithecidae and Hominidae both non-monophyletic - the two possible permutations included as RobB_pr_196_1_1 and RobB_pr_196_1_2, and MRP pseudocharacters for these two trees all given weight of 0.5	yes (character 825-828)
194	MarcelC_RL_28_1	Figure 7 (neighbour joining)	B2M (HGNC-approved)		no	yes	yes (characters 665-667)
196	RobB_pr_165_1a	Figure 5 A ('a combination of distance matrix and approximate parsimony methods according to the phylogeny generation program of Hein (1990)')	CRYBB2 (HGNC-approved)		yes, with RobB_pr_165_1c	yes, as mini-supertree RobB_pr_165_1_CRYBB2_semiMRP_cons	yes, as mini-supertree RobB_pr_165_1_CRYBB2_MRP_cons (character 200)
196	RobB_pr_165_1c	Figure 5 B ('a combination of distance matrix and approximate parsimony methods according to the phylogeny generation program of Hein (1990)')	CRYBB2 (HGNC-approved)		yes, with RobB_pr_165_1a	yes, as mini-supertree RobB_pr_165_1_CRYBB2_semiMRP_cons	yes, as mini-supertree RobB_pr_165_1_CRYBB2_MRP_cons (character 200)
196	RobB_pr_165_1b	Figure 5 A ('a combination of distance matrix and approximate parsimony methods according to the phylogeny generation program of Hein (1990)')	CRYGB (HGNC-approved)		yes, with RobB_pr_165_1d	yes, as mini-supertree RobB_pr_165_1_CRYGB_semiMRP_cons	yes, as mini-supertree RobB_pr_165_1_CRYGB_MRP_cons (character 201)
196	RobB_pr_165_1d	Figure 5 B ('a combination of distance matrix and approximate parsimony methods according to the phylogeny generation program of Hein (1990)')	CRYGB (HGNC-approved)		yes, with RobB_pr_165_1b	yes, as mini-supertree RobB_pr_165_1_CRYGB_semiMRP_cons	yes, as mini-supertree RobB_pr_165_1_CRYGB_MRP_cons (character 201)
198	RobB_pr_246_1a	Figure 3 (NJ)	TH (HGNC-approved)		no	yes	yes (character 942)
198	RobB_pr_246_1b	Figure 3 (NJ)	TPH1 (HGNC-approved)		no	yes	yes (character 937)
199	MarcelC_RL_34_1	Figure 9-10a (parsimony)	CRYAA, CYCS, FGA, FGB, HBA1, HBB, MB (HGNC-approved)	cat' sequence excluded, as it is a suprafamilial chimaera (Felidae + Phocidae); 'monkey' sequence excluded, as cannot be identified to family level; minimal length tree preferred, rather than author-preferred tree	no	no - RobB_pr_351_5 represents same character set and is taxonomically more inclusive and/or more recent	no - RobB_pr_351_5 represents same character set and is taxonomically more inclusive and/or more recent
200	RobB_pr_363_1	Figure 14 (parsimony)	presence or absence of 'bridle' (eye stripe + blowhole stripe in odontocetes)		no	no - not informative	yes (character 1550)
201	MarcelC_RL_48_1	Figure 1 (stationary Markov model)	APOA1, APOE, HBA1, HBB, HBE, IL1A, IL1B, NPPA, PRKCA, PRKCB1 (HGNC-approved), Ca-ATPase, glutathione peroxidase and phosphatase 2 (not HGNC-approved)		no	yes	yes (characters 1429-1430); upweighted 4x
201	MarcelC_RL_48_2	Figure 2 (stationary Markov model)	MT-CO2, MT-CYB, MT-RNR1 (HGNC-approved), central domain of D-loop (not HGNC-approved)		no	yes	yes (characters 1267-1268); upweighted 4x
203	RobB_pr_233_1	Figure 2 (parsimony)	24 neural characters	type species of each genus assumed	no	yes	yes
203	RobB_pr_233_2	Figure 5 - consensus of 60 trees (parsimony)	HBA1, HBB (HGNC-approved)	type species of each genus assumed	no	yes; Real_OG non-monophyletic - the two possible permutations included as RobB_pr_233_2_1 and RobB_pr_233_2_2, and MRP pseudocharacters for these two trees all given weight of 0.5	yes; Primates non-monophyletic - the two possible permutations included as RobB_pr_233_2_1 (characters 1095-1106) and RobB_pr_233_2_2 (characters 1107-1119), and MRP pseudocharacters for these two trees all given weight of 0.5
204	RobB_pr_301_1a	Figure 4 α-chains and text page 980 (CLUSTAL dendrogram using pairwise distances)	HBA1 (HGNC-approved)		no	yes	yes (characters 441-444)
204	RobB_pr_301_1b	Figure 4 β-chains and text page 980 (CLUSTAL dendrogram using pairwise distances)	HBB (HGNC-approved)		no	yes	yes (characters 464-467)
205	RobB_pr_375_1	Fig. 31 and Fig. 35 (distance)	transferrin immunological distances		no	yes	yes (characters 1471-1481)
207	RobB_pr_272_1a	Figure 5 (protein parsimony)	LALBA (HGNC-approved)		no	no - RobB_pr_70_1 represents same character set and is taxonomically more inclusive and/or more recent	no - RobB_pr_70_1 represents same character set and is taxonomically more inclusive and/or more recent
207	RobB_pr_272_1b	Figure 5 (protein parsimony)	LYZ (HGNC-approved)		no	yes; Real_OG non-monophyletic - the two possible permutations included as RobB_pr_272_1b_1 and RobB_pr_272_1b_2, and MRP pseudocharacters for these two trees all given weight of 0.5	yes (characters 634-637)
209	RobB_pr_264_1	Figure 2 B - majority rule consensus of 18 MPCs (MP)	CDH2 (HGNC-approved)		no	yes	yes (character 80)
211	MarcelC_RL_50_1a	Figure 3 – left (parsimony)	MT-ATP6, MT-ATP8, MT-CO1, MT-CO2, MT-CO3, MT-CYB, MT-ND1, MT-ND2, MT-ND3, MT-ND4, MT-ND4L, MT-ND5, MT-ND6	ML tree (Table 3 - Tree 1) has identical topology, so not coded	yes, with MarcelC_RL_50_1b	no - RobB_pr_113_1 represents same character set and is taxonomically more inclusive and/or more recent	yes, as mini-supertree MarcelC_RL_50_1_MRP_cons (characters 1422-1428); upweighted 4x
211	MarcelC_RL_50_1b	Figure 3 – right (NJ)	MT-ATP6, MT-ATP8, MT-CO1, MT-CO2, MT-CO3, MT-CYB, MT-ND1, MT-ND2, MT-ND3, MT-ND4, MT-ND4L, MT-ND5, MT-ND6	QP tree (Table 3 - Tree 2) has identical topology, so not coded	yes, with MarcelC_RL_50_1a	no - RobB_pr_113_1 represents same character set and is taxonomically more inclusive and/or more recent	yes, as mini-supertree MarcelC_RL_50_1_MRP_cons (characters 1422-1428); upweighted 4x
214	RobB_pr_252_1a	Figure 3 (DNA parsimony)	PRM1 (HGNC-approved)		no	no - RobB_pr_252_1b represents same character set and is taxonomically more inclusive and/or more recent	no - RobB_pr_252_1b represents same character set and is taxonomically more inclusive and/or more recent
214	RobB_pr_252_1b	Figure 4 (protein parsimony)	PRM1 (HGNC-approved)		no	yes	yes (character 794)
216	RobB_pr_324_1	Figure 3 (binary comparison scores)	SLC5A1 (HGNC-approved)		no	yes	yes (characters 731-732)
216	RobB_pr_324_2a	Figure 6 (binary comparison scores)	SLC6A3 (HGNC-approved)		no	yes	yes (character 730)
216	RobB_pr_324_2b	Figure 6 (binary comparison scores)	SLC6A6 (HGNC-approved)		no	yes	yes (character 733)
218	RobB_pr_198_1	Figure 3 (protein distances)	ANXA5 (HGNC-approved)	multiple paralogues collapsed to a single terminal for each taxon	no	yes	yes (character 46)
220	RobB_pr_199_1	Figure 6 (NJ using Dayhoff PAM protein distance matrix)	MGAM (HGNC-approved)		no	yes; Muridae and Hominidae both non-monophyletic - the three possible permutations included as RobB_pr_199_1_1, RobB_pr_199_1_2 and RobB_pr_199_1_3, and MRP pseudocharacters for these three trees all given weight of 0.333	yes; Muridae and Primates both non-monophyletic - the three possible permutations included as RobB_pr_199_1_1 (character 503), RobB_pr_199_1_2 (character 504) and RobB_pr_199_1_3 (character 505), and MRP pseudocharacters for these three trees all given weight of 0.333
221	RobB_pr_292_1	Figure 4 ('minimum pathways')	MB (HGNC-approved)		no	no - RobB_pr_336_3 represents same character set and is taxonomically more inclusive and/or more recent	no - RobB_pr_351_1 represents same character set and is taxonomically more inclusive and/or more recent
222	RobB_pr_331_1a	Figure 5 (NJ applied to nucleotide substitutions at nonsynonymous sites)	CRP (HGNC-approved)		no	yes	yes (characters 183-184)
222	RobB_pr_331_1b	Figure 5 (NJ applied to nucleotide substitutions at nonsynonymous sites)	APCS (HGNC-approved)		no	yes	yes (character 917)
223	RobB_pr_280_1a	Figure 3 (NJ)	trypsin (not HGNC-approved)		no	yes	yes (character 935)
223	RobB_pr_280_1b	Figure 3 (NJ)	trypsin (not HGNC-approved)		no	yes	yes (character 936)
227	RobB_pr_339_1a	Figure 1 and text (distance using quantitative precipitin scale)	albumin immunological distances		no	yes; Chinchillidae non-monophyletic - the two possible permutations included as RobB_pr_339_1a_1 and RobB_pr_339_1a_2, and MRP pseudocharacters for these two trees all given weight of 0.5	yes; Chinchillidae non-monophyletic - the two possible permutations included as RobB_pr_339_1a_1 (characters 1442-1449) and RobB_pr_339_1a_2 (characters 1450-1457), and MRP pseudocharacters for these two trees all given weight of 0.5
227	RobB_pr_339_1b	Figures 3 and 4 and text (distance using quantitative precipitin scale)	albumin immunological distances		no	yes; Muridae non-monophyletic - the two possible permutations included as RobB_pr_339_1b_1 and RobB_pr_339_1b_2, and MRP pseudocharacters for these two trees all given weight of 0.5	yes; Muridae non-monophyletic - the two possible permutations included as RobB_pr_339_1b_1 (characters 1458-1459) and RobB_pr_339_1b_2 (characters 1460-1462), and MRP pseudocharacters for these two trees all given weight of 0.5
228	RobB_pr_282_1	Figure 2 (distance)	basement membrane type IV collagen antigen immunological distances		no	yes	yes (characters 72-73)
229	RobB_pr_166_1a	Figure 2 (MP)	COX6A2 (HGNC-approved)		no	yes	yes (character 330)
229	RobB_pr_166_1b	Figure 2 (MP)	COX6A1 (HGNC-approved)		no	yes	yes (character 331)
230	RobB_pr_329_1	Figure 1 (unspecified)	albumin, C3, transferrin and μ-chain - comparative determinant analysis		no	yes	yes (characters 1482-1485); upweighted 4x
231	RobB_pr_168_1a	Figure 1 – 1 of 4 MPCs (Dollo parsimony)	60 epitopes of 22 serum proteins: C3 complement component, C4 complement component, C4-binding-protein, γ-chain (common), μ-chain, ceruloplasmin, apolipoprotein A, apolipoprotein B, Gc-globulin, β2-glycoprotein I, α-2-macroglobulin, α-1-antitrypsin, inter-α-trypsin-inhibitor, antithrombin III, albumin, haptoglobulin, α-1 T-glycoprotein, fibronectin, tetranectin, plasminogen, prothrombin, post-gam…		yes, with RobB_pr_168_1b, RobB_pr_168_1c and RobB_pr_168_1d	yes, as mini-supertree RobB_pr_168_1_semiMRP_cons	yes, as mini-supertree RobB_pr_168_1_MRP_cons (characters 1487-1490); upweighted 4x
231	RobB_pr_168_1b	Figure 1 – 1 of 4 MPCs (Dollo parsimony)	60 epitopes of 22 serum proteins: C3 complement component, C4 complement component, C4-binding-protein, γ-chain (common), μ-chain, ceruloplasmin, apolipoprotein A, apolipoprotein B, Gc-globulin, β2-glycoprotein I, α-2-macroglobulin, α-1-antitrypsin, inter-α-trypsin-inhibitor, antithrombin III, albumin, haptoglobulin, α-1 T-glycoprotein, fibronectin, tetranectin, plasminogen, prothrombin, post-gam…		yes, with RobB_pr_168_1a, RobB_pr_168_1c and RobB_pr_168_1d	yes, as mini-supertree RobB_pr_168_1_semiMRP_cons	yes, as mini-supertree RobB_pr_168_1_MRP_cons (characters 1487-1490); upweighted 4x
231	RobB_pr_168_1c	Figure 1 – 1 of 4 MPCs (Dollo parsimony)	60 epitopes of 22 serum proteins: C3 complement component, C4 complement component, C4-binding-protein, γ-chain (common), μ-chain, ceruloplasmin, apolipoprotein A, apolipoprotein B, Gc-globulin, β2-glycoprotein I, α-2-macroglobulin, α-1-antitrypsin, inter-α-trypsin-inhibitor, antithrombin III, albumin, haptoglobulin, α-1 T-glycoprotein, fibronectin, tetranectin, plasminogen, prothrombin, post-gam…		yes, with RobB_pr_168_1a, RobB_pr_168_1b and RobB_pr_168_1d	yes, as mini-supertree RobB_pr_168_1_semiMRP_cons	yes, as mini-supertree RobB_pr_168_1_MRP_cons (characters 1487-1490); upweighted 4x
231	RobB_pr_168_1d	Figure 1 – 1 of 4 MPCs (Dollo parsimony)	60 epitopes of 22 serum proteins: C3 complement component, C4 complement component, C4-binding-protein, γ-chain (common), μ-chain, ceruloplasmin, apolipoprotein A, apolipoprotein B, Gc-globulin, β2-glycoprotein I, α-2-macroglobulin, α-1-antitrypsin, inter-α-trypsin-inhibitor, antithrombin III, albumin, haptoglobulin, α-1 T-glycoprotein, fibronectin, tetranectin, plasminogen, prothrombin, post-gam…		yes, with RobB_pr_168_1a, RobB_pr_168_1b and RobB_pr_168_1c	yes, as mini-supertree RobB_pr_168_1_semiMRP_cons	yes, as mini-supertree RobB_pr_168_1_MRP_cons (characters 1487-1490); upweighted 4x
232	MarcelC_RL_38_1	Figure 7 A (neighbour joining)	Immunoglobulin mu chain - IgM (not HGNC-approved)		no	yes	yes (characters 536-540)
233	RobB_pr_251_1a	Figure 1 aldehyde reductase - consensus bootstrap tree (NJ)	AKR1A1 (HGNC-approved)		no	yes	yes (character 32)
233	RobB_pr_251_1b	Figure 1 aldose reductase - consensus bootstrap tree (NJ)	AKR1B1 (HGNC-approved)		no	yes	yes (characters 33-34)
233	RobB_pr_251_1c	Figure 1 hydroxysteroid dehydrogenase - consensus bootstrap tree (NJ)	hydroxysteroid dehydrogenase – HSD (not HGNC-approved)		no	yes	yes (characters 525-526)
234	RobB_pr_200_1	Figure 3 (Kimura 2-parameter distance method)	COX7A2 (HGNC-approved)		no	yes	yes (character 332)
236	RobB_pr_236_1a	Figure 4 III (trees produced using CLUSTALW)	ADH5 (HGNC-approved)	type species of each genus assumed	no	yes	yes (character 27)
236	RobB_pr_236_1b	Figure 4 I (trees produced using CLUSTALW)	ADH1A (HGNC-approved)	type species of each genus assumed	no	yes	yes (characters 25-26)
237	RobB_pr_237_1	Figure 4 (presence/absence)	9 SINE retrosposon - aaa228 (CHR-1), aaa792 (CHR-1), Gm5 (CHR-1), pgha3 (CHR-1), c21-352 (CHR-1), Pm52 (CHR-2), Pm72 (CHR-2), aaa792 (CHR-2), aaa792 (Bov-IA) - insertions		no	yes	yes (characters 1517-1521)
238	RobB_pr_208_1	Figure 3 (NJ)	OPN1SW (HGNC-approved)		no	yes	yes (character 777)
239	RobB_pr_362_1	Fig. 4 (UPGMA of genetic distances)	allozyme analysis of 19 enzymes: sorbitol dehydrogenase (SDH - Sdh), Lactate dehydrogenase (LDH - Ldh-1, Ldh-2), Malate dehydrogenase (MDH - Mdh-1, Mdh-2), Malic enzyme (ME - Me), Isocitrate dehydrogenase (IDH - Idh-1, Idh-2), 6-phosphogluconate dehydrogenase (6-PGD - 6-Pgd), Superoxide dismutase (SOD - Sod), Esterase (Est-1, Est-2), Glutamate oxaloacetate transaminase (GOT - Got-1, Got-2), Phosp…		no	no - not informative	yes (character 1515)
240	RobB_pr_330_1	Figures 1 and 2 (distance using p-distances)	MTNR1A (HGNC-approved)	both nucleotide and protein data result in same topology within mammals	no	yes	yes (character 639)
244	RobB_pr_238_1	Figure 3 A (MP)	264 dental, cranial post-cranial, and soft anatomical characters		no	yes	yes (characters 1735-1737); upweighted 4x
245	RobB_pr_115_1	Figure 1 (MP)	258 non-dental and 2 dental characters	taxa inferred from appendix – if a particular taxon is mentioned in the appendix, it was assumed that it had been included in the parsimony analysis	no	yes	yes (characters 1711-1734); upweighted 4x
248	RobB_pr_307_1	Figure 1.3 - strict consensus of 2 MPCs (MP)	180 morphological characters of the cranium, post-cranium and dentition, 12 restriction map characters		no	no - RobB_pr_367_1 represents same character set and is taxonomically more inclusive and/or more recent	no - RobB_pr_367_1 represents same character set and is taxonomically more inclusive and/or more recent
249	RobB_pr_367_1a	Fig. 35 (parsimony)	195 morphological characters, 12 rDNA restriction site characters, one character based on the number of R-1 tandem repeats in the mtDNA d-loop region	same analysis as RobB_pr_367_1b, but with fossil taxa excluded	yes, with RobB_pr_367_1b	yes, as mini-supertree RobB_pr_367_1_semiMRP_cons	yes, as mini-supertree RobB_pr_367_1_MRP_cons (characters 1806-1821); upweighted 4x
249	RobB_pr_367_1b	Fig. 36 (parsimony)	195 morphological characters, 12 rDNA restriction site characters, one character based on the number of R-1 tandem repeats in the mtDNA d-loop region	same analysis as RobB_pr_367_1a, but with fossil taxa included (these are excluded from the source tree)	yes, with RobB_pr_367_1a	yes, as mini-supertree RobB_pr_367_1_semiMRP_cons	yes, as mini-supertree RobB_pr_367_1_MRP_cons (characters 1806-1821); upweighted 4x
250	RobB_pr_169_1	Figure 4 (NJ using Kimura 2- parameter distances)	IGK@ (HGNC-approved)	multiple paralogues collapsed to a single terminal for each taxon	no	yes	yes (characters 529-530)
251	RobB_pr_170_1a	Figure 1 (NJ using Kimura 2-parameter distances)	IGH@ (HGNC-approved) variable region group B	multiple paralogues collapsed to a single terminal for each taxon	no	no - RobB_pr_119_1 represents same character set and is taxonomically more inclusive and/or more recent	yes (character 528)
251	RobB_pr_170_1b	Figure 1 (NJ using Kimura 2-parameter distances)	IGH@ (HGNC-approved) variable region group C	multiple paralogues collapsed to a single terminal for each taxon	no	yes	yes
251	RobB_pr_170_2a	Figure 2 (NJ using Kimura 2-parameter distances)	IGL@ (HGNC-approved) variable region group A	multiple paralogues collapsed to a single terminal for each taxon	no	yes	yes (character 531)
251	RobB_pr_170_2b	Figure 2 (NJ using Kimura 2-parameter distances)	IGL@ (HGNC-approved) variable region group D	multiple paralogues collapsed to a single terminal for each taxon	no	yes	yes (character 532)
252	RobB_pr_250_1a	Figure 3 DQA (NJ using Jukes-Cantor genetic distances)	HLA-DQA1 (HGNC-approved)		no	yes	yes (characters 647-650)
252	RobB_pr_250_1b	Figure 3 DPA (NJ using Jukes-Cantor genetic distances)	HLA-DPA1 (HGNC-approved)		no	yes	yes (character 646)
252	RobB_pr_250_1c	Figure 3 DRA (NJ using Jukes-Cantor genetic distances)	HLA-DRA (HGNC-approved)		no	no - RobB_pr_3_2a represents same character set and is taxonomically more inclusive and/or more recent	yes (characters 654-657)
253	RobB_pr_171_1	Figure 4 (ME)	H2AF processed pseudogene - ψH2AF (not HGNC-approved)		no	yes	yes (characters 519-520)
257	RobB_pr_326_1a	Figure 2 (parsimony)	GSTP1 (HGNC-approved)		yes, with RobB_pr_326_1b	yes, as mini-supertree RobB_pr_326_1_GSTP1_semiMRP_cons	no
257	RobB_pr_326_1b	Figure 3 (ME)	GSTP1 (HGNC-approved)		yes, with RobB_pr_326_1a	yes, as mini-supertree RobB_pr_326_1_GSTP1_semiMRP_cons	no
258	RobB_pr_201_1	Figure 2 (NJ using BLOSUM matrix)	P2RY1 (HGNC-approved)		no	yes	yes (character 778)
259	RobB_pr_202_1	Figure 4 ('computer alignment')	APOA1 (HGNC-approved)		no	yes	yes (characters 51-55)
260	RobB_pr_279_1	Figure 7 - strict consensus (MP)	SRY (HGNC-approved)		no	no - RobB_pr_54_1 represents same character set and is taxonomically more inclusive and/or more recent	yes (character 919)
262	MarcelC_RL_56_1a	Figure 2 (Maximum likelihood)	RBP3 (HGNC-approved)		yes, with MarcelC_RL_56_1b	no - RobB_pr_83_1 represents same character set and is taxonomically more inclusive and/or more recent	yes, as mini-supertree MarcelC_RL_56_1_RBP3_MRP_cons (characters 581-601)
262	MarcelC_RL_56_1b	Figure 3 (parsimony)	RBP3 (HGNC-approved)		yes, with MarcelC_RL_56_1a	no - RobB_pr_83_1 represents same character set and is taxonomically more inclusive and/or more recent	yes, as mini-supertree MarcelC_RL_56_1_RBP3_MRP_cons (characters 581-601)
263	RobB_pr_239_1	Figure 1 a (MP)	MT-RNR1, MT-RNR2, MT-TV (HGNC-approved)		no	no - MarcelC_RL_57_1 represents same character set and is taxonomically more inclusive and/or more recent	no - MarcelC_RL_57_1 represents same character set and is taxonomically more inclusive and/or more recent
263	RobB_pr_239_2	Figure 1 b (MP)	VWF (HGNC-approved)		no	yes	no - RobB_pr_230_2 represents same character set and is taxonomically more inclusive and/or more recent
263	RobB_pr_239_3	Figure 1 c (MP)	ADRA2B (HGNC-approved)		no	no - RobB_pr_96_1 and RobB_pr_344_7 represent same character set and are taxonomically more inclusive and/or more recent	no - RobB_pr_240_4 represents same character set and is taxonomically more inclusive and/or more recent
264	RobB_pr_338_1a	Figure 2 a (NJ using Jukes-Cantor distances)	RBP3 (HGNC-approved)		yes, with RobB_pr_338_1b and RobB_pr_338_1c	no - RobB_pr_83_1 represents same character set and is taxonomically more inclusive and/or more recent	no - MarcelC_RL_56_1 represents same character set and is taxonomically more inclusive and/or more recent
264	RobB_pr_338_1b	Figure 2 b – consensus (MP)	RBP3 (HGNC-approved)		yes, with RobB_pr_338_1a and RobB_pr_338_1c	no - RobB_pr_83_1 represents same character set and is taxonomically more inclusive and/or more recent	no - MarcelC_RL_56_1 represents same character set and is taxonomically more inclusive and/or more recent
264	RobB_pr_338_1c	text page 258 (UPGMA using Jukes-Cantor distances)	RBP3 (HGNC-approved)		yes, with RobB_pr_338_1a and RobB_pr_338_1b	no - RobB_pr_83_1 represents same character set and is taxonomically more inclusive and/or more recent	no - MarcelC_RL_56_1 represents same character set and is taxonomically more inclusive and/or more recent
264	RobB_pr_338_2	text page 260 (UPGMA using Jukes-Cantor distances)	HBE (HGNC-approved)		no	no - RobB_pr_74_7 represents same character set and is taxonomically more inclusive and/or more recent	yes; Primates non-monophyletic - the two possible permutations included as RobB_pr_338_2_1 (characters 488-492) and RobB_pr_338_2_2 (characters 493-497), and MRP pseudocharacters for these two trees all given weight of 0.5
264	RobB_pr_338_3a	Figure 5 (MP)	HBA1, HBB (HGNC-approved)		no	yes	yes (characters 1120-1127)
264	RobB_pr_338_3b	Figure 6 (MP)	HBA1, HBB (HGNC-approved)	source tree rooted assuming monotreme and placental monophyly, although Macropus is in the placental ingroup	no	no - RobB_pr_233_2 represents same character set and is taxonomically more inclusive and/or more recent	no - RobB_pr_233_2 represents same character set and is taxonomically more inclusive and/or more recent
264	RobB_pr_338_3c	Figure 7 b (MP)	HBA1, HBB (HGNC-approved)		no	yes	yes (character 1128)
264	RobB_pr_338_3d	Figure 7 d (MP)	HBA1, HBB (HGNC-approved)		no	yes	yes (characters 1129-1140)
265	RobB_pr_240_1	Figure 1 (MP)	MT-RNR1, MT-RNR2, MT-TV (HGNC-approved)		no	no - MarcelC_RL_57_1 represents same character set and is taxonomically more inclusive and/or more recent	no - MarcelC_RL_57_1 represents same character set and is taxonomically more inclusive and/or more recent
265	RobB_pr_240_2	Figure 2 (MP)	RBP3 (HGNC-approved)		no	no - RobB_pr_83_1 represents same character set and is taxonomically more inclusive and/or more recent	yes (characters 570-580)
265	RobB_pr_240_3	Figure 3 (MP)	VWF (HGNC-approved)		no	yes	yes (characters 969-979)
265	RobB_pr_240_4	Figure 4 (MP)	ADRA2B (HGNC-approved)		no	no - RobB_pr_96_1 represents same character set and is taxonomically more inclusive and/or more recent	yes (characters 8-16)
266	MarcelC_RL_57_1	Figure 1 (neighbour joining)	MT-RNR1, MT-RNR2, MT-TV (HGNC-approved)		no	yes	yes (characters 1226-1243); upweighted 4x
266	MarcelC_RL_57_2	Figure 2 (Maximum likelihood)	ADRA2B, MT-RNR1, MT-RNR2, MT-TV, VWF (HGNC-approved)	suprafamilial chimeric terminals excluded	no	yes	yes (characters 1271-1282)
266	MarcelC_RL_57_3	Figure 3 (strict consensus bootstrap tree of parsimony, transversion parsimony, neighbour joining with ML distances, and maximum likelihood analyses)	MT-RNR1, MT-RNR2, MT-TV (HGNC-approved)		no	no - MarcelC_RL_57_1 represents same character set and is taxonomically more inclusive and/or more recent	no - MarcelC_RL_57_1 represents same character set and is taxonomically more inclusive and/or more recent
267	RobB_pr_372_1	Table 3, Table 4, Table 5, Table 6 and Fig. 3 (parsimony)	14 characters of eutherian blastocyst and foetal membrane characters		no	yes	yes; Primates non-monophyletic - the two possible permutations included as RobB_pr_372_1_1 (characters 1577-1580) and RobB_pr_372_1_2 (characters 1581-1584), and MRP pseudocharacters for these two trees all given weight of 0.5
268	RobB_pr_172_1a	Figure 4 (NJ and parsimony)	LDHA (HGNC-approved)		no	no - RobB_pr_125_1 represents same character set and is taxonomically more inclusive and/or more recent	yes (characters 609-610)
268	RobB_pr_172_1b	Figure 4 (NJ and parsimony)	LDHC (HGNC-approved)		no	no - RobB_pr_219_1b represents same character set and is taxonomically more inclusive and/or more recent	yes (character 612)
268	RobB_pr_172_1c	Figure 4 (NJ and parsimony)	LDHB (HGNC-approved)		no	no - RobB_pr_219_1c represents same character set and is taxonomically more inclusive and/or more recent	yes (character 611)
269	RobB_pr_249_1a	Figure 2 ('tree based on progressive alignment' using Dayhoff minimum mutation matrix)	ADH1A (HGNC-approved)	multiple paralogues collapsed to a single terminal for each taxon	no	no - RobB_pr_236_1b represents same character set and is taxonomically more inclusive and/or more recent	no - RobB_pr_236_1b represents same character set and is taxonomically more inclusive and/or more recent
269	RobB_pr_249_1b	Figure 2 ('tree based on progressive alignment' using Dayhoff minimum mutation matrix)	ADH5 (HGNC-approved)		no	no - RobB_pr_236_1a represents same character set and is taxonomically more inclusive and/or more recent	no - RobB_pr_236_1a represents same character set and is taxonomically more inclusive and/or more recent
269	RobB_pr_249_1c	Figure 2 ('tree based on progressive alignment' using Dayhoff minimum mutation matrix)	SORD (HGNC-approved)		no	yes	yes (character 918)
270	MarcelC_RL_36_1	Figure 6 (parsimony)	route of lateral olfactory tract factors relative to accessory olafactory formation – four possible states	Taxa taken from table 1 (taxa lacking AOF excluded from source tree)	no	yes	yes (characters 1553-1559)
272	RobB_pr_273_1	Figure 8 (Needleman and Wunch method and TREE program)	TNNC1 (HGNC-approved)		no	yes	yes (characters 933-934)
273	RobB_pr_325_1	Figure 3 ('dendrogram')	RPLP2 (HGNC-approved)		no	yes	yes (character 824)
274	RobB_pr_359_1	Fig. 11.1 and Fig. 11.11C (parsimony)	22 osteological and soft anatomical characters (Fig. 11.1); 16 osteological and soft anatomical characters (Fig. 11.11C)	‘Perissodactyla’ taxon excluded as cannot be identified to family-level; fossil taxa excluded	no	yes	yes (characters 1602-1603)
275	RobB_pr_203_1a	Figure 5 (distance using ML based on Kimura approximation to Dayhoff PAM matrix)	ACE (HGNC-approved) C-domain		no	yes	yes (character 43)
275	RobB_pr_203_1b	Figure 5 (distance using ML based on Kimura approximation to Dayhoff PAM matrix)	ACE (HGNC-approved) N-domain		no	yes	yes (character 44)
277	RobB_pr_355_1	Figure 2 and text (parsimony)	2 neural characters - innervation of wing muscles	bats left as unresolved polytomy in source tree - data present does not support mega- or microchiropteran monophyly; primate cannot be identified to family level, so excluded	no	yes	yes (character 1565)
279	MarcelC_RL_25_1	Figure 4 II (Maximum likelihood)	PNLIP (HGNC-approved)		no	yes	yes (characters 621-623)
279	MarcelC_RL_25_2	Figure 4 II (Maximum likelihood)	RP2 pancreatic lipase (not HGNC-approved)		no	yes	yes (characters 624-625)
280	MarcelC_RL_13_1	Figure 4 (neighbour joining)	DMP1 (HGNC-approved)		no	yes	yes (character 350)
281	RobB_pr_122_1a	Figure 1 Muscle ε (NJ)	CHRNE (HGNC-approved)		no	yes	yes (character 765)
281	RobB_pr_122_1b	Figure 1 Muscle γ (NJ)	CHRNG (HGNC-approved)		no	yes	yes (character 766)
281	RobB_pr_122_1c	Figure 1 Muscle δ (NJ)	CHRND (HGNC-approved)		no	yes	yes (character 764)
281	RobB_pr_122_1d	Figure 1 Muscle β1 (NJ)	CHRNB1 (HGNC-approved)		no	yes	yes (character 763)
281	RobB_pr_122_1e	Figure 1 α1 Muscle (NJ)	CHRNA1 (HGNC-approved)		no	yes	yes (character 762)
283	RobB_pr_312_1	Figure 4 (NJ using DNA distances corrected for multiple hits)	SAA1 (HGNC-approved)		no	yes; Muridae non-monophyletic - the three possible permutations included as RobB_pr_312_1_1, RobB_pr_312_1_2 and RobB_pr_312_1_3, and MRP pseudocharacters for these three trees all given weight of 0.333	yes; Muridae non-monophyletic - the three possible permutations included as RobB_pr_312_1_1 (characters 911-912), RobB_pr_312_1_2(characters 913-914) and RobB_pr_312_1_3(characters 915-916), and MRP pseudocharacters for these three trees all given weight of 0.333
284	RobB_pr_204_1	Figure 5 ('GCG (Genetic Computer Groups) package')	ECE1 (HGNC-approved)	multiple paralogues collapsed to a single terminal for each taxon	no	yes	yes (character 359)
285	MarcelC_RL_37_1	Figure 7 (distance-based method)	transferrin-bound iron uptake by reticulocyte membrane receptors		no	yes	yes (character 1527)
286	RobB_pr_368_1	Figure 1 (parsimony)	27 suites of morphological characters		no	yes	yes (characters 1614-1625)
287	RobB_pr_209_1	Figure 5 A (parsimony using TREEALIGN method)	AMY1A (HGNC-approved)		no	yes	yes (character 37)
288	RobB_pr_210_1a	Figure 2 - majority rule consensus (ProtDist applying Kimura model, and Fitch-Margoliash method)	GABRA1 (HGNC-approved)		no	no - RobB_pr_212_1b represents same character set and is taxonomically more inclusive and/or more recent	no - RobB_pr_212_1b represents same character set and is taxonomically more inclusive and/or more recent
288	RobB_pr_210_1b	Figure 2 - majority rule consensus (ProtDist applying Kimura model, and Fitch-Margoliash method)	GABRG2 (HGNC-approved)		no	no - RobB_pr_212_1f represents same character set and is taxonomically more inclusive and/or more recent	no - RobB_pr_212_1f represents same character set and is taxonomically more inclusive and/or more recent
288	RobB_pr_210_1c	Figure 2 - majority rule consensus (ProtDist applying Kimura model, and Fitch-Margoliash method)	GABRB1 (HGNC-approved)		no	no - RobB_pr_212_1a represents same character set and is taxonomically more inclusive and/or more recent	no - RobB_pr_212_1a represents same character set and is taxonomically more inclusive and/or more recent
289	RobB_pr_265_1	Figure 2 (UPGMA)	PLA2G1B (HGNC-approved)		no	yes	yes (character 783)
291	RobB_pr_248_1a	Figure 2 A (NJ)	CAT (HGNC-approved)		yes, with RobB_pr_248_1b	yes, as mini-supertree RobB_pr_248_1_CAT_semiMRP_cons	yes, as mini-supertree RobB_pr_248_1_CAT_MRP_cons
291	RobB_pr_248_1b	Figure 2 B (parsimony)	CAT (HGNC-approved)		yes, with RobB_pr_248_1a	yes, as mini-supertree RobB_pr_248_1_CAT_semiMRP_cons	yes, as mini-supertree RobB_pr_248_1_CAT_MRP_cons
292	RobB_pr_242_1a	Figure 4 A (parsimony)	ubiquitin (not HGNC-approved)		yes, with RobB_pr_242_1c	yes, as mini-supertree RobB_pr_242_1_ubiquitin_semiMRP_cons	yes, as mini-supertree RobB_pr_242_1_ubiquitin_MRP_cons (character 943)
292	RobB_pr_242_1c	Figure 4 B (weighted parsimony)	ubiquitin (not HGNC-approved)		yes, with RobB_pr_242_1a	yes, as mini-supertree RobB_pr_242_1_ubiquitin_semiMRP_cons	yes, as mini-supertree RobB_pr_242_1_ubiquitin_MRP_cons (character 943)
293	MarcelC_RL_8_1	Figure 3 (parsimony)	CFTR (HGNC-approved)		no	yes	yes (characters 203-204)
294	RobB_pr_20_1a	Figure 1 (aa LogDet NJ)	MT-ATP6, MT-ATP8, MT-CO1, MT-CO2, MT-CO3, MT-CYB, MT-ND1, MT-ND2, MT-ND3, MT-ND4, MT-ND4L, MT-ND5 (HGNC-approved)		yes, with RobB_pr_20_1b, RobB_pr_20_1c, RobB_pr_20_1d and RobB_pr_20_1e	no - RobB_pr_164_1 represents same character set and is taxonomically more inclusive and/or more recent	yes, as mini-supertree RobB_pr_20_1_MRP_cons (characters 1414-1421); upweighted 4x
294	RobB_pr_20_1b	text page 38 (FM (all edges positive) least squares)	MT-ATP6, MT-ATP8, MT-CO1, MT-CO2, MT-CO3, MT-CYB, MT-ND1, MT-ND2, MT-ND3, MT-ND4, MT-ND4L, MT-ND5 (HGNC-approved)		yes, with RobB_pr_20_1a, RobB_pr_20_1c, RobB_pr_20_1d and RobB_pr_20_1e	no - RobB_pr_164_1 represents same character set and is taxonomically more inclusive and/or more recent	yes, as mini-supertree RobB_pr_20_1_MRP_cons (characters 1414-1421); upweighted 4x
294	RobB_pr_20_1c	text page 38-39 (ProtML)	MT-ATP6, MT-ATP8, MT-CO1, MT-CO2, MT-CO3, MT-CYB, MT-ND1, MT-ND2, MT-ND3, MT-ND4, MT-ND4L, MT-ND5 (HGNC-approved)		yes, with RobB_pr_20_1a, RobB_pr_20_1b, RobB_pr_20_1d and RobB_pr_20_1e	no - RobB_pr_164_1 represents same character set and is taxonomically more inclusive and/or more recent	yes, as mini-supertree RobB_pr_20_1_MRP_cons (characters 1414-1421); upweighted 4x
294	RobB_pr_20_1d	text page 39 (MP)	MT-ATP6, MT-ATP8, MT-CO1, MT-CO2, MT-CO3, MT-CYB, MT-ND1, MT-ND2, MT-ND3, MT-ND4, MT-ND4L, MT-ND5 (HGNC-approved)	weighted and unweighted MP analyses result in identical topologies	yes, with RobB_pr_20_1a, RobB_pr_20_1b, RobB_pr_20_1c and RobB_pr_20_1e	no - RobB_pr_164_1 represents same character set and is taxonomically more inclusive and/or more recent	yes, as mini-supertree RobB_pr_20_1_MRP_cons (characters 1414-1421); upweighted 4x
294	RobB_pr_20_1e	text page 39 (weighted MP)	MT-ATP6, MT-ATP8, MT-CO1, MT-CO2, MT-CO3, MT-CYB, MT-ND1, MT-ND2, MT-ND3, MT-ND4, MT-ND4L, MT-ND5 (HGNC-approved)	weighted and unweighted MP analyses result in identical topologies	yes, with RobB_pr_20_1a, RobB_pr_20_1b, RobB_pr_20_1c and RobB_pr_20_1d	no - RobB_pr_164_1 represents same character set and is taxonomically more inclusive and/or more recent	yes, as mini-supertree RobB_pr_20_1_MRP_cons (characters 1414-1421); upweighted 4x
294	RobB_pr_20_2a	text page 43 (ProtML)	MT-ATP6, MT-ATP8, MT-CO1, MT-CO2, MT-CO3, MT-CYB, MT-ND2, MT-ND3, MT-ND4, MT-ND4L, MT-ND5 (HGNC-approved)		yes, with RobB_pr_20_2b and RobB_pr_20_2c	yes, as mini-supertree RobB_pr_20_2_semiMRP_cons	yes, as mini-supertree RobB_pr_20_2_MRP_cons (characters 1397-1406)
294	RobB_pr_20_2b	text page 43 (MP)	MT-ATP6, MT-ATP8, MT-CO1, MT-CO2, MT-CO3, MT-CYB, MT-ND2, MT-ND3, MT-ND4, MT-ND4L, MT-ND5 (HGNC-approved)		yes, with RobB_pr_20_2a and RobB_pr_20_2c	yes, as mini-supertree RobB_pr_20_2_semiMRP_cons	yes, as mini-supertree RobB_pr_20_2_MRP_cons (characters 1397-1406)
294	RobB_pr_20_2c	text page 43 (weighted MP)	MT-ATP6, MT-ATP8, MT-CO1, MT-CO2, MT-CO3, MT-CYB, MT-ND2, MT-ND3, MT-ND4, MT-ND4L, MT-ND5 (HGNC-approved)		yes, with RobB_pr_20_2a and RobB_pr_20_2b	yes, as mini-supertree RobB_pr_20_2_semiMRP_cons	yes, as mini-supertree RobB_pr_20_2_MRP_cons (characters 1397-1406)
294	RobB_pr_20_3a	Figure 2 (invariant sites-LogDet NJ)	MT-TA, MT-TC, MT-TD, MT-TE, MT-TF, MT-TG, MT-TH, MT-TI, MT-TK, MT-TL1, MT-TL2, MT-TM, MT-TN, MT-TP, MT-TQ, MT-TR, MT-TS1, MT-TS2, MT-TT, MT-TV, MT-TW, MT-TY (HGNC-approved)		yes, with RobB_pr_20_3b	no - RobB_pr_174_4 represents same character set and is taxonomically more inclusive and/or more recent	yes, as mini-supertree RobB_pr_20_3_MRP_cons (characters 1431-1436)
294	RobB_pr_20_3b	Figure 3 (ML - GTR)	MT-TA, MT-TC, MT-TD, MT-TE, MT-TF, MT-TG, MT-TH, MT-TI, MT-TK, MT-TL1, MT-TL2, MT-TM, MT-TN, MT-TP, MT-TQ, MT-TR, MT-TS1, MT-TS2, MT-TT, MT-TV, MT-TW, MT-TY (HGNC-approved)		yes, with RobB_pr_20_3a	no - RobB_pr_174_4 represents same character set and is taxonomically more inclusive and/or more recent	yes, as mini-supertree RobB_pr_20_3_MRP_cons (characters 1431-1436)
296	RobB_pr_261_1a	Figure 10 ('pileup program')	SLC2A5 (HGNC-approved)		no	yes	yes (character 511)
296	RobB_pr_261_1b	Figure 10 ('pileup program')	SLC2A1 (HGNC-approved)		no	yes	yes (characters 506-508)
296	RobB_pr_261_1c	Figure 10 ('pileup program')	SLC2A3 (HGNC-approved)		no	yes	yes (characters 509-510)
297	RobB_pr_257_1	Figure 6 (parsimony)	21 osteological and soft tissue characters of the skull and dentition		no	yes	yes (characters 1598-1599); upweighted 4x
298	RobB_pr_211_1a	Figure 3 - bootstrap majority rule consensus (MP using Protpars)	YWHAH (HGNC-approved)		yes, with RobB_pr_211_1b	yes, as mini-supertree RobB_pr_211_1_YWHAH_semiMRP_cons	yes, as mini-supertree RobB_pr_211_1_YWHAH_MRP_cons (character 1)
298	RobB_pr_211_1b	Figure 4 - bootstrap majority rule consensus (NJ using Dayhoff PAM matrix)	YWHAH (HGNC-approved)		yes, with RobB_pr_211_1a	yes, as mini-supertree RobB_pr_211_1_YWHAH_semiMRP_cons	yes, as mini-supertree RobB_pr_211_1_YWHAH_MRP_cons (character 1)
298	RobB_pr_211_1c	Figure 3 - bootstrap majority rule consensus (MP using Protpars)	YWHAB (HGNC-approved)		yes, with RobB_pr_211_1d	yes, as mini-supertree RobB_pr_211_1_YWHAB_semiMRP_cons	no
298	RobB_pr_211_1d	Figure 4 - bootstrap majority rule consensus (NJ using Dayhoff PAM matrix)	YWHAB (HGNC-approved)		yes, with RobB_pr_211_1c	yes, as mini-supertree RobB_pr_211_1_YWHAB_semiMRP_cons	no
298	RobB_pr_211_1e	Figure 3 - bootstrap majority rule consensus (MP using Protpars)	YWHAZ (HGNC-approved)		yes, with RobB_pr_211_1f	yes, as mini-supertree RobB_pr_211_1_YWHAZ_semiMRP_cons	no
298	RobB_pr_211_1f	Figure 4 - bootstrap majority rule consensus (NJ using Dayhoff PAM matrix)	YWHAZ (HGNC-approved)		yes, with RobB_pr_211_1e	yes, as mini-supertree RobB_pr_211_1_YWHAZ_semiMRP_cons	no
299	RobB_pr_214_1a	Figure 2 (MP)	HRAS (HGNC-approved)		no	yes	yes (character 800)
299	RobB_pr_214_1b	Figure 2 (MP)	KRAS2 (HGNC-approved)		no	yes	yes (character 801)
299	RobB_pr_214_1c	Figure 2 (MP)	NRAS (HGNC-approved)		no	yes	yes (character 802)
300	RobB_pr_205_1a	Figure 7 B (MP)	EPO (HGNC-approved)		yes, with RobB_pr_205_1b	no - RobB_pr_205_1c represents same character set and is taxonomically more inclusive and/or more recent	no - RobB_pr_205_1c represents same character set and is taxonomically more inclusive and/or more recent
300	RobB_pr_205_1b	Figure 7 C (MP)	EPO (HGNC-approved)		yes, with RobB_pr_205_1a	no - RobB_pr_205_1c represents same character set and is taxonomically more inclusive and/or more recent	no - RobB_pr_205_1c represents same character set and is taxonomically more inclusive and/or more recent
300	RobB_pr_205_1c	Figure 8 B and text page 1515 (MP)	EPO (HGNC-approved) intron 1 + exon 2	Information in text used to modify Figure 8 B (which is not the MPC) to obtain the MPC	no	yes	yes (characters 360-364)
301	RobB_pr_215_1a	Figure 3 A (MP)	‘MHC class I’ (not HGNC-approved)		yes, with RobB_pr_215_1b	yes, as mini-supertree RobB_pr_215_1_MHC_Iclassical_semiMRP_cons	yes, as mini-supertree RobB_pr_215_1_MHC_class_I_MRP_cons (characters 641-643)
301	RobB_pr_215_1b	Figure 3 B (NJ using Jukes-Cantor distances)	‘MHC class I’ (not HGNC-approved)		yes, with RobB_pr_215_1a	yes, as mini-supertree RobB_pr_215_1_MHC_Iclassical_semiMRP_cons	yes, as mini-supertree RobB_pr_215_1_MHC_class_I_MRP_cons (characters 641-643)
303	MarcelC_RL_31_1	Figure 5 (parsimony)	36 morphological characters of the cranium, post-cranium and soft anatomy	sampled taxa deduced from Table 1 and text	no	yes	yes (characters 1650-1653)
304	RobB_pr_247_1a	Figure 3a I (MP)	GOT1 (HGNC-approved)		no	yes	yes (character 68)
304	RobB_pr_247_1c	Figure 3b I (NJ using PROTDIST)	GOT1 (HGNC-approved)		no	yes	yes (character 69)
304	RobB_pr_247_1b	Figure 3a III (MP)	GOT2 (HGNC-approved)		yes, with RobB_pr_247_1d	yes, as mini-supertree RobB_pr_247_1_GOT2_semiMRP_cons	yes, as mini-supertree RobB_pr_247_1_GOT2_MRP_cons (character 70)
304	RobB_pr_247_1d	Figure 3b III (NJ using PROTDIST)	GOT2 (HGNC-approved)		yes, with RobB_pr_247_1b	yes, as mini-supertree RobB_pr_247_1_GOT2_semiMRP_cons	yes, as mini-supertree RobB_pr_247_1_GOT2_MRP_cons (character 70)
305	MarcelC_RL_29_1	Figure 6 (unspecified distance method)	SOD1 (HGNC-approved)		no	yes	yes (characters 343-347)
310	RobB_pr_212_1a	Figure 1 - bootstrap majority-rule consensus (MP using Protpars)	GABRB1 (HGNC-approved)		no	yes	yes (character 424)
310	RobB_pr_212_1b	Figure 1 - bootstrap majority-rule consensus (MP using Protpars)	GABRA1 (HGNC-approved)		no	yes	yes (character 420)
310	RobB_pr_212_1c	Figure 1 - bootstrap majority-rule consensus (MP using Protpars)	GABRA2 (HGNC-approved)		no	yes	yes (character 421)
310	RobB_pr_212_1d	Figure 1 - bootstrap majority-rule consensus (MP using Protpars)	GABRA3 (HGNC-approved)		no	yes	yes (character 422)
310	RobB_pr_212_1e	Figure 1 - bootstrap majority-rule consensus (MP using Protpars)	GABRA4 (HGNC-approved)		no	yes	yes (character 423)
310	RobB_pr_212_1f	Figure 1 - bootstrap majority-rule consensus (MP using Protpars)	GABRG2 (HGNC-approved)	non-mammalian taxon (chicken) in ingroup excluded	no	yes; Muridae non-monophyletic - the two possible permutations included as RobB_pr_212_1f_1, and RobB_pr_212_1f_2, and MRP pseudocharacters for these two trees all given weight of 0.5	yes; Muridae non-monophyletic - the two possible permutations included as RobB_pr_212_1f_1 (character 425), and RobB_pr_212_1f_2 (character 426), and MRP pseudocharacters for these two trees all given weight of 0.5
311	MarcelC_RL_18_1	Figure 1b (neighbour joining)	exon 2-5 of red or green opsin (not HGNC-approved)		no	no - RobB_pr_216_1 represents same character set and is taxonomically more inclusive and/or more recent	yes (characters 770-776)
312	RobB_pr_175_1a	Figure 6 (NJ)	RHO (HGNC-approved)		no	no - RobB_pr_82_1 represents same character set and is taxonomically more inclusive and/or more recent	yes (characters 767-769)
312	RobB_pr_175_1b	Figure 6 (NJ)	OPN1SW (HGNC-approved)		no	no - RobB_pr_208_1 represents same character set and is taxonomically more inclusive and/or more recent	no - RobB_pr_208_1 represents same character set and is taxonomically more inclusive and/or more recent
313	RobB_pr_304_1a	Figure 3 ALDH2 (NJ using Saitou and Nei method)	ALDH2 (HGNC-approved)		no	yes	yes (character 31)
313	RobB_pr_304_1b	Figure 3 ALDH1 (NJ using Saitou and Nei method)	ALDH1A1 (HGNC-approved)		no	yes	yes (characters 28-30)
313	RobB_pr_304_1c	Figure 3 MMSDH (NJ using Saitou and Nei method)	ALDH6A1 (HGNC-approved)		no	yes	yes (character 640)
315	RobB_pr_213_1	Figure 2 A (ML)	B1 repeat SINE element (not HGNC-approved)	multiple paralogues collapsed to a single terminal for each taxon; type species of each genus assumed unless specified otherwise	no	yes	yes (character 71)
			ADDITIONAL REFERENCES
316	RobB_pr_21_1a	Figure 1a (MP with successive RC reweighting)	GHR (HGNC-approved)		yes, with RobB_pr_21_1b	no - RobB_pr_174_8 represents same character set and is taxonomically more inclusive and/or more recent
316	RobB_pr_21_1b	Figure 1b (ML (HKY))	GHR (HGNC-approved)		yes, with RobB_pr_21_1a	no - RobB_pr_174_8 represents same character set and is taxonomically more inclusive and/or more recent
316	RobB_pr_21_2a	Figure 2a (MP with successive RC reweighting)	MT-RNR1 (HGNC-approved)		yes, with RobB_pr_21_2b	yes
316	RobB_pr_21_2b	Figure 2b (ML (HKY))	MT-RNR1 (HGNC-approved)		yes, with RobB_pr_21_2a	yes
316	RobB_pr_21_3	Figure 3a (MP and ML (HKY))	BRCA1 (HGNC-approved)	combined MP and ML phylogeny	no	no - RobB_pr_85_1 represents same character set and is taxonomically more inclusive and/or more recent
316	RobB_pr_21_4	Figure 3b (MP with successive RC reweighting)	GHR, MT-RNR1, VWF (HGNC-approved)	suprafamilial chimeric terminals excluded; if familial, subfamilial, or generic terminal, type species of genus that gives family its name assumed	no	yes
317	RobB_pr_78_1a	Figure 2 A (parsimony)	GHR (HGNC-approved) exon 10		yes, with RobB_pr_78_1b	no - RobB_pr_174_8 represents same character set and is taxonomically more inclusive and/or more recent
317	RobB_pr_78_1b	Figure 2 B (ML)	GHR (HGNC-approved) exon 10		yes, with RobB_pr_78_1a	no - RobB_pr_174_8 represents same character set and is taxonomically more inclusive and/or more recent
317	RobB_pr_78_2a	Figure 2 C (parsimony)	BRCA1 (HGNC-approved) exon 11		yes, with RobB_pr_78_2b	yes, as mini-supertree RobB_pr_78_2_BRCA1_semiMRP_cons
317	RobB_pr_78_2b	Figure 2 D (ML)	BRCA1 (HGNC-approved) exon 11		yes, with RobB_pr_78_2a	yes, as mini-supertree RobB_pr_78_2_BRCA1_semiMRP_cons
317	RobB_pr_78_3a	Figure 3 A (parsimony)	BRCA1 exon 11, GHR exon 10 (HGNC approved)	if familial, subfamilial, or generic terminal, type species of genus that gives family its name assumed	yes, with RobB_pr_78_3b	yes, as mini-supertree RobB_pr_78_3_BRCA1_GHR_semiMRP_cons
317	RobB_pr_78_3b	Figure 3 B (ML)	BRCA1 exon 11, GHR exon 10 (HGNC approved)	if familial, subfamilial, or generic terminal, type species of genus that gives family its name assumed	yes, with RobB_pr_78_3a	yes, as mini-supertree RobB_pr_78_3_BRCA1_GHR_semiMRP_cons
318	RobB_pr_176_1	Figure 3	HLA-DRA (HGNC-approved)		no	no - RobB_pr_3_2a represents same character set and is taxonomically more inclusive and/or more recent
319	RobB_pr_34_1	Figure 1 (Parsimony - equal weighting, transversion and omitting 3rd positions)	MT-ATP6, MT-ATP8, MT-CO1, MT-CO2, MT-CO3, MT-CYB, MT-ND1, MT-ND2, MT-ND3, MT-ND4, MT-ND4L, MT-ND5, MT-ND6 (HGNC-approved)	unweighted parsimony, transversion parsimony and codon weighted parsimony all recovered same single MPC	no	no - RobB_pr_113_1 represents same character set and is taxonomically more inclusive and/or more recent
320	RobB_pr_340_1a	Figure 2 A (MP)	MT-RNR1, MT-RNR2, MT-TF, MT-TL1 5' end, MT-TV (HGNC-approved)		yes, with RobB_pr_340_1b	no - RobB_pr_229_1 represents same character set and is taxonomically more inclusive and/or more recent
320	RobB_pr_340_1b	Figure 2 B (transition parsimony)	MT-RNR1, MT-RNR2, MT-TF, MT-TL1 5' end, MT-TV (HGNC-approved)		yes, with RobB_pr_340_1a	no - RobB_pr_229_1 represents same character set and is taxonomically more inclusive and/or more recent
321	RobB_pr_134_1a	Figure 1 (ML)	APOB, BRCA1, RAG1, RBP3, VWF (HGNC-approved)	suprafamilial chimeric terminals excluded; if familial, subfamilial, or generic terminal, type species of genus that gives family its name assumed	yes, with RobB_pr_134_1b	yes, as mini-supertree RobB_pr_134_1_semiMRP_cons
321	RobB_pr_134_1b	Figure 2 (BA)	APOB, BRCA1, RAG1, RBP3, VWF (HGNC-approved)	suprafamilial chimeric terminals excluded; if familial, subfamilial, or generic terminal, type species of genus that gives family its name assumed	yes, with RobB_pr_134_1a	yes, as mini-supertree RobB_pr_134_1_semiMRP_cons
322	RobB_pr_133_1a	Figure 1 (ML)	APOB (HGNC-approved)		yes, with RobB_pr_133_1b	yes, as mini-supertree RobB_pr_133_1_APOB_semiMRP_cons
322	RobB_pr_133_1b	Figure 3 - Bayesian consensus tree (BA)	APOB (HGNC-approved)		yes, with RobB_pr_133_1a	yes, as mini-supertree RobB_pr_133_1_APOB_semiMRP_cons
322	RobB_pr_133_2a	Figure 2 (ML)	ADORA3, ADRA2B, ADRB2, APOB, APP, ATP7A, BDNF, BMI1, BRCA1, CNR1, CREM, EDG1, MT-RNR1, MT-RNR2, MT-TV, PLCB4, PNOC, RAG1, RAG2, RBP3, TYR, VWF, ZFX (HGNC-approved)	suprafamilial chimeric terminals excluded; if familial, subfamilial, or generic terminal, type species of genus that gives family its name assumed	yes, with RobB_pr_133_2b	yes, as mini-supertree RobB_pr_133_2_semiMRP_cons
322	RobB_pr_133_2b	Figure 4 - Bayesian consensus tree (BA)	ADORA3, ADRA2B, ADRB2, APOB, APP, ATP7A, BDNF, BMI1, BRCA1, CNR1, CREM, EDG1, MT-RNR1, MT-RNR2, MT-TV, PLCB4, PNOC, RAG1, RAG2, RBP3, TYR, VWF, ZFX (HGNC-approved)	suprafamilial chimeric terminals excluded; if familial, subfamilial, or generic terminal, type species of genus that gives family its name assumed	yes, with RobB_pr_133_2a	yes, as mini-supertree RobB_pr_133_2_semiMRP_cons
323	RobB_pr_60_1	Figure 1 (ML)	MT-ATP6, MT-ATP8, MT-CO1, MT-CO2, MT-CO3, MT-CYB, MT-ND1, MT-ND2, MT-ND3, MT-ND4, MT-ND4L, MT-ND5 (HGNC-approved)		no	no - RobB_pr_164_1 represents same character set and is taxonomically more inclusive and/or more recent
324	RobB_pr_379_1a	Fig.1 (ML with rate homogeneity)	MT-ATP6, MT-ATP8, MT-CO1, MT-CO2, MT-CO3, MT-CYB, MT-ND1, MT-ND2, MT-ND3, MT-ND4, MT-ND4L, MT-ND5 (HGNC-approved)		yes, with RobB_pr_379_1b and RobB_pr_379_1c	yes, as mini-supertree RobB_pr_379_1_semiMRP_cons
324	RobB_pr_379_1b	Table 1 (f) (ML with rate heterogeneity)	MT-ATP6, MT-ATP8, MT-CO1, MT-CO2, MT-CO3, MT-CYB, MT-ND1, MT-ND2, MT-ND3, MT-ND4, MT-ND4L, MT-ND5 (HGNC-approved)	topology assumed from information in table 1 - unspecified regions of topology left unresolved	yes, with RobB_pr_379_1a and RobB_pr_379_1c	yes, as mini-supertree RobB_pr_379_1_semiMRP_cons
324	RobB_pr_379_1c	Table 1 © (MP)	MT-ATP6, MT-ATP8, MT-CO1, MT-CO2, MT-CO3, MT-CYB, MT-ND1, MT-ND2, MT-ND3, MT-ND4, MT-ND4L, MT-ND5 (HGNC-approved)	topology assumed from information in table 1 - unspecified regions of topology left unresolved	yes, with RobB_pr_379_1a and RobB_pr_379_1b	yes, as mini-supertree RobB_pr_379_1_semiMRP_cons
325	RobB_pr_276_1a	Figure 2 (ML)	MT-ATP6, MT-ATP8, MT-CO1, MT-CO2, MT-CO3, MT-CYB, MT-ND1, MT-ND2, MT-ND3, MT-ND4, MT-ND4L, MT-ND5 (HGNC-approved)	1 of 2 methods of analysis	yes, with RobB_pr_276_1b	yes, as mini-supertree RobB_pr_276_1_semiMRP_cons
325	RobB_pr_276_1b	Figure 3 (ML)	MT-ATP6, MT-ATP8, MT-CO1, MT-CO2, MT-CO3, MT-CYB, MT-ND1, MT-ND2, MT-ND3, MT-ND4, MT-ND4L, MT-ND5 (HGNC-approved)	1 of 2 methods of analysis	yes, with RobB_pr_276_1a	yes, as mini-supertree RobB_pr_276_1_semiMRP_cons
326	RobB_pr_79_1a	Figure 1 (ML)	MT-ATP6, MT-ATP8, MT-CO1, MT-CO2, MT-CO3, MT-CYB, MT-ND1, MT-ND2, MT-ND3, MT-ND4, MT-ND4L, MT-ND5 (HGNC-approved)		yes, with RobB_pr_79_1b	no - RobB_pr_276_1 represents same character set and is taxonomically more inclusive and/or more recent
326	RobB_pr_79_1b	Figure 2 (ML)	MT-ATP6, MT-ATP8, MT-CO1, MT-CO2, MT-CO3, MT-CYB, MT-ND1, MT-ND2, MT-ND3, MT-ND4, MT-ND4L, MT-ND5 (HGNC-approved)	suprafamilial terminals present in this tree coded as polytomies of their constituent species	yes, with RobB_pr_79_1a	no - RobB_pr_276_1 represents same character set and is taxonomically more inclusive and/or more recent
327	RobB_pr_35_1a	Figure 2 Set 1 - strict consensus of 5 trees (Parsimony)	71 morphological characters from the cranium, dentition, and postcranium	fossil taxa excluded	yes, with RobB_pr_35_1b, RobB_pr_35_1c, RobB_pr_35_1d, RobB_pr_35_1e, RobB_pr_35_1f, RobB_pr_35_1g and RobB_pr_35_1h	yes, as mini-supertree RobB_pr_35_1_semiMRP_cons
327	RobB_pr_35_1b	Figure 2 Set 2 - strict consensus of 3 trees (Parsimony - RC weighting)	71 morphological characters from the cranium, dentition, and postcranium	fossil taxa excluded	yes, with RobB_pr_35_1a, RobB_pr_35_1c, RobB_pr_35_1d, RobB_pr_35_1e, RobB_pr_35_1f, RobB_pr_35_1g and RobB_pr_35_1h	yes, as mini-supertree RobB_pr_35_1_semiMRP_cons
327	RobB_pr_35_1c	Figure 2 Set 3 - strict consensus of 5 trees (Parsimony - characters excluded if >2 missing entries)	71 morphological characters from the cranium, dentition, and postcranium	fossil taxa excluded	yes, with RobB_pr_35_1a, RobB_pr_35_1b, RobB_pr_35_1d, RobB_pr_35_1e, RobB_pr_35_1f, RobB_pr_35_1g and RobB_pr_35_1h	yes, as mini-supertree RobB_pr_35_1_semiMRP_cons
327	RobB_pr_35_1d	Figure 2 Set 4 - strict consensus of 7 trees (Parsimony - some multistate characters ordered)	71 morphological characters from the cranium, dentition, and postcranium	fossil taxa excluded	yes, with RobB_pr_35_1a, RobB_pr_35_1b, RobB_pr_35_1c, RobB_pr_35_1e, RobB_pr_35_1f, RobB_pr_35_1g and RobB_pr_35_1h	yes, as mini-supertree RobB_pr_35_1_semiMRP_cons
327	RobB_pr_35_1e	Figure 2 Set 5 - strict consensus of 3 trees (Parsimony - RC weighting, characters excluded if >2 missing entries)	71 morphological characters from the cranium, dentition, and postcranium	fossil taxa excluded	yes, with RobB_pr_35_1a, RobB_pr_35_1b, RobB_pr_35_1c, RobB_pr_35_1d, RobB_pr_35_1f, RobB_pr_35_1g and RobB_pr_35_1h	yes, as mini-supertree RobB_pr_35_1_semiMRP_cons
327	RobB_pr_35_1f	Figure 2 Set 6 - strict consensus of 32 trees (Parsimony - characters excluded if >2 missing entries, some multistate characters ordered)	71 morphological characters from the cranium, dentition, and postcranium	fossil taxa excluded	yes, with RobB_pr_35_1a, RobB_pr_35_1b, RobB_pr_35_1c, RobB_pr_35_1d, RobB_pr_35_1e, RobB_pr_35_1g and RobB_pr_35_1h	yes, as mini-supertree RobB_pr_35_1_semiMRP_cons
327	RobB_pr_35_1g	Figure 2 Set 7 (Parsimony - RC weighting, some multistate characters ordered)	71 morphological characters from the cranium, dentition, and postcranium	fossil taxa excluded	yes, with RobB_pr_35_1a, RobB_pr_35_1b, RobB_pr_35_1c, RobB_pr_35_1d, RobB_pr_35_1e, RobB_pr_35_1f and RobB_pr_35_1h	yes, as mini-supertree RobB_pr_35_1_semiMRP_cons
327	RobB_pr_35_1h	Figure 2 Set 8 - strict consensus of 6 trees (Parsimony - RC weighting, characters excluded if >2 missing entries, some multistate characters ordered)	71 morphological characters from the cranium, dentition, and postcranium	fossil taxa excluded	yes, with RobB_pr_35_1a, RobB_pr_35_1b, RobB_pr_35_1c, RobB_pr_35_1d, RobB_pr_35_1e, RobB_pr_35_1f and RobB_pr_35_1g	yes, as mini-supertree RobB_pr_35_1_semiMRP_cons
328	RobB_pr_320_1a	Figure M-3 #10 (parsmony)	ADRA2B, MT-RNR1, MT-RNR2, MT-TV, VWF (HGNC-approved)	suprafamilial chimeric terminals excluded	yes, with RobB_pr_320_1b, RobB_pr_320_1c, RobB_pr_320_1d and RobB_pr_320_1e	no - MarcelC_RL_57_2 represents same character set and is taxonomically more inclusive and/or more recent
328	RobB_pr_320_1b	Figure M-3 #17 (parsmony)	ADRA2B, MT-RNR1, MT-RNR2, MT-TV, VWF (HGNC-approved)	suprafamilial chimeric terminals excluded	yes, with RobB_pr_320_1a, RobB_pr_320_1c, RobB_pr_320_1d and RobB_pr_320_1e	no - MarcelC_RL_57_2 represents same character set and is taxonomically more inclusive and/or more recent
328	RobB_pr_320_1c	Figure M-3 #19 (parsmony)	ADRA2B, MT-RNR1, MT-RNR2, MT-TV, VWF (HGNC-approved)	suprafamilial chimeric terminals excluded	yes, with RobB_pr_320_1a, RobB_pr_320_1b, RobB_pr_320_1d and RobB_pr_320_1e	no - MarcelC_RL_57_2 represents same character set and is taxonomically more inclusive and/or more recent
328	RobB_pr_320_1d	Figure M-3 #20 (parsmony)	ADRA2B, MT-RNR1, MT-RNR2, MT-TV, VWF (HGNC-approved)	suprafamilial chimeric terminals excluded	yes, with RobB_pr_320_1a, RobB_pr_320_1b, RobB_pr_320_1c and RobB_pr_320_1e	no - MarcelC_RL_57_2 represents same character set and is taxonomically more inclusive and/or more recent
328	RobB_pr_320_1e	Figure M-3 #26 (parsmony)	ADRA2B, MT-RNR1, MT-RNR2, MT-TV, VWF (HGNC-approved)	suprafamilial chimeric terminals excluded	yes, with RobB_pr_320_1a, RobB_pr_320_1b, RobB_pr_320_1c and RobB_pr_320_1d	no - MarcelC_RL_57_2 represents same character set and is taxonomically more inclusive and/or more recent
328	RobB_pr_320_2	Figure M-5 A) - strict consensus of 2 trees (parsmony)	MT-RNR1 (HGNC-approved)		no	yes
328	RobB_pr_320_3	Figure R-3 c) - majority rule consensus (parsmony)	MT-RNR1 (HGNC-approved), 125 osteological and soft anatomical characters	fossil taxa excluded	no	yes
329	RobB_pr_135_1	Figure 36 (MP)	20 discrete soft-tissue characters from the cranial vasculature and anterior nasal fossa	soft tissue characters mapped onto existing phylogenies and most parsimonious distribution of these characters preferred	no	yes
330	RobB_pr_29_1a	Figure 57 A - strict consensus of 8 trees (MP - 15 characters ordered)	118 dental, cranial and post-cranial morphological characters	fossil taxa excluded	yes, with RobB_pr_29_1b, RobB_pr_29_1c and RobB_pr_29_1d	yes, as mini-supertree RobB_pr_29_1_semiMRP_cons
330	RobB_pr_29_1b	Figure 57 B - strict consensus of 6 trees (MP - no characters ordered)	118 dental, cranial and post-cranial morphological characters	fossil taxa excluded	yes, with RobB_pr_29_1a, RobB_pr_29_1c and RobB_pr_29_1d	yes, as mini-supertree RobB_pr_29_1_semiMRP_cons
330	RobB_pr_29_1c	Figure 58 A - strict consensus of 22 trees (MP - 15 characters ordered)	118 dental, cranial and post-cranial morphological characters	fossil taxa excluded; same analysis as RobB_pr_29_1a but excludes fossil taxa with >40% missing data	yes, with RobB_pr_29_1a, RobB_pr_29_1b and RobB_pr_29_1d	yes, as mini-supertree RobB_pr_29_1_semiMRP_cons
330	RobB_pr_29_1d	Figure 58 B - strict consensus of 10 trees (MP - no characters ordered)	118 dental, cranial and post-cranial morphological characters	fossil taxa excluded; same analysis as RobB_pr_29_1b but excludes fossil taxa with >40% missing data	yes, with RobB_pr_29_1a, RobB_pr_29_1b and RobB_pr_29_1c	yes, as mini-supertree RobB_pr_29_1_semiMRP_cons
331	RobB_pr_344_1	Figure 2 right - strict consensus (MP)	196 morphological characters of the dentition, cranium, post-cranial skeleton and soft tissue anatomy	strict consensus of 4 trees (Adams consensus also presented, but strict consensus preferred)	no	yes
331	RobB_pr_344_2a	Figure 3 left (parsimony)	ADORA3, ADRA2B, ADRB2, APP, ATP7A, BDNF, BMI1, BRCA1, CNR1, CREM, EDG1, MT-RNR1, MT-RNR2, MT-TV, PLCB4, PNOC, RAG1, RAG2, RBP3, TYR, VWF, ZFX (HGNC-approved)	tree produced from parameter set preferred based on topological index	yes, with RobB_pr_344_2b	yes, as mini-supertree RobB_pr_344_2_semiMRP_cons
331	RobB_pr_344_2b	Figure 3 right (MP)	ADORA3, ADRA2B, ADRB2, APP, ATP7A, BDNF, BMI1, BRCA1, CNR1, CREM, EDG1, MT-RNR1, MT-RNR2, MT-TV, PLCB4, PNOC, RAG1, RAG2, RBP3, TYR, VWF, ZFX (HGNC-approved)	tree produced from parameter set preferred based on ILD test	yes, with RobB_pr_344_2a	yes, as mini-supertree RobB_pr_344_2_semiMRP_cons
331	RobB_pr_344_3a	Figure 5 (B) left - strict consensus (parsimony)	ADORA3, ADRA2B, ADRB2, APP, ATP7A, BDNF, BMI1, BRCA1, CNR1, CREM, EDG1, MT-RNR1, MT-RNR2, MT-TV, PLCB4, PNOC, RAG1, RAG2, RBP3, TYR, VWF, ZFX (HGNC-approved), 196 morphological characters of the dentition, cranium, post-cranial skeleton and soft tissue anatomy	tree produced from parameter set preferred based on topological index	yes, with RobB_pr_344_3b	yes, as mini-supertree RobB_pr_344_3_semiMRP_cons
331	RobB_pr_344_3b	Figure 5 (B) right - strict consensus (MP)	ADORA3, ADRA2B, ADRB2, APP, ATP7A, BDNF, BMI1, BRCA1, CNR1, CREM, EDG1, MT-RNR1, MT-RNR2, MT-TV, PLCB4, PNOC, RAG1, RAG2, RBP3, TYR, VWF, ZFX (HGNC-approved), 196 morphological characters of the dentition, cranium, post-cranial skeleton and soft tissue anatomy	tree produced from parameter set preferred based on ILD test	yes, with RobB_pr_344_3a	yes, as mini-supertree RobB_pr_344_3_semiMRP_cons
331	RobB_pr_344_4a	supplementary information - 'partitioned consensus trees ccons111.ss' (MP)	MT-RNR1 (HGNC-approved)	tree produced from parameter set preferred based on topological index	yes, with RobB_pr_344_4b	yes, as mini-supertree RobB_pr_344_4_MT-RNR1_semiMRP_cons
331	RobB_pr_344_4b	supplementary information - 'partitioned consensus trees ccons221.ss' (parsimony)	MT-RNR1 (HGNC-approved)	tree produced from parameter set preferred based on ILD test	yes, with RobB_pr_344_4a	yes, as mini-supertree RobB_pr_344_4_MT-RNR1_semiMRP_cons
331	RobB_pr_344_5a	supplementary information - 'partitioned consensus trees ccons111.ss' (MP)	MT-RNR2 (HGNC-approved)	tree produced from parameter set preferred based on topological index	yes, with RobB_pr_344_5b	yes, as mini-supertree RobB_pr_344_5_MT-RNR2_semiMRP_cons
331	RobB_pr_344_5b	supplementary information - 'partitioned consensus trees ccons221.ss' (parsimony)	MT-RNR2 (HGNC-approved)	tree produced from parameter set preferred based on ILD test	yes, with RobB_pr_344_5a	yes, as mini-supertree RobB_pr_344_5_MT-RNR2_semiMRP_cons
331	RobB_pr_344_6a	supplementary information - 'partitioned consensus trees ccons111.ss' (MP)	ADORA3 (HGNC-approved)	tree produced from parameter set preferred based on topological index	yes, with RobB_pr_344_6b	yes, as mini-supertree RobB_pr_344_6_ADORA3_semiMRP_cons
331	RobB_pr_344_6b	supplementary information - 'partitioned consensus trees ccons221.ss' (parsimony)	ADORA3 (HGNC-approved)	tree produced from parameter set preferred based on ILD test	yes, with RobB_pr_344_6a	yes, as mini-supertree RobB_pr_344_6_ADORA3_semiMRP_cons
331	RobB_pr_344_7a	supplementary information - 'partitioned consensus trees ccons111.ss' (MP)	ADRA2B (HGNC-approved)	tree produced from parameter set preferred based on topological index	yes, with RobB_pr_344_7b	yes, as mini-supertree RobB_pr_344_7_ADRA2B_semiMRP_cons
331	RobB_pr_344_7b	supplementary information - 'partitioned consensus trees ccons221.ss' (parsimony)	ADRA2B (HGNC-approved)	tree produced from parameter set preferred based on ILD test	yes, with RobB_pr_344_7a	yes, as mini-supertree RobB_pr_344_7_ADRA2B_semiMRP_cons
331	RobB_pr_344_8a	supplementary information - 'partitioned consensus trees ccons111.ss' (MP)	APP (HGNC-approved)	tree produced from parameter set preferred based on topological index	yes, with RobB_pr_344_8b	yes, as mini-supertree RobB_pr_344_8_APP_semiMRP_cons
331	RobB_pr_344_8b	supplementary information - 'partitioned consensus trees ccons221.ss' (parsimony)	APP (HGNC-approved)	tree produced from parameter set preferred based on ILD test	yes, with RobB_pr_344_8a	yes, as mini-supertree RobB_pr_344_8_APP_semiMRP_cons
331	RobB_pr_344_9a	supplementary information - 'partitioned consensus trees ccons111.ss' (MP)	ATP7A (HGNC-approved)	tree produced from parameter set preferred based on topological index	yes, with RobB_pr_344_9b	yes, as mini-supertree RobB_pr_344_9_ATP7A_semiMRP_cons
331	RobB_pr_344_9b	supplementary information - 'partitioned consensus trees ccons221.ss' (parsimony)	ATP7A (HGNC-approved)	tree produced from parameter set preferred based on ILD test	yes, with RobB_pr_344_9a	yes, as mini-supertree RobB_pr_344_9_ATP7A_semiMRP_cons
331	RobB_pr_344_10a	supplementary information - 'partitioned consensus trees ccons111.ss' (MP)	BDNF (HGNC-approved)	tree produced from parameter set preferred based on topological index	yes, with RobB_pr_344_10b	yes, as mini-supertree RobB_pr_344_10_BDNF_semiMRP_cons
331	RobB_pr_344_10b	supplementary information - 'partitioned consensus trees ccons221.ss' (parsimony)	BDNF (HGNC-approved)	tree produced from parameter set preferred based on ILD test	yes, with RobB_pr_344_10a	yes, as mini-supertree RobB_pr_344_10_BDNF_semiMRP_cons
331	RobB_pr_344_11a	supplementary information - 'partitioned consensus trees ccons111.ss' (MP)	BMI1 (HGNC-approved)	tree produced from parameter set preferred based on topological index	yes, with RobB_pr_344_11b	yes, as mini-supertree RobB_pr_344_11_BMI1_semiMRP_cons
331	RobB_pr_344_11b	supplementary information - 'partitioned consensus trees ccons221.ss' (parsimony)	BMI1 (HGNC-approved)	tree produced from parameter set preferred based on ILD test	yes, with RobB_pr_344_11a	yes, as mini-supertree RobB_pr_344_11_BMI1_semiMRP_cons
331	RobB_pr_344_12a	supplementary information - 'partitioned consensus trees ccons111.ss' (MP)	BRCA1 (HGNC-approved)	tree produced from parameter set preferred based on topological index	yes, with RobB_pr_344_12b	yes, as mini-supertree RobB_pr_344_12_BRCA1_semiMRP_cons
331	RobB_pr_344_12b	supplementary information - 'partitioned consensus trees ccons221.ss' (parsimony)	BRCA1 (HGNC-approved)	tree produced from parameter set preferred based on ILD test	yes, with RobB_pr_344_12a	yes, as mini-supertree RobB_pr_344_12_BRCA1_semiMRP_cons
331	RobB_pr_344_13a	supplementary information - 'partitioned consensus trees ccons111.ss' (MP)	CNR1 (HGNC-approved)	tree produced from parameter set preferred based on topological index	yes, with RobB_pr_344_13b	yes, as mini-supertree RobB_pr_344_13_CNR1_semiMRP_cons
331	RobB_pr_344_13b	supplementary information - 'partitioned consensus trees ccons221.ss' (parsimony)	CNR1 (HGNC-approved)	tree produced from parameter set preferred based on ILD test	yes, with RobB_pr_344_13a	yes, as mini-supertree RobB_pr_344_13_CNR1_semiMRP_cons
331	RobB_pr_344_14a	supplementary information - 'partitioned consensus trees ccons111.ss' (MP)	CREM1 (HGNC-approved)	tree produced from parameter set preferred based on topological index	yes, with RobB_pr_344_14b	yes, as mini-supertree RobB_pr_344_14_CREM_semiMRP_cons
331	RobB_pr_344_14b	supplementary information - 'partitioned consensus trees ccons221.ss' (parsimony)	CREM1 (HGNC-approved)	tree produced from parameter set preferred based on ILD test	yes, with RobB_pr_344_14a	yes, as mini-supertree RobB_pr_344_14_CREM_semiMRP_cons
331	RobB_pr_344_15a	supplementary information - 'partitioned consensus trees ccons111.ss' (MP)	EDG1 (HGNC-approved)	tree produced from parameter set preferred based on topological index	yes, with RobB_pr_344_15b	yes, as mini-supertree RobB_pr_344_15_EDG1_semiMRP_cons
331	RobB_pr_344_15b	supplementary information - 'partitioned consensus trees ccons221.ss' (parsimony)	EDG1 (HGNC-approved)	tree produced from parameter set preferred based on ILD test	yes, with RobB_pr_344_15a	yes, as mini-supertree RobB_pr_344_15_EDG1_semiMRP_cons
331	RobB_pr_344_16a	supplementary information - 'partitioned consensus trees ccons111.ss' (MP)	RBP3 (HGNC-approved)	tree produced from parameter set preferred based on topological index	yes, with RobB_pr_344_16b	yes, as mini-supertree RobB_pr_344_16_RBP3_semiMRP_cons
331	RobB_pr_344_16b	supplementary information - 'partitioned consensus trees ccons221.ss' (parsimony)	RBP3 (HGNC-approved)	tree produced from parameter set preferred based on ILD test	yes, with RobB_pr_344_16a	yes, as mini-supertree RobB_pr_344_16_RBP3_semiMRP_cons
331	RobB_pr_344_17a	supplementary information - 'partitioned consensus trees ccons111.ss' (MP)	PLCB4 (HGNC-approved)	tree produced from parameter set preferred based on topological index	yes, with RobB_pr_344_17b	yes, as mini-supertree RobB_pr_344_17_PLCB4_semiMRP_cons
331	RobB_pr_344_17b	supplementary information - 'partitioned consensus trees ccons221.ss' (parsimony)	PLCB4 (HGNC-approved)	tree produced from parameter set preferred based on ILD test	yes, with RobB_pr_344_17a	yes, as mini-supertree RobB_pr_344_17_PLCB4_semiMRP_cons
331	RobB_pr_344_18a	supplementary information - 'partitioned consensus trees ccons111.ss' (MP)	RAG1 (HGNC-approved)	tree produced from parameter set preferred based on topological index	yes, with RobB_pr_344_18b	yes, as mini-supertree RobB_pr_344_18_RAG1_semiMRP_cons
331	RobB_pr_344_18b	supplementary information - 'partitioned consensus trees ccons221.ss' (parsimony)	RAG1 (HGNC-approved)	tree produced from parameter set preferred based on ILD test	yes, with RobB_pr_344_18a	yes, as mini-supertree RobB_pr_344_18_RAG1_semiMRP_cons
331	RobB_pr_344_19a	supplementary information - 'partitioned consensus trees ccons111.ss' (MP)	RAG2 (HGNC-approved)	tree produced from parameter set preferred based on topological index	yes, with RobB_pr_344_19b	yes, as mini-supertree RobB_pr_344_19_RAG2_semiMRP_cons
331	RobB_pr_344_19b	supplementary information - 'partitioned consensus trees ccons221.ss' (parsimony)	RAG2 (HGNC-approved)	tree produced from parameter set preferred based on ILD test	yes, with RobB_pr_344_19a	yes, as mini-supertree RobB_pr_344_19_RAG2_semiMRP_cons
331	RobB_pr_344_20a	supplementary information - 'partitioned consensus trees ccons111.ss' (MP)	TYR (HGNC-approved)	tree produced from parameter set preferred based on topological index	yes, with RobB_pr_344_20b	yes, as mini-supertree RobB_pr_344_20_TYR_semiMRP_cons
331	RobB_pr_344_20b	supplementary information - 'partitioned consensus trees ccons221.ss' (parsimony)	TYR (HGNC-approved)	tree produced from parameter set preferred based on ILD test	yes, with RobB_pr_344_20a	yes, as mini-supertree RobB_pr_344_20_TYR_semiMRP_cons
331	RobB_pr_344_21a	supplementary information - 'partitioned consensus trees ccons111.ss' (MP)	MT-TV (HGNC-approved)	tree produced from parameter set preferred based on topological index	yes, with RobB_pr_344_21b	yes, as mini-supertree RobB_pr_344_21_MT-TV_semiMRP_cons
331	RobB_pr_344_21b	supplementary information - 'partitioned consensus trees ccons221.ss' (parsimony)	MT-TV (HGNC-approved)	tree produced from parameter set preferred based on ILD test	yes, with RobB_pr_344_21a	yes, as mini-supertree RobB_pr_344_21_MT-TV_semiMRP_cons
331	RobB_pr_344_22a	supplementary information - 'partitioned consensus trees ccons111.ss' (MP)	VWF (HGNC-approved)	tree produced from parameter set preferred based on topological index	yes, with RobB_pr_344_22b	yes, as mini-supertree RobB_pr_344_22_VWF_semiMRP_cons
331	RobB_pr_344_22b	supplementary information - 'partitioned consensus trees ccons221.ss' (parsimony)	VWF (HGNC-approved)	tree produced from parameter set preferred based on ILD test	yes, with RobB_pr_344_22a	yes, as mini-supertree RobB_pr_344_22_VWF_semiMRP_cons
331	RobB_pr_344_23a	supplementary information - 'partitioned consensus trees ccons111.ss' (MP)	ZFX (HGNC-approved)	tree produced from parameter set preferred based on topological index	yes, with RobB_pr_344_23b	yes, as mini-supertree RobB_pr_344_23_ZFX_semiMRP_cons
331	RobB_pr_344_23b	supplementary information - 'partitioned consensus trees ccons221.ss' (parsimony)	ZFX (HGNC-approved)	tree produced from parameter set preferred based on ILD test	yes, with RobB_pr_344_23a	yes, as mini-supertree RobB_pr_344_23_ZFX_semiMRP_cons
332	RobB_pr_48_1a	Figure 7 (distance - unspecified method)	IgA (not HGNC-approved)	multiple paralogues collapsed to a single terminal for each taxon	no	no - RobB_pr_81_1 represents same character set and is taxonomically more inclusive and/or more recent
332	RobB_pr_48_1b	Figure 7 (distance - unspecified method)	IgG (not HGNC-approved)	multiple paralogues collapsed to a single terminal for each taxon	no	no - RobB_pr_58_1a represents same character set and is taxonomically more inclusive and/or more recent
332	RobB_pr_48_1c	Figure 7 (distance - unspecified method)	IgE (not HGNC-approved)	multiple paralogues collapsed to a single terminal for each taxon	no	no - RobB_pr_58_1b represents same character set and is taxonomically more inclusive and/or more recent
333	RobB_pr_222_1	Figure 2 (parsimony)	HBE (HGNC-approved)		no	no - RobB_pr_174_7 represents same character set and is taxonomically more inclusive and/or more recent
334	RobB_pr_36_1	Figure 5 A (NJ - Saitou and Nei method)	TRA@ (HGNC-approved)	rooted assuming placental monophyly	no	yes
334	RobB_pr_36_2	Figure 5 B (NJ - Saitou and Nei method)	TRB@ (HGNC-approved)	rooted assuming placental monophyly	no	yes
335	RobB_pr_380_1	Figure 1 (ML)	MT-RNR2 (HGNC-approved)	extinct Mylodon darwinii excluded from source tree	no	yes
336	RobB_pr_181_1a	Figure 3 A (protein parsimony)	RNASE1 (HGNC-approved), brain-type ribonuclease (not HGNC-approved)		yes, with RobB_pr_181_1b	yes, as mini-supertree RobB_pr_181_1_semiMRP_cons
336	RobB_pr_181_1b	Figure 3 B (ML)	RNASE1 (HGNC-approved), brain-type ribonuclease (not HGNC-approved)		yes, with RobB_pr_181_1a	yes, as mini-supertree RobB_pr_181_1_semiMRP_cons
336	RobB_pr_181_2	Figure 4 (ML)	PRNP (HGNC-approved)		no	yes
337	RobB_pr_243_1	Figure 1 (ML)	RNASE1 (HGNC-approved)		no	no - RobB_pr_226_1 represents same character set and is taxonomically more inclusive and/or more recent
338	RobB_pr_80_1a	Figure 3 (protein parsimony)	IgG (not HGNC-approved)	multiple paralogues collapsed to a single terminal for each taxon	no	no - RobB_pr_58_1a represents same character set and is taxonomically more inclusive and/or more recent
338	RobB_pr_80_1b	Figure 3 (protein parsimony)	IgE (not HGNC-approved)		no	no - RobB_pr_58_1b represents same character set and is taxonomically more inclusive and/or more recent
339	RobB_pr_37_1	Figure 3 (distance - using EProtDist program)	Immunoglobulin mu chain (IgM) (not HGNC-approved)	rooted assuming placental monophyly	no	no - MarcelC_RL_38_1 represents same character set and is taxonomically more inclusive and/or more recent
340	RobB_pr_49_1a	Figure 3 (protein parsimony)	IgE (not HGNC-approved)		no	no - RobB_pr_58_1b represents same character set and is taxonomically more inclusive and/or more recent
340	RobB_pr_49_1b	Figure 3 (protein parsimony)	IgG (not HGNC-approved)	multiple paralogues collapsed to a single terminal for each taxon	no	no - RobB_pr_58_1a represents same character set and is taxonomically more inclusive and/or more recent
341	RobB_pr_81_1	Figure 3 (parsimony)	IgA heavy chain constant region (Cα) (not HGNC-approved)		no	yes
342	RobB_pr_61_1	Figure 1 (ML/QP)	MT-CYB (excluding 3rd codon positions), MT-RNR1 (excluding transitions in loops) (HGNC-approved)	suprafamilial chimeric terminals excluded; if familial, subfamilial, or generic terminal, type species of genus that gives family its name assumed	no	yes
343	RobB_pr_310_1a	Figure 4 - consensus tree (BA)	ZP3 (HGNC-approved)		no	yes
343	RobB_pr_310_1b	Figure 4 - consensus tree (BA)	ZP2 (HGNC-approved)		no	yes
343	RobB_pr_310_1c	Figure 4 - consensus tree (BA)	ZP4 (HGNC-approved)		no	yes
344	RobB_pr_184_1a	Figure 3 - 1 of 3 MPCs - others not presented (parsimony)	RNASE1 (HGNC-approved)		no	no - RobB_pr_262_1, RobB_pr_185_1b and RobB_pr_285_1 represent same character set and are taxonomically more inclusive and/or more recent
344	RobB_pr_184_1b	Figure 3 - 1 of 3 MPCs - others not presented (parsimony)	seminal-type ribonuclease (not HGNC-approved)		no	no - RobB_pr_185_1c represents same character set and is taxonomically more inclusive and/or more recent
344	RobB_pr_184_1c	Figure 3 - 1 of 3 MPCs - others not presented (parsimony)	brain-type ribonuclease (not HGNC-approved)		no	no - RobB_pr_185_1a represents same character set and is taxonomically more inclusive and/or more recent
345	RobB_pr_185_1a	Figure 4 - consensus tree (MP)	brain-type ribonuclease (RNase B) (not HGNC-approved)		no	yes
345	RobB_pr_185_1b	Figure 4 - consensus tree (MP)	RNASE1 (HGNC-approved)		no	yes
345	RobB_pr_185_1c	Figure 4 - consensus tree (MP)	seminal-type ribonuclease (RNase S) (not-HGNC-approved)		no	yes
346	RobB_pr_268_1	Figure 5 (ME with ML distances)	MT-CYB, MT-RNR1, MT-RNR2, MT-TV (HGNC-approved)		no	yes
347	RobB_pr_137_1	Figure 2 (protein ML)	MB (HGNC-approved)		no	yes
347	RobB_pr_137_2	Figure 3 (protein ML)	RNASE1 (HGNC-approved)		no	yes
347	RobB_pr_137_3	Figure 4 (protein ML)	MT-CYB (HGNC-approved)		no	no - RobB_pr_42_2 represents same character set and is taxonomically more inclusive and/or more recent
347	RobB_pr_137_4	Figure 5 (protein ML)	MT-CYB (HGNC-approved)		no	no - Robb_pr_346_16 represents same character set and is taxonomically more inclusive and/or more recent
348	RobB_pr_50_1	Figure 2 (ML)	MT-ATP6, MT-ATP8, MT-CO1, MT-CO2, MT-CO3, MT-CYB, MT-ND1, MT-ND2, MT-ND3, MT-ND4, MT-ND4L, MT-ND5 (HGNC-approved)		no	no - RobB_pr_164_1 represents same character set and is taxonomically more inclusive and/or more recent
349	RobB_pr_318_1	Figure 12.4 (distance)	DNA-DNA hybridisation	type species of each genus assumed	no	no - not informative at interfamilial level
350	RobB_pr_82_1	Figure 10 (weighted parsimony - 2-to-1 weighting of transversions to transitions)	RHO (HGNC-approved)	author preference for weighted MP tree	no	yes
351	RobB_pr_12_1	strict consensus of trees in Figure 5 (MP)	PPY (HGNC-approved)	tree presented is the strict consensus of the 3 trees taken from Platz and Conlon (1997) Nature 389:245-6	no	yes
352	RobB_pr_62_1a	Figure 3 (MP)	MT-CYB		yes, with RobB_pr_62_1b	yes, as mini-supertree RobB_pr_62_1_MT-CYB_semiMRP_cons
352	RobB_pr_62_1b	Figure 4 (NJ - Kimura 2-parameter distances)	MT-CYB		yes, with RobB_pr_62_1a	yes, as mini-supertree RobB_pr_62_1_MT-CYB_semiMRP_cons
353	RobB_pr_116_1	Figure 4 - consensus of 12 statistically indistinguishable trees (ML)	MT-ATP6, MT-ATP8, MT-CO1, MT-CO2, MT-CO3, MT-CYB, MT-ND1, MT-ND2, MT-ND3, MT-ND4, MT-ND4L, MT-ND5 (HGNC-approved)		no	no - RobB_pr_387_1 represents same character set and is taxonomically more inclusive and/or more recent
354	RobB_pr_315_1	Figure 1, Table 1, text (page 304, 307-308), Figure 4, Figure 5 (distance)	albumin immunological data		no	yes
355	RobB_pr_225_1a	Figure 2 - strict consensus (parsimony)	CSN3 (HGNC-approved) exon 4	1 of 3 different methods of analysing same data, and no author preference	yes, with RobB_pr_225_1b and RobB_pr_225_1c	no - RobB_pr_130_9 represents same character set and is taxonomically more inclusive and/or more recent
355	RobB_pr_225_1b	Figure 3 (FITCH using Jukes-Cantor distances)	CSN3 (HGNC-approved) exon 4	1 of 3 different methods of analysing same data, and no author preference	yes, with RobB_pr_225_1a and RobB_pr_225_1c	no - RobB_pr_130_9 represents same character set and is taxonomically more inclusive and/or more recent
355	RobB_pr_225_1c	Figure 3 (NJ using Jukes-Cantor distances)	CSN3 (HGNC-approved) exon 4	1 of 3 different methods of analysing same data, and no author preference	yes, with RobB_pr_225_1a and RobB_pr_225_1b	no - RobB_pr_130_9 represents same character set and is taxonomically more inclusive and/or more recent
356	RobB_pr_298_1	Figure 5 (DNA parsimony)	LIF (HGNC-approved)	tree rooted assuming placental monophyly	no	yes
357	RobB_pr_51_1	Figure 3 (distance - Fitch-Margoliash method)	PRL (HGNC-approved)		no	yes
358	RobB_pr_381_1a	Figure 1 (a) (ML)	CNR1, RAG2, RBP3 (HGNC-approved)	ML - GTR + I + Γ model with all positions included	yes, with RobB_pr_381_1b, RobB_pr_381_1c, RobB_pr_381_1d, RobB_pr_381_1e, RobB_pr_381_1f, RobB_pr_381_1g, RobB_pr_381_1h, RobB_pr_381_1i, RobB_pr_381_1j, RobB_pr_381_1k and RobB_pr_381_1l	yes, as mini-supertree RobB_pr_381_1_semiMRP_cons
358	RobB_pr_381_1b	text - page 608 (MP)	CNR1, RAG2, RBP3 (HGNC-approved)	MP - all positions included	yes, with RobB_pr_381_1a, RobB_pr_381_1c, RobB_pr_381_1d, RobB_pr_381_1e, RobB_pr_381_1f, RobB_pr_381_1g, RobB_pr_381_1h, RobB_pr_381_1i, RobB_pr_381_1j, RobB_pr_381_1k and RobB_pr_381_1l	yes, as mini-supertree RobB_pr_381_1_semiMRP_cons
358	RobB_pr_381_1c	text - page 609 (ML and MP)	CNR1, RAG2, RBP3 (HGNC-approved)	ML (GTR) and MP - all positions included	yes, with RobB_pr_381_1a, RobB_pr_381_1b, RobB_pr_381_1d, RobB_pr_381_1e, RobB_pr_381_1f, RobB_pr_381_1g, RobB_pr_381_1h, RobB_pr_381_1i, RobB_pr_381_1j, RobB_pr_381_1k and RobB_pr_381_1l	yes, as mini-supertree RobB_pr_381_1_semiMRP_cons
358	RobB_pr_381_1d	Figure 1 (b) (ML)	CNR1, RAG2, RBP3 (HGNC-approved)	ML - GTR + I + Γ model with 3rd positions excluded	yes, with RobB_pr_381_1a, RobB_pr_381_1b, RobB_pr_381_1c, RobB_pr_381_1e, RobB_pr_381_1f, RobB_pr_381_1g, RobB_pr_381_1h, RobB_pr_381_1i, RobB_pr_381_1j, RobB_pr_381_1k and RobB_pr_381_1l	yes, as mini-supertree RobB_pr_381_1_semiMRP_cons
358	RobB_pr_381_1e	Figure 3 and text - page 610 (ML)	CNR1, RAG2, RBP3 (HGNC-approved)	ML - GTR SSR with all positions included	yes, with RobB_pr_381_1a, RobB_pr_381_1b, RobB_pr_381_1c, RobB_pr_381_1d, RobB_pr_381_1f, RobB_pr_381_1g, RobB_pr_381_1h, RobB_pr_381_1i, RobB_pr_381_1j, RobB_pr_381_1k and RobB_pr_381_1l	yes, as mini-supertree RobB_pr_381_1_semiMRP_cons
358	RobB_pr_381_1f	Figure 3 and text - page 611 (BA)	CNR1, RAG2, RBP3 (HGNC-approved)	BA - GTR + Γ SSR with all positions included	yes, with RobB_pr_381_1a, RobB_pr_381_1b, RobB_pr_381_1c, RobB_pr_381_1d, RobB_pr_381_1e, RobB_pr_381_1g, RobB_pr_381_1h, RobB_pr_381_1i, RobB_pr_381_1j, RobB_pr_381_1k and RobB_pr_381_1l	yes, as mini-supertree RobB_pr_381_1_semiMRP_cons
358	RobB_pr_381_1g	Figure 3 and text - page 611 (ML)	CNR1, RAG2, RBP3 (HGNC-approved)	ML - GTR + I + Γ model with IRBP third-position sites removed	yes, with RobB_pr_381_1a, RobB_pr_381_1b, RobB_pr_381_1c, RobB_pr_381_1d, RobB_pr_381_1e, RobB_pr_381_1f, RobB_pr_381_1h, RobB_pr_381_1i, RobB_pr_381_1j, RobB_pr_381_1k and RobB_pr_381_1l	yes, as mini-supertree RobB_pr_381_1_semiMRP_cons
358	RobB_pr_381_1h	Figure 3 and text - page 611 (MP)	CNR1, RAG2, RBP3 (HGNC-approved)	MP with IRBP 3rd position excluded - 1 of 3 most parsimonious trees	yes, with RobB_pr_381_1a, RobB_pr_381_1b, RobB_pr_381_1c, RobB_pr_381_1d, RobB_pr_381_1e, RobB_pr_381_1f, RobB_pr_381_1g, RobB_pr_381_1i, RobB_pr_381_1j, RobB_pr_381_1k and RobB_pr_381_1l	yes, as mini-supertree RobB_pr_381_1_semiMRP_cons
358	RobB_pr_381_1i	text - page 611 (MP)	CNR1, RAG2, RBP3 (HGNC-approved)	MP with IRBP 3rd position excluded - 1 of 3 most parsimonious trees	yes, with RobB_pr_381_1a, RobB_pr_381_1b, RobB_pr_381_1c, RobB_pr_381_1d, RobB_pr_381_1e, RobB_pr_381_1f, RobB_pr_381_1g, RobB_pr_381_1h, RobB_pr_381_1j, RobB_pr_381_1k and RobB_pr_381_1l	yes, as mini-supertree RobB_pr_381_1_semiMRP_cons
358	Robb_pr_381_1j	text - page 611 (MP)	CNR1, RAG2, RBP3 (HGNC-approved)	MP with IRBP 3rd position excluded - 1 of 3 most parsimonious trees	yes, with RobB_pr_381_1a, RobB_pr_381_1b, RobB_pr_381_1c, RobB_pr_381_1d, RobB_pr_381_1e, RobB_pr_381_1f, RobB_pr_381_1g, RobB_pr_381_1h, RobB_pr_381_1i, RobB_pr_381_1k and RobB_pr_381_1l	yes, as mini-supertree RobB_pr_381_1_semiMRP_cons
358	RobB_pr_381_1k	Figure 3 and text - page 611 (BA)	CNR1, RAG2, RBP3 (HGNC-approved)	BA GTR+ I + Γ with IRBP third-position sites removed	yes, with RobB_pr_381_1a, RobB_pr_381_1b, RobB_pr_381_1c, RobB_pr_381_1d, RobB_pr_381_1e, RobB_pr_381_1f, RobB_pr_381_1g, RobB_pr_381_1h, RobB_pr_381_1i, RobB_pr_381_1j and RobB_pr_381_1l	yes, as mini-supertree RobB_pr_381_1_semiMRP_cons
358	RobB_pr_381_1l	Figure 3 and text - page 611 (BA)	CNR1, RAG2, RBP3 (HGNC-approved)	BA SSR with IRBP third-position sites removed	yes, with RobB_pr_381_1a, RobB_pr_381_1b, RobB_pr_381_1c, RobB_pr_381_1d, RobB_pr_381_1e, RobB_pr_381_1f, RobB_pr_381_1g, RobB_pr_381_1h, RobB_pr_381_1i, RobB_pr_381_1k and RobB_pr_381_1l	yes, as mini-supertree RobB_pr_381_1_semiMRP_cons
358	RobB_pr_381_2	text - page 609 (MP)	CNR1 (HGNC-approved)	MP	no	yes
358	RobB_pr_381_3	text - page 609 (MP)	RBP3 (HGNC-approved)	MP	no	no - RobB_pr_93_2 represents same character set and is taxonomically more inclusive and/or more recent
358	RobB_pr_381_4	text - page 609 (MP)	RAG2 (HGNC-approved)	MP	no	yes
359	RobB_pr_83_1	Figure 1 - 1 of of at least 16 MPCs (parsimony)	RBP3 (HGNC-approved) exon 1	1 of at least 16 MPCs (not presented); ML analysis also carried out on subset of taxon set in MP analysis, therefore ML tree not included	no	yes
360	RobB_pr_139_1	Figure 6 (ML)	ATXN1, HSPB3, PRNP, TNF (HGNC-approved)	suprafamilial chimeric terminals excluded; if familial, subfamilial, or generic terminal, type species of genus that gives family its name assumed	no	yes
361	RobB_pr_103_1	Figure 1 (ML)	MT-RNR1, MT-RNR2, VWF exon 28 (HGNC-approved)	3rd codon position of vWF excluded	no	yes
361	RobB_pr_103_2	Figure 2 (ML)	VWF (HGNC-approved) exon 28	tree constrained to be clocklike using 3 local clocks	no	no - RobB_pr_9_3 represents same character set and is taxonomically more inclusive and/or more recent
362	RobB_pr_9_1	electronic appendix - Fig-sup 1 (ML)	ADRA2B (HGNC-approved)	3rd codon position excluded	no	yes
362	RobB_pr_9_2	electronic appendix - Fig-sup 2 (ML)	BRCA1 (HGNC-approved)		no	yes
362	RobB_pr_9_3	electronic appendix - Fig-sup 3 (ML)	VWF (HGNC-approved)	3rd codon position excluded	no	yes
362	RobB_pr_9_4	Figure 4 (ML)	ADRA2B, BRCA1, VWF (HGNC-approved)	suprafamilial chimeric terminals excluded; if familial, subfamilial, or generic terminal, type species of genus that gives family its name assumed; different roots possible - most likely root (as indicated in Figure 4) assumed	no	yes
363	RobB_pr_38_1a	Figure 3 (distance)	TF (HGNC approved)		no	yes
363	RobB_pr_38_1b	Figure 3 (distance)	LTF (HGNC approved)		no	yes
364	RobB_pr_39_1a	Figure 3 - consensus tree (protein maximum parsimony)	WFDC1 (HGNC-approved)		no	yes
364	RobB_pr_39_1b	Figure 3 - consensus tree (protein maximum parsimony)	WFDC2 (HGNC-approved)		no	yes
365	RobB_pr_382_1	Chapter 2 Figure 1 (ML)	BRCA1, MT-RNR1, MT-RNR2, MT-TV, VWF (HGNC-approved)	suprafamilial chimeric terminals excluded	no	yes
365	RobB_pr_382_2	Chapter 2 Figure 2 d (ML)	MT-RNR1, MT-RNR2, MT-TV, RBP3, VWF (HGNC-approved)	suprafamilial chimeric terminals excluded	no	yes
365	RobB_pr_382_3a	Chaper 5 Table 1 and Figure 1 A (MP)	ADRA2B, ADORA3, APP, ATP7A, BRCA1, CNR1, CREM, EDG1, MT-RNR1, MT-RNR2, MT-TV, PLCB4, VWF (HGNC-approved)	suprafamilial chimeric terminals excluded	yes, with RobB_pr_382_3b, RobB_pr_382_3c, and RobB_pr_382_3d	yes, as mini-supertree RobB_pr_382_3_semiMRP_cons
365	RobB_pr_382_3b	Chaper 5 Table 1 and Figure 1 B (ME - GTR)	ADRA2B, ADORA3, APP, ATP7A, BRCA1, CNR1, CREM, EDG1, MT-RNR1, MT-RNR2, MT-TV, PLCB4, VWF (HGNC-approved)	suprafamilial chimeric terminals excluded	yes, with RobB_pr_382_3a, RobB_pr_382_3c, and RobB_pr_382_3d	yes, as mini-supertree RobB_pr_382_3_semiMRP_cons
365	RobB_pr_382_3c	Chaper 5 Table 1 and Figure 1 C (ME - LogDet)	ADRA2B, ADORA3, APP, ATP7A, BRCA1, CNR1, CREM, EDG1, MT-RNR1, MT-RNR2, MT-TV, PLCB4, VWF (HGNC-approved)	suprafamilial chimeric terminals excluded	yes, with RobB_pr_382_3a, RobB_pr_382_3b, and RobB_pr_382_3d	yes, as mini-supertree RobB_pr_382_3_semiMRP_cons
365	RobB_pr_382_3d	Chaper 5 Table 1 and Figure 1 D (ML)	ADRA2B, ADORA3, APP, ATP7A, BRCA1, CNR1, CREM, EDG1, MT-RNR1, MT-RNR2, MT-TV, PLCB4, VWF (HGNC-approved)	suprafamilial chimeric terminals excluded	yes, with RobB_pr_382_3a, RobB_pr_382_3b, and RobB_pr_382_3c	yes, as mini-supertree RobB_pr_382_3_semiMRP_cons
365	RobB_pr_382_4a	Chaper 5 Table 1 and Figure 1 A' (MP)	ADRA2B, ADORA3, APP, ATP7A, BRCA1, CNR1, CREM, EDG1, PLCB4, VWF (HGNC-approved)	suprafamilial chimeric terminals excluded	yes, with RobB_pr_382_4b, RobB_pr_382_4c and RobB_pr_382_4d	yes, as mini-supertree RobB_pr_382_4_semiMRP_cons
365	RobB_pr_382_4b	Chaper 5 Table 1 and Figure 1 B' (ME - GTR)	ADRA2B, ADORA3, APP, ATP7A, BRCA1, CNR1, CREM, EDG1, PLCB4, VWF (HGNC-approved)	suprafamilial chimeric terminals excluded	yes, with RobB_pr_382_4a, RobB_pr_382_4c and RobB_pr_382_4d	yes, as mini-supertree RobB_pr_382_4_semiMRP_cons
365	RobB_pr_382_4c	Chaper 5 Table 1 and Figure 1 C' (ME - LogDet)	ADRA2B, ADORA3, APP, ATP7A, BRCA1, CNR1, CREM, EDG1, PLCB4, VWF (HGNC-approved)	suprafamilial chimeric terminals excluded	yes, with RobB_pr_382_4a, RobB_pr_382_4b and RobB_pr_382_4d	yes, as mini-supertree RobB_pr_382_4_semiMRP_cons
365	RobB_pr_382_4d	Chaper 5 Table 1 and Figure 1 D' (ML)	ADRA2B, ADORA3, APP, ATP7A, BRCA1, CNR1, CREM, EDG1, PLCB4, VWF (HGNC-approved)	suprafamilial chimeric terminals excluded	yes, with RobB_pr_382_4a, RobB_pr_382_4b and RobB_pr_382_4c	yes, as mini-supertree RobB_pr_382_4_semiMRP_cons
366	RobB_pr_84_1	Figure 1 (ML)	VWF (HGNC-approved) exon 28	if familial, subfamilial, or generic terminal, type species of genus that gives family its name assumed	no	yes
366	RobB_pr_84_2	Figure 2 (ML)	MT-RNR1, MT-RNR2, MT-TV (HGNC-approved)	if familial, subfamilial, or generic terminal, type species of genus that gives family its name assumed	no	yes
367	RobB_pr_142_1a	Figure 1 a (ML)	VWF (HGNC-approved)		no	yes
367	RobB_pr_142_1b	Figure 1 b (ML)	MT-RNR1, MT-RNR2, MT-TV (HGNC-approved)		no	yes
367	RobB_pr_142_1c	Figure 1 c (ML)	RBP3 (HGNC-approved)		no	no - RobB_pr_83_1 represents same character set and is taxonomically more inclusive and/or more recent
367	RobB_pr_142_1d	Figure 1 d (ML)	MT-RNR1, MT-RNR2, MT-TV, RBP3, VWF (HGNC-approved)		no	yes
368	RobB_pr_141_1	Figure 1 (BA)	ADRA2B, BRCA1, VWF (HGNC-approved)		no	yes
369	RobB_pr_14_1	Figure 1A (ML)	BRCA1 (HGNC-approved)	suprafamilial chimeric terminals excluded; if familial, subfamilial, or generic terminal, type species of genus that gives family its name assumed	no	yes
369	RobB_pr_14_2	Figure 1B (ML)	ADRA2B, RBP3, VWF (HGNC-approved)	suprafamilial chimeric terminals excluded; if familial, subfamilial, or generic terminal, type species of genus that gives family its name assumed	no	yes
369	RobB_pr_14_3	Figure 2 (ML)	ADRA2B, BRCA1, VWF (HGNC-approved)	suprafamilial chimeric terminals excluded; if familial, subfamilial, or generic terminal, type species of genus that gives family its name assumed	no	yes
370	RobB_pr_345_1	Figure 2 - consensus of the two most likely topologies (ML)	GHR (HGNC-approved)		no	no - RobB_pr_174_8 represents same character set and is taxonomically more inclusive and/or more recent
370	RobB_pr_345_2	Figure 3 (ML)	ADRA2B, BRCA1, GHR, VWF (HGNC-approved)	suprafamilial chimeric terminals excluded	no	yes
371	RobB_pr_226_1	Figure 3 (parsimony using PROTPARS)	RNASE1 (HGNC-approved)		no	yes
372	RobB_pr_284_1	Figure 1 (NJ using MEGA with a gamma distance)	ALAS1 (HGNC-approved)		no	yes
373	RobB_pr_40_1a	Figure 2 (NJ)	BDKRB1 (HGNC-approved)		no	yes
373	RobB_pr_40_1b	Figure 2 (NJ)	BDKRB2 (HGNC-approved)		no	yes
374	RobB_pr_41_1a	Figure 2 - jackknifed tree (Jackknife)	MT-RNR1 (HGNC-approved)		yes, with RobB_pr_41_1b	yes
374	RobB_pr_41_1b	Figure 1 - strict consensus of 30 trees (MP)	MT-RNR1 (HGNC-approved)		yes, with RobB_pr_41_1a	yes
375	RobB_pr_85_1	Figure 1 (BA)	BRCA1 (HGNC-approved) exon 11	if familial, subfamilial, or generic terminal, type species of genus that gives family its name assumed		yes
375	RobB_pr_85_2	online supporting material Figure 6 (BA)	HBB (HGNC-approved)	if familial, subfamilial, or generic terminal, type species of genus that gives family its name assumed		yes
376	RobB_pr_86_1	Figure 2D (ML)	APOBEC1 (HGNC-approved)		no	yes
377	RobB_pr_87_1	Figure 2 (FITCH)	DNA-DNA hybridisation		no	yes
378	RobB_pr_88_1a	Figure 4 II	APOD (HGNC-approved)	multiple paralogues collapsed to a single terminal for each taxon	no	yes
378	RobB_pr_88_1b	Figure 4 III	RBP4 (HGNC-approved)	multiple paralogues collapsed to a single terminal for each taxon	no	yes
378	RobB_pr_88_1c	Figure 4 IV	lipocalin Beta-lactoglobulin B (BLB) (not HGNC-apprvoed)	multiple paralogues collapsed to a single terminal for each taxon	no	no - RobB_pr_76_1 represents same character set and is taxonomically more inclusive and/or more recent
378	RobB_pr_88_1d	Figure 4 V	PTGDS (HGNC-approved)	multiple paralogues collapsed to a single terminal for each taxon	no	yes
378	RobB_pr_88_1e	Figure 4 VI	AMBP (HGNC-approved)	multiple paralogues collapsed to a single terminal for each taxon	no	yes
378	RobB_pr_88_1f	Figure 4 XII	ORM1 (HGNC-approved)	multiple paralogues collapsed to a single terminal for each taxon	no	yes
379	RobB_pr_343_1	Figure 4 (MP)	APP, ADORA3, ADRA2B, ADRB2, ATP7A, BDNF, BMI1, BRCA1, CNR1, CREM, CRYAA, CSN2, CSN3, EDG1, FGG, HBA1, HBB, KITLG, LALBA, MB, MT-ATP6, MT-ATP8, MT-CO1, MT-CO2, MT-CO3, MT-CYB, MT-ND1, MT-ND2, MT-ND3, MT-ND4, MT-ND4L, MT-ND5, MT-ND6, MT-RNR1, MT-RNR2, PLCB4, PNOC, PRM1, RAG1, RAG2, RNASE1, RBP3, SPTBN1, STAT5A, TNF, TSHB, TYR, VWF, ZFX (HGNC-approved), nuclear transposons, morphological characters …	suprafamilial chimeric terminals excluded; if familial, subfamilial, or generic terminal, type species of genus that gives family its name assumed	no	yes
380	RobB_pr_42_1	Figure 11 (Parsimony)	CSN2 (HGNC-approved) exon 7		no	yes
380	RobB_pr_42_2	Figure 12 (Parsimony)	MT-CYB (HGNC-approved)		no	yes
380	RobB_pr_42_3	Figure 15 A (Parsimony)	CSN2, CSN3, FGG (HGNC-approved)	suprafamilial chimeric terminals excluded; if familial, subfamilial, or generic terminal, type species of genus that gives family its name assumed	no	yes
381	RobB_pr_383_1	Figure 5 (ML)	cytochrome P450 aromatase (not HGNC-approved)		no	yes
382	RobB_pr_384_1	Figure 1 (parsimony)	286 osteological characteristics of the skull, lower jaw, dentition and hyoid arch	dataset is entirely inclusive of that of Gaudin (1995; RobB_pr_365); fossil taxa excluded	no	yes
383	RobB_pr_385_1	Figure 1 B and supplemental data - page S12 (parsimony)	195 morphological characters	fossil taxa excluded	no	yes
384	RobB_pr_287_1a	Figure 2 - strict consensus bootstrap tree (MP)	MT-RNR1 (HGNC-approved)		yes, with RobB_pr_287_1b	no - RobB_pr_230_3, RobB_pr_290_1, MarcelC_rl_21_1, MarcelC_rl_42_1, RobB_pr_21_2, RobB_pr_41_1, RobB_pr_45_1, RobB_pr_320_2 and RobB_pr_344_4 represent same character set and are taxonomically more inclusive and/or more recent
384	RobB_pr_287_1b	Figure 3 (ML and distance)	MT-RNR1 (HGNC-approved)		yes, with RobB_pr_287_1a	no - RobB_pr_230_3, RobB_pr_290_1, MarcelC_rl_21_1, MarcelC_rl_42_1, RobB_pr_21_2, RobB_pr_41_1, RobB_pr_45_1, RobB_pr_320_2 and RobB_pr_344_4 represent same character set and are taxonomically more inclusive and/or more recent
385	RobB_pr_89_1a	Figure 1 I (NJ)	Class I α-mannosidase GIA (not HGNC-approved)		no	yes
385	RobB_pr_89_1b	Figure 1 II (NJ)	Class II α-mannosidase LII (not HGNC-approved)	multiple paralogues collapsed to a single terminal for each taxon	no	yes
386	RobB_pr_336_1	Figure 1 (UWPGM)	immunodiffusion distances	suprafamilial chimeric terminals excluded; type species assumed if no other information	no	yes
386	RobB_pr_336_2	Figure 3(MP)	FGA, FGB (HGNC-approved)	type species assumed if no other information	no	no - RobB_pr_351_8 represents same character set and is taxonomically more inclusive and/or more recent
386	RobB_pr_336_3	Figure 5 and text - pages 237-238 (MP)	MB (HGNC-approved)	type species assumed if no other information	no	yes
386	RobB_pr_336_4	Figure 6 (MP)	HBA1 (HGNC-approved)	type species assumed if no other information	no	yes
386	RobB_pr_336_5	Figure 7 (MP)	HBB (HGNC-approved)	type species assumed if no other information	no	no - RobB_pr_351_6 represents same character set and is taxonomically more inclusive and/or more recent
386	RobB_pr_336_6	Figure 8 (MP)	HBA1, HBB, MB (HGNC-approved)	type species assumed if no other information	no	yes
387	RobB_pr_319_1a	Figure 6.5 (MP)	HBG1 (HGNC-approved)		no	no - RobB_pr_351_9 represents same character set and is taxonomically more inclusive and/or more recent
387	RobB_pr_319_1b	Figure 6.5 (MP)	HBE (HGNC-approved)		no	no - RobB_pr_174_7 represents same character set and is taxonomically more inclusive and/or more recent
387	RobB_pr_319_1c	Figure 6.6 (MP)	HBB (HGNC-approved)		no	yes
387	RobB_pr_319_2	Figure 6.7 (MP)	HBA1, HBB, MB, MT-CYB CRYAA (HGNC-approved), embryonic α-haemoglobin (not HGNC-approved)	suprafamilial chimeric terminals excluded; if familial, subfamilial, or generic terminal, type species of genus that gives family its name assumed	no	yes
388	RobB_pr_43_1a	Figure 5 (NJ)	IFNB1 (HGNC-approved)	multiple paralogues collapsed to a single terminal for each taxon	no	no - RobB_pr_254_1b represents same character set and is taxonomically more inclusive and/or more recent
388	RobB_pr_43_1b	Figure 5 (NJ)	IFNW1 (HGNC-approved)	multiple paralogues collapsed to a single terminal for each taxon	no	yes
388	RobB_pr_43_1c	Figure 5 (NJ)	IFNA1 (HGNC-approved)	multiple paralogues collapsed to a single terminal for each taxon	no	yes
389	RobB_pr_128_1	Figure 1 - 'the present morphological analysis' (MP)	48 morphological characters of the soft anatomy, post-cranium, cranium and dentition	characters mainly from previous analyses by Janis and Scott (1987), Gentry and Hooker (1988) and Scott and Janis (1993)	no	yes
389	RobB_pr_128_2a	Figure 2 (MP)	CSN3 exon 4, LALBA intron 2, LTF nuclear promoter segmen,t MT-CYB, MT-RNR1, MT-RNR2 (HGNC-approved) aromatase cytochrome P450 (cyp) 3' untranslated region (not HGNC-approved)	character-state transformations weighted using product of CI (consistency index) x S (slope of saturation); intrageneric chimeras coded as type species of genus	yes, with RobB_pr_128_2b	yes, as mini-supertree RobB_pr_128_2_semiMRP_cons
389	RobB_pr_128_2b	Figure 3 (ML)	CSN3 exon 4, LALBA intron 2, LTF nuclear promoter segmen,t MT-CYB, MT-RNR1, MT-RNR2 (HGNC-approved) aromatase cytochrome P450 (cyp) 3' untranslated region (not HGNC-approved)	intrageneric chimeras coded as type species of genus	yes, with RobB_pr_128_2b	yes, as mini-supertree RobB_pr_128_2_semiMRP_cons
390	RobB_pr_90_1	Figure 3 (weighted maximum parsimony)	IGH@ (HGNC-approved)	multiple paralogues collapsed to a single terminal for each taxon	no	no - RobB_pr_119_1 represents same character set and is taxonomically more inclusive and/or more recent
391	RobB_pr_91_1a	Figure 1 (maximum parsimony)	MT-RNR1 (HGNC-approved)		yes, with RobB_pr_91_1b	no - RobB_pr_290_1 represents same character set and is taxonomically more inclusive and/or more recent
391	RobB_pr_91_1b	Figure 2 (ML)	MT-RNR1 (HGNC-approved)		yes, with RobB_pr_91_1a	no - RobB_pr_290_1 represents same character set and is taxonomically more inclusive and/or more recent
391	RobB_pr_91_2a	Figure 3 (maximum parsimony)	GHR (HGNC-approved)		yes, with RobB_pr_91_2b	yes, as mini-supertree RobB_pr_91_2_GHR_semiMRP_cons
391	RobB_pr_91_2b	Figure 4 (ML)	GHR (HGNC-approved)		yes, with RobB_pr_91_2a	yes, as mini-supertree RobB_pr_91_2_GHR_semiMRP_cons
391	RobB_pr_91_3a	Figure 5 (maximum parsimony)	GHR, MT-RNR1 (HGNC-approved)		yes, with RobB_pr_91_3b	yes, as mini-supertree RobB_pr_91_3_GHR_MT-RNR1_semiMRP_cons
391	RobB_pr_91_3b	Figure 6 (ML)	GHR, MT-RNR1 (HGNC-approved)		yes, with RobB_pr_91_3a	yes, as mini-supertree RobB_pr_91_3_GHR_MT-RNR1_semiMRP_cons
392	RobB_pr_129_1	Figure 29 - strict consensus of 2 MPCs (MP)	34 tarsal characters	type species of each genus assumed	no	yes
392	RobB_pr_129_2	Figure 31 (MP)	55 dental, cranial and tarsal characters	type species of each genus assumed	no	yes
393	RobB_pr_275_1	Figure 3 (ML)	LEP (HGNC-approved)		no	yes; Real_OG non-monophyletic - the two possible permutations included as RobB_pr_275_1_1 and RobB_pr_275_1_2, and MRP pseudocharacters for these two trees all given weight of 0.5
394	RobB_pr_92_1	Figure 1 (maximum parsimony)	VWF (HGNC-approved) exon 28	ML analysis has fewer taxa, so not included	no	yes
395	RobB_pr_101_1	Figure 1 (ML)	VWF (HGNC-approved) exon 28	1st and 2nd codon positions only analysed	no	yes
396	RobB_pr_93_1	Figure 1 A2AB (ML)	ADRA2B (HGNC-approved)		no	yes
396	RobB_pr_93_2	Figure 1 IRBP (ML)	RBP3 (HGNC-approved) exon 1		no	yes
396	RobB_pr_93_3	Figure 1 vWF (ML)	VWF (HGNC-approved) exon 28		no	yes
396	RobB_pr_93_4	Figure 2 (ML)	ADRA2B< RBP3 exon 1, VWF exon 28 (HGNC-approved)		no	yes
397	RobB_pr_151_1	Figure 1 (BA)	MT-RNR1, MT-RNR2, MT-TA, MT-TC, MT-TD, MT-TE, MT-TF, MT-TG, MT-TH, MT-TI, MT-TK, MT-TL1, MT-TL2, MT-TM, MT-TN, MT-TP, MT-TQ, MT-TR, MT-TS1, MT-TS2, MT-TT, MT-TV, MT-TW, MT-TY (HGNC-approved)		no	no - RobB_pr_174_5 represents same character set and is taxonomically more inclusive and/or more recent
398	RobB_pr_32_1	Figure 3 (NJ - uncorrected p-distances)	DEFA1 (HGNC-approved)	multiple paralogues collapsed to a single terminal for each taxon	no	yes
399	RobB_pr_154_1	Figure 1 (NJ using p distances)	IL10 (HGNC-approved)		no	yes
400	RobB_pr_263_1a	Figure 2 (NJ using P-distances)	HLA-DMB (HGNC-approved)		no	no - RobB_pr_75_2 represents same character set and is taxonomically more inclusive and/or more recent
400	RobB_pr_263_1b	Figure 2 (NJ using P-distances)	HLA-DMA (HGNC-approved)		no	no - RobB_pr_75_1 represents same character set and is taxonomically more inclusive and/or more recent
400	RobB_pr_263_1c	Figure 2 (NJ using P-distances)	HLA-DRA (HGNC-approved)		no	no - RobB_pr_3_2a represents same character set and is taxonomically more inclusive and/or more recent
400	RobB_pr_263_1d	Figure 2 (NJ using P-distances)	HLA-DQA1 (HGNC-approved)		no	no - RobB_pr_250_1a and RobB_pr_3_2c represent same character set and are taxonomically more inclusive and/or more recent
401	RobB_pr_286_1a	Figure 1 A (conservative nucleotide substitution parsimony)	MT-CYB (HGNC-approved)		yes, with RobB_pr_286_1b, RobB_pr_286_1c, RobB_pr_286_1d and RobB_pr_286_1e	no - RobB_pr_42_2 represents same character set and is taxonomically more inclusive and/or more recent
401	RobB_pr_286_1b	Figure 1 B (protein parsimony)	MT-CYB (HGNC-approved)		yes, with RobB_pr_286_1a, RobB_pr_286_1c, RobB_pr_286_1d and RobB_pr_286_1e	no - RobB_pr_42_2 represents same character set and is taxonomically more inclusive and/or more recent
401	RobB_pr_286_1c	Figure 2 A (NJ with Kimura 2-parameter distances)	MT-CYB (HGNC-approved)		yes, with RobB_pr_286_1a, RobB_pr_286_1b, RobB_pr_286_1d and RobB_pr_286_1e	no - RobB_pr_42_2 represents same character set and is taxonomically more inclusive and/or more recent
401	RobB_pr_286_1d	Figure 2 B (NJ with amino acid distances)	MT-CYB (HGNC-approved)		yes, with RobB_pr_286_1a, RobB_pr_286_1b, RobB_pr_286_1c and RobB_pr_286_1e	no - RobB_pr_42_2 represents same character set and is taxonomically more inclusive and/or more recent
401	RobB_pr_286_1e	Figure 3 (bootstrap)	MT-CYB (HGNC-approved)		yes, with RobB_pr_286_1a, RobB_pr_286_1b, RobB_pr_286_1c and RobB_pr_286_1d	no - RobB_pr_42_2 represents same character set and is taxonomically more inclusive and/or more recent
402	RobB_pr_5_1	Figure 2 (maximum likelihood)	MT-ATP6, MT-ATP8, MT-CO1, MT-CO2, MT-CO3, MT-CYB, MT-ND1, MT-ND2, MT-ND3, MT-ND4, MT-ND4L, MT-ND5, MT-ND6 (HGNC-approved)	DNA sequences also analysed (1st and 2nd codon position), and MP, NJ and FITCH also used on amino acid sequences, but trees not given (selected bootstrap values from these analyses given in Table 1)	no	no - RobB_pr_164_1 represents same character set and is taxonomically more inclusive and/or more recent
402	RobB_pr_5_2	Figure 5 (maximum likelihood/quartet puzzling)	18S rDNA (not HGNC-approved)		no	yes
403	RobB_pr_63_1	Figure 9 (Parsimony)	RBP3 (HGNC-approved)	unrooted, so root between placentals and marsupials assumed	no	no - RobB_pr_83_1 represents same character set and is taxonomically more inclusive and/or more recent
404	RobB_pr_94_1	Figure 2 - majority rule consensus (BA)	MT-RNR1 stem region, MT-RNR2 stem region, MT-TA, MT-TC, MT-TD, MT-TE, MT-TF, MT-TG, MT-TH, MT-TI, MT-TK, MT-TL1, MT-TL2, MT-TM, MT-TN, MT-TP, MT-TQ, MT-TR, MT-TS1, MT-TS2, MT-TT, MT-TV, MT-TW, MT-TY (HGNC-approved)	author preference for Figure 2 over Figure 4, which is tree using DNA substitution model	no	no - RobB_pr_174_5 represents same character set and is taxonomically more inclusive and/or more recent
405	RobB_pr_6_1	Figure 1 (maximum likelihood)	IGF2R (HGNC-approved)		no	yes
406	RobB_pr_64_1	Figure 5 (FITCH)	DNA-DNA hybridisation	if familial, subfamilial, or generic terminal, type species of genus that gives family its name assumed	no	yes
407	RobB_pr_102_1	Figure 2 (FITCH)	DNA-DNA hybridisation	non-mammalian taxa present in in-group excluded from source tree	no	yes
408	RobB_pr_193_1a	Figure 2 (ML and MP)	RNASE1 (HGNC-approved)	multiple paralogues collapsed to a single terminal for each taxon		yes
408	RobB_pr_193_1b	Figure 3 (ML)	RNASE1 (HGNC-approved)			no - RobB_pr_193_1a represents same character set and is taxonomically more inclusive and/or more recent
408	RobB_pr_193_1c	Figure 3 (ML)	RNASE1 (HGNC-approved)			no - RobB_pr_193_1a represents same character set and is taxonomically more inclusive and/or more recent
409	RobB_pr_95_1a	Figure 5 - RLF (ML using QP)	INSL3 (HGNC-approved)		no	yes
409	RobB_pr_95_1b	Figure 5 - Relaxin (ML using QP)	RLN1 (HGNC-approved)		no	yes
410	RobB_pr_65_1a	Figure 1 (Wagner distance using Rogers' modified distance)	electrophoretic allozyme study of isocitrate dehydrogenase (ICD-1, ICD-2), malate dehydrogenase (MDH-1, MDH-2), glutamate-oxaloacetate transaminase (GOT-1,GOT-2), glycerol-3-phosphate dehydrogenase (GPD), glucose 6-phosphate dehydrogenase (Gd), glucose dehydrogenase (GDH),lactate dehydrogenase (LDH-1, LDH-2), xanthine dehydrogenase (XDH-1), phosphoglucomutase (PGM-2, PGM-3), glucose phosphate iso…		no	yes
410	RobB_pr_65_1b	Figure 2 - majority rule consensus (NJ)	electrophoretic allozyme study of isocitrate dehydrogenase (ICD-1, ICD-2), malate dehydrogenase (MDH-1, MDH-2), glutamate-oxaloacetate transaminase (GOT-1,GOT-2), glycerol-3-phosphate dehydrogenase (GPD), glucose 6-phosphate dehydrogenase (Gd), glucose dehydrogenase (GDH),lactate dehydrogenase (LDH-1, LDH-2), xanthine dehydrogenase (XDH-1), phosphoglucomutase (PGM-2, PGM-3), glucose phosphate iso…		no	yes
411	RobB_pr_66_1a	Figure 3 (NJ - using Kimura 2-parameter distances)	HLA-DR1B (HGNC-approved) intron 4	multiple paralogues collapsed to a single terminal for each taxon	no	no - RobB_pr_66_1b represents same character set and is taxonomically more inclusive and/or more recent
411	RobB_pr_66_1b	Figure 4 (NJ - using Kimura 2-parameter distances)	HLA-DR1B (HGNC-approved) intron 5	multiple paralogues collapsed to a single terminal for each taxon	no	yes
412	RobB_pr_52_1	Figure 2 (protein parsimony)	HLA-DRB1 (HGNC-approved)		no	yes
413	RobB_pr_114_1	Figure 8 (a) (MP)	20 morphological characters of the colon, the caecum and the stomach, and production or non-production of methane gas		no	yes
414	RobB_pr_156_1a	Figure 3 (MP)	HBB (HGNC-approved)		no	no - RobB_pr_351_6 represents same character set and is taxonomically more inclusive and/or more recent
414	RobB_pr_156_1b	Figure 3 (MP)	HBE (HGNC-approved)		no	no - RobB_pr_174_7 represents same character set and is taxonomically more inclusive and/or more recent
415	RobB_pr_67_1a	Figure 4 c	volar skin characters	characters of volar skin mapped onto existing cladograms, and most parsimonious optimisations of volar skin characters preferred	yes, with RobB_pr_67_1b and RobB_pr_67_1c	yes, as mini-supertree RobB_pr_67_1_semiMRP_cons
415	RobB_pr_67_1b	Figure 4 e	volar skin characters	characters of volar skin mapped onto existing cladograms, and most parsimonious optimisations of volar skin characters preferred	yes, with RobB_pr_67_1a and RobB_pr_67_1c	yes, as mini-supertree RobB_pr_67_1_semiMRP_cons
415	RobB_pr_67_1c	Figure 4 f	volar skin characters	characters of volar skin mapped onto existing cladograms, and most parsimonious optimisations of volar skin characters preferred	yes, with RobB_pr_67_1a and RobB_pr_67_1b	yes, as mini-supertree RobB_pr_67_1_semiMRP_cons
416	RobB_pr_53_1	Figure 4 (ML)	MT-ATP6, MT-ATP8, MT-CO1, MT-CO2, MT-CO3, MT-CYB, MT-ND1, MT-ND2, MT-ND3, MT-ND4, MT-ND4L, MT-ND5, MT-RNR1, MT-RNR2, MT-TA, MT-TC, MT-TD, MT-TE, MT-TF, MT-TG, MT-TH, MT-TI, MT-TK, MT-TL1, MT-TL2, MT-TM, MT-TN, MT-TP, MT-TQ, MT-TR, MT-TS1, MT-TS2, MT-TT, MT-TV, MT-TW, MT-TY (HGNC-approved)		no	yes
417	RobB_pr_31_1	Figure 1A (ML)	MT-ATP6, MT-ATP8, MT-CO1, MT-CO2, MT-CO3, MT-CYB, MT-ND1, MT-ND2, MT-ND3, MT-ND4, MT-ND4L, MT-ND5, MT-RNR1, MT-RNR2, MT-TA, MT-TC, MT-TD, MT-TE, MT-TF, MT-TG, MT-TH, MT-TI, MT-TK, MT-TL1, MT-TL2, MT-TM, MT-TN, MT-TP, MT-TQ, MT-TR, MT-TS1, MT-TS2, MT-TT, MT-TV, MT-TW, MT-TY (HGNC-approved)	3rd codon position of protein-coding genes excluded	no	yes
418	RobB_pr_68_1	Figure 7 B (NJ - Saitou and Nei method)	IGL@ (HGNC-approved)	tree unrooted - rooted assuming avian, mammalian and placental monophyly	no	yes
419	RobB_pr_297_1	Figure 2 (NJ using nonsynonymous substition distances)	MT-CYB (HGNC-approved)		no	no - RobB_pr_42_2 represents same character set and is taxonomically more inclusive and/or more recent
420	RobB_pr_27_1	Figure 1 A (ML)	ADRA2B, MT-RNR1, MT-RNR2, MT-TV, RBP3, VWF (HGNC-approved)	suprafamilial chimeric terminals excluded; if familial, subfamilial, or generic terminal, type species of genus that gives family its name assumed	no	no - RobB_pr_30_1 represents same character set and is taxonomically more inclusive and/or more recent
420	RobB_pr_27_2	Supplementary Information - Page 4 (ML)	ADRA2B, BRCA1, MT-RNR1, MT-RNR2, MT-TV, RBP3, VWF (HGNC-approved)	suprafamilial chimeric terminals excluded; if familial, subfamilial, or generic terminal, type species of genus that gives family its name assumed	no	yes
420	RobB_pr_27_3	Figure 1 B (ML)	BRCA1 (HGNC-approved)	suprafamilial chimeric terminals excluded; if familial, subfamilial, or generic terminal, type species of genus that gives family its name assumed	no	no - RobB_pr_85_1 represents same character set and is taxonomically more inclusive and/or more recent
421	RobB_pr_96_1	Figure 3 (ML)			no	yes
422	RobB_pr_13_1	Figure 3 (MP)	GHR (HGNC-approved)	gaps coded as missing; same topology found with gaps as characters	no	no - RobB_pr_174_8 represents same character set and is taxonomically more inclusive and/or more recent
423	RobB_pr_30_1	Figure 3 - strict consensus of 204 trees (Parsimony)	ADRA2B, MT-RNR1, MT-RNR2, MT-TV, RBP3, VWF (HGNC-approved)		no	yes
424	RobB_pr_386_1	Figure 2 - strict consensus of 338 equally most parsimonious trees (MP)	106 dental characters regarded as a priori homologous	fossil taxa excluded	no	yes
425	RobB_pr_44_1	Figure 1 (distance using NJ and UPGMA methods)	PRL (HGNC-approved)			no - RobB_pr_51_1 represents same character set and is taxonomically more inclusive and/or more recent
425	RobB_pr_44_2	Figure 4 (distance using NJ and UPGMA methods)	CTSL (HGNC-approved)		no	yes
426	RobB_pr_157_1	Figure 3 A (parsimony)	LHB (HGNC-approved)		no	yes
427	RobB_pr_69_1	Figure 2	AMELX (HGNC-approved)	tree unrooted - rooted assuming amniote, mammalian and placental monophyly	no	yes
428	RobB_pr_130_1a	Figure 2 (MP and NJ)	CSN3, KITLG, MT-CYB, PRKCI , SPTBN1, STAT5A, TG, TNF, TSHB (HGNC-approved)		yes, with RobB_pr_130_1b	yes, as mini-supertree RobB_pr_130_1_semiMRP_cons
428	RobB_pr_130_1b	Figure 3 (ML)	CSN3, KITLG, MT-CYB, PRKCI , SPTBN1, STAT5A, TG, TNF, TSHB (HGNC-approved)		yes, with RobB_pr_130_1a	yes, as mini-supertree RobB_pr_130_1_semiMRP_cons
428	RobB_pr_130_2	Figure 3	34 unique nuclear indels		no	yes
428	RobB_pr_130_3	Figure 4 (a)	KITLG (HGNC-approved)		no	yes
428	RobB_pr_130_4	Figure 4 (b)	TG (HGNC-approved)		no	yes
428	RobB_pr_130_5	Figure 4 ©	PRKCI (HGNC-approved)		no	yes
428	RobB_pr_130_6	Figure 4 (d)	SPTBN1 (HGNC-approved)		no	yes
428	RobB_pr_130_7	Figure 4 (e)	STAT5A (HGNC-approved)		no	yes
428	RobB_pr_130_8	Figure 4 (f)	TNF (HGNC-approved)		no	yes
428	RobB_pr_130_9	Figure 4 (g)	CSN3 (HGNC-approved)		no	yes
428	RobB_pr_130_10	Figure 4 (h)	TSHB (HGNC-approved)		no	yes
428	RobB_pr_130_11	Figure 6	MT-CYB (HGNC-approved)		no	no - RobB_pr_42_2 represents same character set and is taxonomically more inclusive and/or more recent
429	RobB_pr_45_1a	Figure 3 - strict consensus of 3 trees (parsimony)	MT-RNR1 (HGNC-approved)	not all trees have species as terminals, therefore higher terminals coded as polytomies of their constituent species, based on Table 2	yes, with RobB_pr_45_1b, RobB_pr_45_1c, RobB_pr_45_1d, RobB_pr_45_1e and RobB_pr_45_1f	yes, as mini-supertree RobB_pr_45_1_MT-RNR1_semiMRP_cons_cons
429	RobB_pr_45_1b	Figure 4 - strict consensus of 377 trees (step matrix transversion parsimony)	MT-RNR1 (HGNC-approved)	not all trees have species as terminals, therefore higher terminals coded as polytomies of their constituent species, based on Table 2	yes, with RobB_pr_45_1a, RobB_pr_45_1c, RobB_pr_45_1d, RobB_pr_45_1e and RobB_pr_45_1f	yes, as mini-supertree RobB_pr_45_1_MT-RNR1_semiMRP_cons_cons
429	RobB_pr_45_1c	Figure 5 (parsimony with gap-coding)	MT-RNR1 (HGNC-approved)	not all trees have species as terminals, therefore higher terminals coded as polytomies of their constituent species, based on Table 2	yes, with RobB_pr_45_1a, RobB_pr_45_1b, RobB_pr_45_1d, RobB_pr_45_1e and RobB_pr_45_1f	yes, as mini-supertree RobB_pr_45_1_MT-RNR1_semiMRP_cons_cons
429	RobB_pr_45_1d	Figure 6 (parsimony with successive reweighting by RC)	MT-RNR1 (HGNC-approved)	not all trees have species as terminals, therefore higher terminals coded as polytomies of their constituent species, based on Table 2	yes, with RobB_pr_45_1a, RobB_pr_45_1b, RobB_pr_45_1c, RobB_pr_45_1e and RobB_pr_45_1f	yes, as mini-supertree RobB_pr_45_1_MT-RNR1_semiMRP_cons_cons
429	RobB_pr_45_1e	Figure 7 - parsimony jackknife tree (parsimony jackknife for all characters equally weighted)	MT-RNR1 (HGNC-approved)	not all trees have species as terminals, therefore higher terminals coded as polytomies of their constituent species, based on Table 2	yes, with RobB_pr_45_1a, RobB_pr_45_1b, RobB_pr_45_1c, RobB_pr_45_1d and RobB_pr_45_1f	yes, as mini-supertree RobB_pr_45_1_MT-RNR1_semiMRP_cons_cons
429	RobB_pr_45_1f	Figure 8 - parsimony jackknife tree (parsimony jackknife for transversions)	MT-RNR1 (HGNC-approved)	not all trees have species as terminals, therefore higher terminals coded as polytomies of their constituent species, based on Table 2	yes, with RobB_pr_45_1a, RobB_pr_45_1b, RobB_pr_45_1c, RobB_pr_45_1d and RobB_pr_45_1e	yes, as mini-supertree RobB_pr_45_1_MT-RNR1_semiMRP_cons_cons
430	RobB_pr_159_1	Figure 74 - strict consensus of 10 MPCs (MP)	227 dental, cranial and post-cranial characters		no	yes
431	RobB_pr_97_1	Figure 1 - synthetic tree summarising MP, ML and NJ trees) - and Figure 2 - synthetic tree summarising MP, ML and NJ trees (MP, ML and NJ)	LCAT (HGNC-approved)	combination of 2 synthetic trees of MP, ML and NJ approaches	no	yes
432	RobB_pr_17_1a	Figure 1 (MP)	MT-ATP6, MT-ATP8, MT-CO1, MT-CO2, MT-CO3, MT-CYB, MT-ND1, MT-ND2, MT-ND3, MT-ND4, MT-ND4L, MT-ND5, MT-ND6, MT-RNR1, MT-RNR2, MT-TA, MT-TC, MT-TD, MT-TE, MT-TF, MT-TG, MT-TH, MT-TI, MT-TK, MT-TL1, MT-TL2, MT-TM, MT-TN, MT-TP, MT-TQ, MT-TR, MT-TS1, MT-TS2, MT-TT, MT-TV, MT-TW, MT-TY (HGNC-approved)	tree topology identical when MT-ND6 excluded; protein-coding genes were analysed at level of amino acids; identical topology to ML analysis	yes, with RobB_pr_17_1b	yes, as mini-supertree RobB_pr_17_1_semiMRP_cons
432	RobB_pr_17_1b	Figure 2 (ML)	MT-ATP6, MT-ATP8, MT-CO1, MT-CO2, MT-CO3, MT-CYB, MT-ND1, MT-ND2, MT-ND3, MT-ND4, MT-ND4L, MT-ND5, MT-ND6, MT-RNR1, MT-RNR2, MT-TA, MT-TC, MT-TD, MT-TE, MT-TF, MT-TG, MT-TH, MT-TI, MT-TK, MT-TL1, MT-TL2, MT-TM, MT-TN, MT-TP, MT-TQ, MT-TR, MT-TS1, MT-TS2, MT-TT, MT-TV, MT-TW, MT-TY (HGNC-approved)	protein-coding gene DNA rather than amino acids used	yes, with RobB_pr_17_1a	yes, as mini-supertree RobB_pr_17_1_semiMRP_cons
432	RobB_pr_17_2	Figure 1 (MP)	MT-ATP6, MT-ATP8, MT-CO1, MT-CO2, MT-CO3, MT-CYB, MT-ND1, MT-ND2, MT-ND3, MT-ND4, MT-ND4L, MT-ND5, MT-RNR1, MT-RNR2, MT-TA, MT-TC, MT-TD, MT-TE, MT-TF, MT-TG, MT-TH, MT-TI, MT-TK, MT-TL1, MT-TL2, MT-TM, MT-TN, MT-TP, MT-TQ, MT-TR, MT-TS1, MT-TS2, MT-TT, MT-TV, MT-TW, MT-TY (HGNC-approved)		no	no - RobB_pr_53_1 represents same character set and is taxonomically more inclusive and/or more recent
433	RobB_pr_161_1	Figure 1 (NJ using Poisson gamma distances)	INS, EDNRB, OPN1SW, OPN1LW, GHR, PLP1, ZP3, DCN, TP53, CYP2E1 (HGNC-approved), Balb/C clone A1M adenosine receptor, Collagenase, Collagenase, Cytokine (GRO-β), Fibroblast growth factor, Interleukin 1-β, Inward rectiﬁer potassium channel, Musculusserum albumin, Protein C, TPA-S1 protein (not HGNC-approved)		no	yes
433	RobB_pr_161_2	Figure 3 (NJ using Poisson gamma distances)	MT-ATP6, MT-ATP8, MT-CO1, MT-CO2, MT-CO3, MT-CYB, MT-ND1, MT-ND2, MT-ND3, MT-ND4, MT-ND4L, MT-ND5 (HGNC-approved)		no	no - RobB_pr_164_1 represents same character set and is taxonomically more inclusive and/or more recent
434	RobB_pr_206_1	Figure 2 (NJ)	Mhc class I (classical) (not HGNC-approved)	multiple paralogues collapsed to a single terminal for each taxon	no	yes; Bovidae non-monophyletic - the three possible permutations included as RobB_pr_206_1_1, RobB_pr_206_1_2 and RobB_pr_206_1_3 and MRP pseudocharacters for these two trees all given weight of 0.333
435	RobB_pr_131_1	Figures 3 and 6 (ML using QP)	MYC (HGNC-approved)	combination of unrooted species-level tree and rooted ordinal level tree	no	no - RobB_pr_174_6 represents same character set and is taxonomically more inclusive and/or more recent
436	RobB_pr_26_1	Figure 1 (ML)	MT-ATP6, MT-ATP8, MT-CO1, MT-CO2, MT-CO3, MT-CYB, MT-ND1, MT-ND2, MT-ND3, MT-ND4, MT-ND4L, MT-ND5 (HGNC-approved)	Figure 1 is tree recovered in PROTML and QP analyses under mtREV-24 and constant-rate models with branches not supported by other models collapsed	no	no - RobB_pr_164_1 represents same character set and is taxonomically more inclusive and/or more recent
437	RobB_pr_8_1	Figure 1 (ML)	MT-ATP6, MT-ATP8, MT-CO1, MT-CO2, MT-CO3, MT-CYB, MT-ND1, MT-ND2, MT-ND3, MT-ND4, MT-ND4L, MT-ND5 (HGNC-approved)		no	no - RobB_pr_164_1 represents same character set and is taxonomically more inclusive and/or more recent
438	RobB_pr_162_1	Figure 2 (ML)	MT-ATP6, MT-ATP8, MT-CO1, MT-CO2, MT-CO3, MT-CYB, MT-ND1, MT-ND2, MT-ND3, MT-ND4, MT-ND4L, MT-ND5 (HGNC-approved)		no	no - RobB_pr_164_1 represents same character set and is taxonomically more inclusive and/or more recent
439	RobB_pr_25_1a	Figure 1 (ME using NJ with ML distances)	ADORA3, ADRB2, APP, ATP7A, BDNF, BMI1, CNR1, CREM, EDG1, MT-TV, MT-RNR1, MT-RNR2, PLCB4, PNOC, RAG1, RAG2, TYR, ZFX (HGNC-approved)		yes, with RobB_pr_25_1b, RobB_pr_25_1c, RobB_pr_25_1d and RobB_pr_25_1e	yes, as mini-supertree RobB_pr_25_1_semiMRP_cons
439	RobB_pr_25_1b	Supplementary Information 1 (Parsimony)	ADORA3, ADRB2, APP, ATP7A, BDNF, BMI1, CNR1, CREM, EDG1, MT-TV, MT-RNR1, MT-RNR2, PLCB4, PNOC, RAG1, RAG2, TYR, ZFX (HGNC-approved)		yes, with RobB_pr_25_1a, RobB_pr_25_1c, RobB_pr_25_1d and RobB_pr_25_1e	yes, as mini-supertree RobB_pr_25_1_semiMRP_cons
439	RobB_pr_25_1c	Supplementary Information 2 (Parsimony)	ADORA3, ADRB2, APP, ATP7A, BDNF, BMI1, CNR1, CREM, EDG1, MT-TV, MT-RNR1, MT-RNR2, PLCB4, PNOC, RAG1, RAG2, TYR, ZFX (HGNC-approved)		yes, with RobB_pr_25_1a, RobB_pr_25_1b, RobB_pr_25_1d and RobB_pr_25_1e	yes, as mini-supertree RobB_pr_25_1_semiMRP_cons
439	RobB_pr_25_1d	Supplementary Information 3 (MP excluding 3rd codon position transitions)	ADORA3, ADRB2, APP, ATP7A, BDNF, BMI1, CNR1, CREM, EDG1, MT-TV, MT-RNR1, MT-RNR2, PLCB4, PNOC, RAG1, RAG2, TYR, ZFX (HGNC-approved)		yes, with RobB_pr_25_1a, RobB_pr_25_1b, RobB_pr_25_1c and RobB_pr_25_1e	yes, as mini-supertree RobB_pr_25_1_semiMRP_cons
439	RobB_pr_25_1e	Supplementary Information 4 (ME using NJ with Kimura 2-parameter distance)	ADORA3, ADRB2, APP, ATP7A, BDNF, BMI1, CNR1, CREM, EDG1, MT-TV, MT-RNR1, MT-RNR2, PLCB4, PNOC, RAG1, RAG2, TYR, ZFX (HGNC-approved)	topology found with Kimura 2-parameter distances identical to that found with LogDet	yes, with RobB_pr_25_1a, RobB_pr_25_1b, RobB_pr_25_1c and RobB_pr_25_1d	yes, as mini-supertree RobB_pr_25_1_semiMRP_cons
439	RobB_pr_25_2	Supplementary Information 6 (MP)	ADORA3, ADRB2, ATP7A, BDNF, CNR1, EDG1, PNOC, RAG1, RAG2, TYR, ZFX (HGNC-approved)		no	yes
440	RobB_pr_132_1	Figure 1 (BA)	ADORA3, ADRA2B, ADRB2, APP, ATP7A, BDNF, BMI1, BRCA1, CNR1, CREM, EDG1, MT-RNR1, MT-RNR2, MT-TV, PLCB4, PNOC, RAG1, RAG2, RBP3, TYR, VWF, ZFX (HGNC-approved)	suprafamilial chimeric terminals ('sloth', 'rhinolophoid bat', 'caniform', 'caviomorph', 'strepsirhine', 'sirenian') excluded; type species of genus that gives family its name assumed	no	yes
440	RobB_pr_132_2	Supplementary Material Item 9 (BA)	ADORA3, ADRA2B, ADRB2, APP, ATP7A, BDNF, BMI1, BRCA1, CNR1, CREM, EDG1, PLCB4, PNOC, RAG1, RAG2, RBP3, TYR, VWF, ZFX (HGNC-approved)	suprafamilial chimeric terminals ('sloth', 'rhinolophoid bat', 'caniform', 'caviomorph', 'strepsirhine', 'sirenian') excluded; type species of genus that gives family its name assumed	no	yes
440	RobB_pr_132_3	Supplementary Material Item 10 (BA)	ADORA3, ADRA2B, ADRB2, ATP7A, BDNF, BRCA1, CNR1, EDG1, PNOC, RAG1, RAG2, RBP3, TYR, VWF, ZFX (HGNC-approved)	suprafamilial chimeric terminals ('sloth', 'rhinolophoid bat', 'caniform', 'caviomorph', 'strepsirhine', 'sirenian') excluded; type species of genus that gives family its name assumed	no	yes
441	RobB_pr_54_1	Figure 1 and 2 (NJ - Saitou-Nei method)	SRY (HGNC-approved)	not all species in tree could be identified - only 32 identifiable species included in source tree	no	yes
442	RobB_pr_99_1a	Figure 4 - strict consensus of MP and NJ trees (MP and NJ - using Kimura 2-parameter distances)	PGA@ (HGNC-approved)	1st and 2nd codon positions only analysed	yes, with RobB_pr_99_1b	yes, as mini-supertree RobB_pr_99_1_PGA@_semiMRP_cons
442	RobB_pr_99_1b	Figure 6 A (ML)	PGA@ (HGNC-approved)	1st and 2nd codon positions only analysed	yes, with RobB_pr_99_1a	yes, as mini-supertree RobB_pr_99_1_PGA@_semiMRP_cons
442	RobB_pr_99_2a	Figure 5 - strict consensus of MP and NJ trees (MP and NJ - using Kimura 2-parameter distances)	PGC (HGNC-approved)	1st and 2nd codon positions only analysed	yes, with RobB_pr_99_2b	yes, as mini-supertree RobB_pr_99_2_PGC_semiMRP_cons
442	RobB_pr_99_2b	Figure 6 B (ML)	PGC (HGNC-approved)	1st and 2nd codon positions only analysed	yes, with RobB_pr_99_2a	yes, as mini-supertree RobB_pr_99_2_PGC_semiMRP_cons
443	RobB_pr_71_1	Figure 5 (NJ - using PC distances)	71 protein sequences	MP and ML find same topology	no	yes
444	RobB_pr_72_1	Figure 3 (parsimony)	3 SINE elements - Bov-tA, Bov-A2, Bov-B		no	yes
445	RobB_pr_73_1	Figure 3 (ML using QP)	MT-ATP6, MT-ATP8, MT-CO1, MT-CO2, MT-CO3, MT-CYB, MT-ND1, MT-ND2, MT-ND3, MT-ND4, MT-ND4L, MT-ND5 (HGNC-approved)		no	no - RobB_pr_164_1 represents same character set and is taxonomically more inclusive and/or more recent
446	RobB_pr_74_1	Figure 1 (ML using QP)	MT-ATP6, MT-ATP8, MT-CO1, MT-CO2, MT-CO3, MT-CYB, MT-ND1, MT-ND2, MT-ND3, MT-ND4, MT-ND4L, MT-ND5 (HGNC-approved)		no	no - RobB_pr_164_1 represents same character set and is taxonomically more inclusive and/or more recent
447	RobB_pr_164_1	text page 5 - rearrangement 4 in Figure 1 (ML)	MT-ATP6, MT-ATP8, MT-CO1, MT-CO2, MT-CO3, MT-CYB, MT-ND1, MT-ND2, MT-ND3, MT-ND4, MT-ND4L, MT-ND5 (HGNC-approved)	most likely tree with site rate heterogeneity taken into account described in text	no	yes
448	RobB_pr_100_1	Figure 5b (MP)	7SL RNA-derived SINEs	patterns of SINE insertion used to prefer existing phylogeny	no	yes
449	RobB_pr_314_1	Figure 26 (MP)	18 morphological characters of cranium and post-cranium	fossil taxa excluded	no	yes
450	RobB_pr_11_1	Figure 3 (MP)	CD3E (HGNC-approved)	unrooted, so root between mammals and non-mammals assumed	no	yes
451	RobB_pr_46_1a	Figure 3 - strict consensus of 8 trees (parsimony)	116 basicranial, cranial, dental and postcranial characters	same analysis as RobB_pr_46_1b, but includes fossil taxa (fossil taxa excluded from source tree); strict consensus of range of weighting schemes; type species for each genus assumed	yes, with RobB_pr_46_1b	yes, as mini-supertree RobB_pr_46_1_semiMRP_cons
451	RobB_pr_46_1b	Figure 4 (parsimony)	116 basicranial, cranial, dental and postcranial characters	same analysis as RobB_pr_46_1a but just extant taxa; type species for each genus assumed	yes, with RobB_pr_46_1a	yes, as mini-supertree RobB_pr_46_1_semiMRP_cons
451	RobB_pr_46_2a	Figure 5 A - strict consensus of 8 trees (parsimony)	FGG exons 2-4 and intron 3, CSN2 exon 7, CSN3 exon 4, MT-CYB (HGNC-approved), presence or absence of 7 different retroposons (SINEs), 7 soft morphological characters	strict consensus of trees from range of weighting schemes; type species for each genus assumed	yes, with RobB_pr_46_2b	yes, as mini-supertree RobB_pr_46_2_semiMRP_cons
451	RobB_pr_46_2b	Figure 5 B (parsimony)	FGG exons 2-4 and intron 3, CSN2 exon 7, CSN3 exon 4, MT-CYB (HGNC-approved), presence or absence of 7 different retroposons (SINEs), 7 soft morphological characters	type species for each genus assumed	yes, with RobB_pr_46_2a	yes, as mini-supertree RobB_pr_46_2_semiMRP_cons
451	RobB_pr_46_3a	Figure 6 A - strict consensus of 30 trees (parsimony)	FGG exons 2-4 and intron 3, CSN2 exon 7, CSN3 exon 4, MT-CYB (HGNC-approved), presence or absence of 7 different retroposons (SINEs), 116 basicranial, cranial, dental and postcranial characters, 7 soft morphological characters	strict consensus of trees from range of weighting schemes; type species for each genus assumed	yes, with RobB_pr_46_3b and RobB_pr_46_3c	yes, as mini-supertree RobB_pr_46_3_semiMRP_cons
451	RobB_pr_46_3b	Figure 6 B - strict consensus of 9 trees (parsimony)	FGG exons 2-4 and intron 3, CSN2 exon 7, CSN3 exon 4, MT-CYB (HGNC-approved), presence or absence of 7 different retroposons (SINEs), 116 basicranial, cranial, dental and postcranial characters, 7 soft morphological characters	strict consensus of trees from range of weighting schemes; type species for each genus assumed	yes, with RobB_pr_46_3a and RobB_pr_46_3c	yes, as mini-supertree RobB_pr_46_3_semiMRP_cons
451	RobB_pr_46_3c	Figure 6 C - Adams consensus of 30 trees (parsimony)	FGG exons 2-4 and intron 3, CSN2 exon 7, CSN3 exon 4, MT-CYB (HGNC-approved), presence or absence of 7 different retroposons (SINEs), 116 basicranial, cranial, dental and postcranial characters, 7 soft morphological characters	Adams consensus of trees under weighting scheme most congruent with all data; type species for each genus assumed	yes, with RobB_pr_46_3a and RobB_pr_46_3b	yes, as mini-supertree RobB_pr_46_3_semiMRP_cons
451	RobB_pr_46_4	Figure 1	116 basicranial, cranial, dental and postcranial characters, 7 soft morphological characters	cladogram taken from O'Leary and Geisler (1999) Systematic Biology; includes fossil taxa (excluded from source tree); type species for each genus assumed	no	no - RobB_pr_232_1_semiMRP_cons represents same character set and is taxonomically more inclusive and/or more recent
452	RobB_pr_232_1a	Figure 2 - strict consensus of 2 trees (MP)	123 morphological characters (116 osteological, 7 soft anatomy)	fossil taxa excluded	yes, with RobB_pr_232_1b, RobB_pr_232_1c, RobB_pr_232_1d, RobB_pr_232_1e, RobB_pr_232_1f and RobB_pr_232_1g	yes, as mini-supertree RobB_pr_232_1_semiMRP_cons
452	RobB_pr_232_1b	Figure 3 - strict consensus of 36 trees (MP)	123 morphological characters (116 osteological, 7 soft anatomy)	fossil taxa excluded	yes, with RobB_pr_232_1a, RobB_pr_232_1c, RobB_pr_232_1d, RobB_pr_232_1e, RobB_pr_232_1f and RobB_pr_232_1g	yes, as mini-supertree RobB_pr_232_1_semiMRP_cons
452	RobB_pr_232_1c	Figure 4 (MP)	123 morphological characters (116 osteological, 7 soft anatomy)		yes, with RobB_pr_232_1a, RobB_pr_232_1b, RobB_pr_232_1d, RobB_pr_232_1e, RobB_pr_232_1f and RobB_pr_232_1g	yes, as mini-supertree RobB_pr_232_1_semiMRP_cons
452	RobB_pr_232_1d	Figure 4 (MP)	123 morphological characters (116 osteological, 7 soft anatomy)		yes, with RobB_pr_232_1a, RobB_pr_232_1b, RobB_pr_232_1c, RobB_pr_232_1e, RobB_pr_232_1f and RobB_pr_232_1g	yes, as mini-supertree RobB_pr_232_1_semiMRP_cons
452	RobB_pr_232_1e	Figure 4 (MP)	123 morphological characters (116 osteological, 7 soft anatomy)		yes, with RobB_pr_232_1a, RobB_pr_232_1b, RobB_pr_232_1c, RobB_pr_232_1d, RobB_pr_232_1f and RobB_pr_232_1g	yes, as mini-supertree RobB_pr_232_1_semiMRP_cons
452	RobB_pr_232_1f	Figure 4 (MP)	123 morphological characters (116 osteological, 7 soft anatomy)		yes, with RobB_pr_232_1a, RobB_pr_232_1b, RobB_pr_232_1c, RobB_pr_232_1d, RobB_pr_232_1e and RobB_pr_232_1g	yes, as mini-supertree RobB_pr_232_1_semiMRP_cons
452	RobB_pr_232_1g	Figure 4 (MP)	123 morphological characters (116 osteological, 7 soft anatomy)		yes, with RobB_pr_232_1a, RobB_pr_232_1b, RobB_pr_232_1c, RobB_pr_232_1d, RobB_pr_232_1e and RobB_pr_232_1f	yes, as mini-supertree RobB_pr_232_1_semiMRP_cons
453	RobB_pr_260_1	Figure 1 (ML)	MT-CO2 (HGNC-approved)		no	yes
453	RobB_pr_260_2	Figure 2 (ML)	MT-RNR2 (HGNC-approved)		no	yes
453	RobB_pr_260_3	Table 1 (ML)	MT-RNR1 (HGNC-approved)		no	no - RobB_pr_41_1 and RobB_pr_45_1 represent same character set and are taxonomically more inclusive and/or more recent
453	RobB_pr_260_4	Table 1 (ML)	MT-CYB (HGNC-approved)		no	yes
453	RobB_pr_260_5	Table 1 (ML)	MT-CO2, MT-CYB, MT-RNR1, MT-RNR2 (HGNC-approved)	suprafamilial chimeric terminals excluded	no	yes
454	RobB_pr_283_1	Figure 3 (NJ using MEGA with a gamma distance)	MT-CO2		no	yes
455	RobB_pr_22_1	Figure 1 (NJ and closest tree with LogDet (70% of constant sites removed))	MT-ATP6, MT-ATP8, MT-CO1, MT-CO2, MT-CO3, MT-CYB, MT-ND1, MT-ND2, MT-ND3, MT-ND4, MT-ND4L, MT-ND5 (HGNC-approved)		no	no - RobB_pr_164_1 represents same character set and is taxonomically more inclusive and/or more recent
456	RobB_pr_285_1	Figure 5 (MP)	RNASE1 (HGNC-approved)		no	yes
456	RobB_pr_285_2	Figure 6 (transversion parsimony)	MT-CYB		no	yes; Cervidae non-monophyletic - the two possible permutations included as RobB_pr_285_2_1 and RobB_pr_285_2_2, and MRP pseudocharacters for these two trees all given weight of 0.5
457	RobB_pr_76_1	Figure 4 (parsimony)	LGB (HGNC-approved)	several paralagous BLG genes present, but only BLG 1 can be coded as a source tree	no	yes
458	RobB_pr_4_1a	Figure 3 I (NJ, MP and ML)	MT-CYB (HGNC-approved)	all three methods of analysis give same three topologies	yes, with RobB_pr_4_1b and RobB_pr_4_1c	yes, as mini-supertree RobB_pr_4_1_MT-CYB_semiMRP_cons
458	RobB_pr_4_1b	Figure 3 II (NJ, MP and ML)	MT-CYB (HGNC-approved)	all three methods of analysis give same three topologies	yes, with RobB_pr_4_1a and RobB_pr_4_1c	yes, as mini-supertree RobB_pr_4_1_MT-CYB_semiMRP_cons
458	RobB_pr_4_1c	Figure 3 II (NJ, MP and ML)	MT-CYB (HGNC-approved)	all three methods of analysis give same three topologies	yes, with RobB_pr_4_1a and RobB_pr_4_1b	yes, as mini-supertree RobB_pr_4_1_MT-CYB_semiMRP_cons
459	RobB_pr_104_1a	Figure 2 (A) (NJ)	CRX (HGNC-approved)	larger fragment of same gene also analysed in this paper (Figure 3), but has smaller taxon set, so this analysis preferred	yes, with RobB_pr_104_1b and RobB_pr_104_1c	yes, as mini-supertree RobB_pr_104_1_CRX_semiMRP_cons
459	RobB_pr_104_1b	Figure 2 (B) (MP)	CRX (HGNC-approved)	larger fragment of same gene also analysed in this paper (Figure 3), but has smaller taxon set, so this analysis preferred	yes, with RobB_pr_104_1a and RobB_pr_104_1c	yes, as mini-supertree RobB_pr_104_1_CRX_semiMRP_cons
459	RobB_pr_104_1c	Figure 2 © (ML)	CRX (HGNC-approved)	larger fragment of same gene also analysed in this paper (Figure 3), but has smaller taxon set, so this analysis preferred	yes, with RobB_pr_104_1a and RobB_pr_104_1b	yes, as mini-supertree RobB_pr_104_1_CRX_semiMRP_cons
460	RobB_pr_234_1a	Figure 2 (parsimony)	VWF (HGNC-approved) exon 28	1 of 2 different methods of analysing the same data, and no author preference	yes, with RobB_pr_234_1b	no - RobB_pr_230_2 represents same character set and is taxonomically more inclusive and/or more recent
460	RobB_pr_234_1b	Figure 3 (NJ)	VWF (HGNC-approved) exon 28	1 of 2 different methods of analysing the same data, and no author preference	yes, with RobB_pr_234_1a	no - RobB_pr_230_2 represents same character set and is taxonomically more inclusive and/or more recent
461	RobB_pr_55_1	Figure 6 (Distance - using CLUSTAL X)	TTR (HGNC-approved)		no	no - RobB_pr_105_1 represents same character set and is taxonomically more inclusive and/or more recent
462	RobB_pr_105_1	Figure 4 - strict consensus of 3 MPCs (MP)	TTR (HGNC-approved)		no	yes
463	RobB_pr_289_1a	Figure 2 (conservative nucleotide substitution parsimony)	MT-CYB (HGNC-approved)		yes, with RobB_pr_289_1b and RobB_pr_289_1c	no - RobB_pr_42_2 represents same character set and is taxonomically more inclusive and/or more recent
463	RobB_pr_289_1b	Figure 3 (conservative nucleotide substitution parsimony bootstrap consensus)	MT-CYB (HGNC-approved)		yes, with RobB_pr_289_1a and RobB_pr_289_1c	no - RobB_pr_42_2 represents same character set and is taxonomically more inclusive and/or more recent
463	RobB_pr_289_1c	Figure 4 (NJ using conservative nucleotide substitution ML distances)	MT-CYB (HGNC-approved)		yes, with RobB_pr_289_1a and RobB_pr_289_1b	no - RobB_pr_42_2 represents same character set and is taxonomically more inclusive and/or more recent
464	RobB_pr_235_1a	Figure 1 - majority-rule consensus (MP)	MT-CYB (HGNC-approved)	1 of 2 different methods of analysing the same data, and no author preference	yes, with RobB_pr_235_1b	no - RobB_pr_42_2 represents same character set and is taxonomically more inclusive and/or more recent
464	RobB_pr_235_1b	Figure 2 (ML using QP)	MT-CYB (HGNC-approved)	1 of 2 different methods of analysing the same data, and no author preference	yes, with RobB_pr_235_1a	no - RobB_pr_42_2 represents same character set and is taxonomically more inclusive and/or more recent
465	RobB_pr_387_1	Fig. 1 (BA)	MT-ATP6, MT-ATP8, MT-CO1, MT-CO2, MT-CO3, MT-CYB, MT-ND1, MT-ND2, MT-ND3, MT-ND4, MT-ND4L, MT-ND5 (HGNC-approved) ungapped first and second codon positions	leucine synonymous sites in first codon position (Leu-SynP1) excluded from alignment	no	yes
466	RobB_pr_108_1a	Figure 3 (NJ)	TRA@ (HGNC-approved)	parsimony gives same topology	no	yes
466	RobB_pr_108_1b	Figure 3 (NJ)	TRB@ (HGNC-approved)	parsimony gives same topology	no	yes
466	RobB_pr_108_1c	Figure 3 (NJ)	TRG@ (HGNC-approved)	parsimony gives same topology	no	yes
466	RobB_pr_108_1d	Figure 3 (NJ)	TRD@ (HGNC-approved)	parsimony gives same topology	no	yes
466	RobB_pr_108_1e	Figure 2 (MP)	IGH@ (HGNC-approved)		yes, with RobB_pr_108_1f	no - RobB_pr_119_1 represents same character set and is taxonomically more inclusive and/or more recent
466	RobB_pr_108_1f	Figure 3 (NJ)	IGH@ (HGNC-approved)		yes, with RobB_pr_108_1e	no - RobB_pr_119_1 represents same character set and is taxonomically more inclusive and/or more recent
466	RobB_pr_108_2a	Figure 4 (MP)	TRB@ (HGNC-approved)			no - RobB_pr_36_2 and RobB_pr_108_1b represent same character set and are taxonomically more inclusive and/or more recent
466	RobB_pr_108_2b	Figure 5 (NJ)	TRG@ (HGNC-approved)			yes
467	RobB_pr_77_1a	Figure 2 D (NJ - Jukes-Cantor distances)	CSN1S2A (HGNC-approved)		no	yes
467	RobB_pr_77_1b	Figure 2 D (NJ - Jukes-Cantor distances)	CSN1S2B (HGNC-approved)		no	yes
468	RobB_pr_109_1	Figure 1 (NJ)	LCAT (HGNC-approved)		no	yes
469	RobB_pr_388_1a	Supplementary document: detailed materials and methods Supplementary Figure 1 - page 8 (ML)	ADORA3, ADRA2B, ADRB2, APP, ATP7A, BDNF, BMI1, BRCA1, CREM, EDG1, MT-RNR1, MT-RNR2, MT-TV, PLCB4, RAG1, RAG2, TYR, VWF, ZFX (HGNC-approved)		yes, with RobB_pr_388_1b	yes, as mini-supertree RobB_pr_388_1_semiMRP_cons
469	RobB_pr_388_1b	Supplementary document: detailed materials and methods - page 9 (BA)	ADORA3, ADRA2B, ADRB2, APP, ATP7A, BDNF, BMI1, BRCA1, CREM, EDG1, MT-RNR1, MT-RNR2, MT-TV, PLCB4, RAG1, RAG2, TYR, VWF, ZFX (HGNC-approved)		yes, with RobB_pr_388_1a	yes, as mini-supertree RobB_pr_388_1_semiMRP_cons
470	RobB_pr_110_1a	Figure 1 (a) (MP)	GHR (HGNC-approved) exon 10		yes, with RobB_pr_110_1b	no - RobB_pr_174_8 represents same character set and is taxonomically more inclusive and/or more recent
470	RobB_pr_110_1b	Figure 1 (b) (ML)	GHR (HGNC-approved) exon 10		yes, with RobB_pr_110_1a	no - RobB_pr_174_8 represents same character set and is taxonomically more inclusive and/or more recent
470	RobB_pr_110_2a	Figure 2 (a) (MP)	TTR (HGNC-approved) intron 1		yes, with RobB_pr_110_2b	yes, as mini-supertree RobB_pr_110_2_TTR_semiMRP_cons
470	RobB_pr_110_2b	Figure 2 (b) (ML)	TTR (HGNC-approved) intron 1		yes, with RobB_pr_110_2a	yes, as mini-supertree RobB_pr_110_2_TTR_semiMRP_cons
470	RobB_pr_110_3a	Figure 3 (a) (weighted parsimony)	MT-RNR1 (HGNC-approved)		yes, with RobB_pr_110_3b	no - RobB_pr_290_1 represents same character set and is taxonomically more inclusive and/or more recent
470	RobB_pr_110_3b	Figure 3 (b) (ML)	MT-RNR1 (HGNC-approved)		yes, with RobB_pr_110_3a	no - RobB_pr_290_1 represents same character set and is taxonomically more inclusive and/or more recent
470	RobB_pr_110_4	Figure 4 (ML and ML)	GHR exon 10, MT-RNR1, TTR intron 1 (HGNC-approved)		no	yes
471	RobB_pr_56_1	Figure 2 - MP consensus tree (parsimony)	NPY6R (HGNC-approved)		no	yes
472	RobB_pr_316_1a	text - page 111-113 (distance	albumin immunological data		no	yes
472	RobB_pr_316_1b	text - page 111-113 (distance	albumin immunological data		no	yes
472	RobB_pr_316_1c	text - page 111-113 (distance	albumin immunological data		no	yes
473	RobB_pr_7_1	Figure 4 (ML)	ADRA2B, MT-RNR1, MT-RNR2, MT-TV, RBP3, VWF (HGNC-approved)	suprafamilial chimeric terminals excluded; type species of genus that gives family its name assumed; 3 different roots possible - most likely root (as indicated in Figure 4) assumed	no	no - RobB_pr_30_1 represents same character set and is taxonomically more inclusive and/or more recent
473	RobB_pr_7_2a	Figure 5 (ML)	BRCA1 (HGNC-approved)	type species of each genus assumed; different roots possible - most likely root (as indicated in Figure 5) assumed	yes, with RobB_pr_7_2b	no - RobB_pr_85_1 represents same character set and is taxonomically more inclusive and/or more recent
473	RobB_pr_7_2b	Figure 6 (ML)	BRCA1 (HGNC-approved)	type species of each genus assumed; different roots possible - most likely root (as indicated in Figure 6) assumed; same analysis as Figure 5 but with 3 extra marsupial outgroups - changes most likely position of root	yes, with RobB_pr_7_2a	no - RobB_pr_85_1 represents same character set and is taxonomically more inclusive and/or more recent
473	RobB_pr_7_3	Figure 7 (ML)	ADRA2B, BRCA1, MT-RNR1, MT-RNR2, MT-TV, RBP3, VWF (HGNC-approved)	combination of datasets used in Figures 4-6; suprafamilial chimeric terminals excluded; if familial subfamilial, or generic terminal, type species of genus that gives family its name assumed different roots possible - most likely root (as indicated in Figure 7) assumed	no	no - RobB_pr_27_2 represents same character set and is taxonomically more inclusive and/or more recent
474	RobB_pr_111_1	Figure 2 (MP)	MER, Alu C7, Alu C9 + Alu C12 SINE insertions		no	yes
475	RobB_pr_167_1	Figure 2 (presence/absence)	L1, FLAM, Alu C7, Alu C9, Alu C12, MER SINEs		no	no - RobB_pr_111_1 represents same character set and is taxonomically more inclusive and/or more recent
476	RobB_pr_317_1	Figure 20.6 (MP)	45 characters of the cranium, post-cranium, dentition and soft anatomy	same analysis as Janis and Scott (1987) (RobB_pr_295) but more recent	no	yes; Cervidae non-monophyletic - the two possible permutations included as RobB_pr_317_1_1 and RobB_pr_317_1_2, and MRP pseudocharacters for these two trees all given weight of 0.5
477	RobB_pr_207_1	Table 1, Figure 9 and text (presence/absence)	B2 and DIP SINE elements	source tree adapted from Table 1, Figure 9 and text (i.e. not explicitly presented - worked out from presence/absence data)	no	yes
478	RobB_pr_112_1a	Figure 4 STAT5A (ML using QP)	STAT5A (HGNC-approved)	MP and NJ also produce same toplogy, as does analysis of amino acids rather than DNA	no	yes
478	RobB_pr_112_1b	Figure 4 STAT5B (ML using QP)	STAT5B (HGNC-approved)	MP and NJ also produce same toplogy, as does analysis of amino acids rather than DNA	no	yes
479	RobB_pr_113_1a	Figure 1 A (MP)	MT-ATP6, MT-ATP8, MT-CO1, MT-CO2, MT-CO3, MT-CYB, MT-ND1, MT-ND2, MT-ND3, MT-ND4, MT-ND4L, MT-ND5, MT-ND6 (HGNC-approved)		yes, with RobB_pr_113_1b and RobB_pr_113_1c	yes, as mini-supertree RobB_pr_113_1_semiMRP_cons
479	RobB_pr_113_1b	Figure 1 B (transversion weighted parsimony)	MT-ATP6, MT-ATP8, MT-CO1, MT-CO2, MT-CO3, MT-CYB, MT-ND1, MT-ND2, MT-ND3, MT-ND4, MT-ND4L, MT-ND5, MT-ND6 (HGNC-approved)		yes, with RobB_pr_113_1a and RobB_pr_113_1c	yes, as mini-supertree RobB_pr_113_1_semiMRP_cons
479	RobB_pr_113_1c	Figure 1 C - strict consensus of 2 MPCs (MP with 3rd codon position omitted)	MT-ATP6, MT-ATP8, MT-CO1, MT-CO2, MT-CO3, MT-CYB, MT-ND1, MT-ND2, MT-ND3, MT-ND4, MT-ND4L, MT-ND5, MT-ND6 (HGNC-approved)		yes, with RobB_pr_113_1a and RobB_pr_113_1b	yes, as mini-supertree RobB_pr_113_1_semiMRP_cons
479	RobB_pr_113_2	Figure 3 - strict consensus of 2 MPCs (MP)	MT-ATP6, MT-ATP8, MT-CO1, MT-CYB, MT-ND1, MT-ND2, MT-ND3, MT-ND4, MT-ND4L, MT-ND5 (HGNC-approved)		no	yes
480	RobB_pr_33_1a	Figure 1 (likelihood with MCMC)	ZP2 (HGNC-approved)	rooted assuming mammalian and placental monophyly	no	no - RobB_pr_310_1b represents same character set and is taxonomically more inclusive and/or more recent
480	RobB_pr_33_1b	Figure 1 (likelihood with MCMC)	ZP4 (HGNC-approved)	rooted assuming mammalian and placental monophyly	no	no - RobB_pr_310_1c represents same character set and is taxonomically more inclusive and/or more recent
480	RobB_pr_33_1c	Figure 1 (likelihood with MCMC)	ZP3 (HGNC-approved)	rooted assuming mammalian and placental monophyly	no	no - RobB_pr_310_1a represents same character set and is taxonomically more inclusive and/or more recent
481	RobB_pr_288_1a	Figure 2	MT-RNR1 (HGNC-approved)	yes, with RobB_pr_288_1b, RobB_pr_288_1c, RobB_pr_288_1d, RobB_pr_288_1e, RobB_pr_288_1f, RobB_pr_288_1g and RobB_pr_288_1h		no - RobB_pr_41_1 represents same character set and is taxonomically more inclusive and/or more recent
481	RobB_pr_288_1b	Figure 2	MT-RNR1 (HGNC-approved)	yes, with RobB_pr_288_1a, RobB_pr_288_1c, RobB_pr_288_1d, RobB_pr_288_1e, RobB_pr_288_1f, RobB_pr_288_1g and RobB_pr_288_1h		no - RobB_pr_41_1 represents same character set and is taxonomically more inclusive and/or more recent
481	RobB_pr_288_1c	Figure 2	MT-RNR1 (HGNC-approved)	yes, with RobB_pr_288_1a, RobB_pr_288_1b, RobB_pr_288_1d, RobB_pr_288_1e, RobB_pr_288_1f, RobB_pr_288_1g and RobB_pr_288_1h		no - RobB_pr_41_1 represents same character set and is taxonomically more inclusive and/or more recent
481	RobB_pr_288_1d	Figure 2	MT-RNR1 (HGNC-approved)	yes, with RobB_pr_288_1a, RobB_pr_288_1b, RobB_pr_288_1c, RobB_pr_288_1e, RobB_pr_288_1f, RobB_pr_288_1g and RobB_pr_288_1h		no - RobB_pr_41_1 represents same character set and is taxonomically more inclusive and/or more recent
481	RobB_pr_288_1e	Figure 4 Strict	MT-RNR1 (HGNC-approved)	yes, with RobB_pr_288_1a, RobB_pr_288_1b, RobB_pr_288_1c, RobB_pr_288_1d, RobB_pr_288_1f, RobB_pr_288_1g and RobB_pr_288_1h		no - RobB_pr_41_1 represents same character set and is taxonomically more inclusive and/or more recent
481	RobB_pr_288_1f	Figure 4 Majority Rule	MT-RNR1 (HGNC-approved)	yes, with RobB_pr_288_1a, RobB_pr_288_1b, RobB_pr_288_1c, RobB_pr_288_1d, RobB_pr_288_1e, RobB_pr_288_1g and RobB_pr_288_1h		no - RobB_pr_41_1 represents same character set and is taxonomically more inclusive and/or more recent
481	RobB_pr_288_1g	Figure 5	MT-RNR1 (HGNC-approved)	yes, with RobB_pr_288_1a, RobB_pr_288_1b, RobB_pr_288_1c, RobB_pr_288_1d, RobB_pr_288_1e, RobB_pr_288_1f and RobB_pr_288_1h		no - RobB_pr_41_1 represents same character set and is taxonomically more inclusive and/or more recent
481	RobB_pr_288_1h	Figure 6	MT-RNR1 (HGNC-approved)	yes, with RobB_pr_288_1a, RobB_pr_288_1b, RobB_pr_288_1c, RobB_pr_288_1d, RobB_pr_288_1e, RobB_pr_288_1f and RobB_pr_288_1g		no - RobB_pr_41_1 represents same character set and is taxonomically more inclusive and/or more recent
482	RobB_pr_117_1	Figure 1 (ML)	ADRA2B, BRCA1 exon 11, MT-RNR1, MT-RNR2, MT-TV, RAG1, RAG2, VWF exon 28 (HGNC-approved)	suprafamilial terminals excluded; if familial, subfamilial, or generic terminal, type species of genus that gives family its name assumed	no	yes
483	RobB_pr_24_1a	Figure 1 - strict consensus bootstrap (consensus of unweighted MP and NJ using Kimura 2-parameter divergence matrix)	RBP3 (HGNC-approved) exon 1		yes, with RobB_pr_24_1b, RobB_pr_24_1c and RobB_pr_24_1d	no - RobB_pr_83_1 represents same character set and is taxonomically more inclusive and/or more recent
483	RobB_pr_24_1b	Figure 2 - majority rule consensus bootstrap (weighted parsimony)	RBP3 (HGNC-approved) exon 1		yes, with RobB_pr_24_1a, RobB_pr_24_1c and RobB_pr_24_1d	no - RobB_pr_83_1 represents same character set and is taxonomically more inclusive and/or more recent
483	RobB_pr_24_1c	Figure 3 (ML)	RBP3 (HGNC-approved) exon 1		yes, with RobB_pr_24_1a, RobB_pr_24_1b and RobB_pr_24_1d	no - RobB_pr_83_1 represents same character set and is taxonomically more inclusive and/or more recent
483	RobB_pr_24_1d	Figure 4 - strict consensus bootstrap (consensus of aa parsimony and NJ)	RBP3 (HGNC-approved) exon 1		yes, with RobB_pr_24_1a, RobB_pr_24_1b and RobB_pr_24_1c	no - RobB_pr_83_1 represents same character set and is taxonomically more inclusive and/or more recent
484	RobB_pr_269_1	Figure 3 - consensus (protein parsimony)	CSN3 (HGNC-approved)	tree rooted assuming placental monophyly	no	no - RobB_pr_149_1 represents same character set and is taxonomically more inclusive and/or more recent
485	RobB_pr_245_1a	Figure 3 - 1 of 2 MPCs (MP)	LDHA (HGNC-approved)		yes, with RobB_pr_245_1b	no - RobB_pr_125_1 represents same character set and is taxonomically more inclusive and/or more recent
485	RobB_pr_245_1b	Figure 3 - 1 of 2 MPCs (MP)	LDHA (HGNC-approved)		yes, with RobB_pr_245_1a	no - RobB_pr_125_1 represents same character set and is taxonomically more inclusive and/or more recent
486	RobB_pr_219_1a	Figure 2 (NJ using pairwise aa distances)	LDHA (HGNC-approved)		no	no - RobB_pr_125_1 represents same character set and is taxonomically more inclusive and/or more recent
486	RobB_pr_219_1b	Figure 2 (NJ using pairwise aa distances)	LDHC (HGNC-approved)		no	yes
486	RobB_pr_219_1c	Figure 2 (NJ using pairwise aa distances)	LDHB (HGNC-approved)		no	yes
487	RobB_pr_241_1a	Figure 2 (NJ)	LDHA (HGNC-approved)		no	no - RobB_pr_125_1 represents same character set and is taxonomically more inclusive and/or more recent
487	RobB_pr_241_1b	Figure 2 (NJ)	LDHB (HGNC-approved)		no	no - RobB_pr_219_1c represents same character set and is taxonomically more inclusive and/or more recent
488	RobB_pr_57_1	Figure 2 (NJ - Saitou-Nei method)	HLA-DPB1 (HGNC-approved)		no	no - RobB_pr_3_1b represents same character set and is taxonomically more inclusive and/or more recent
489	RobB_pr_119_1	Figure 1 C (NJ)	IGH@ (HGNC-approved) variable region C	multiple paralogues collapsed to a single terminal for each taxon ((can't do this for IgVH B or A, therefore these trees not coded)	no	yes
490	RobB_pr_3_1a	Figures 2 and 4 (neighbour-joining using Kimura 2-parameter distance)	HLA-DRB1 (HGNC-approved)	1 of 4 genes present on same tree; 1 deviant sequence present in Figure 2 (macaque) excluded by authors in Figure 4 when calculating divergence times; essentially same topology found when only 1st and 2nd codon positions or amino acids used	no	yes
490	RobB_pr_3_1b	Figures 2 and 4 (neighbour-joining using Kimura 2-parameter distance)	HLA-DPB1 (HGNC-approved)	1 of 4 genes present on same tree; essentially same topology found when only 1st and 2nd codon positions or amino acids used	no	yes
490	RobB_pr_3_1c	Figures 2 and 4 (neighbour-joining using Kimura 2-parameter distance)	HLA-DQB1 (HGNC-approved)	1 of 4 genes present on same tree; 1 deviant sequence present in Figure 2 (rabbit) excluded by authors in figure 4 when calculating divergence times; essentially same topology found when only 1st and 2nd codon positions or amino acids used	no	yes
490	RobB_pr_3_1d	Figures 2 and 4 (neighbour-joining using Kimura 2-parameter distance)	HLA-DOB (HGNC-approved)	1 of 4 genes present on same tree; 1 deviant sequence present in Figure 2 (human) excluded by authors in figure 4 when calculating divergence times; essentially same topology found when only 1st and 2nd codon positions or amino acids used	no	yes
490	RobB_pr_3_2a	Figures 3 and 5 (neighbour-joining)	HLA-DRA (HGNC-approved)	1 of 4 genes present on same tree; essentially same topology found when only 1st and 2nd codon positions used	no	yes
490	RobB_pr_3_2b	Figures 3 and 5 (neighbour-joining)	HLA-DPA1 (HGNC-approved)	1 of 4 genes present on same tree; essentially same topology found when only 1st and 2nd codon positions used	no	yes
490	RobB_pr_3_2c	Figures 3 and 5 (neighbour-joining)	HLA-DQA1 (HGNC-approved)	1 of 4 genes present on same tree; essentially same topology found when only 1st and 2nd codon positions used	no	yes
490	RobB_pr_3_2d	Figures 3 and 5 (neighbour-joining)	HLA-DOA (HGNC-approved)	1 of 4 genes present on same tree; essentially same topology found when only 1st and 2nd codon positions used	no	yes
491	RobB_pr_1_1	Figure 4 (DNA parsimony)	PIGR (HGNC-approved)	unrooted, so root between marsupials and placentals assumed; parsimony analysis of deduced amino acid sequences (Figure 5) gives identical topology	no	yes
492	RobB_pr_118_1	Figure 1 a (ML)	MT-RNR1, MT-RNR2, MT-TV (HGNC-approved)		no	yes
492	RobB_pr_118_2	Figure 1 b (ML)	BRCA1 exon 11, RAG1, RAG2, VWF exon 28 (HGNC-approved)	suprafamilial terminals excluded; if familial, subfamilial, or generic terminal, type species of genus that gives family its name assumed	no	yes
492	RobB_pr_118_3	Figure 1 c (ML)	BRCA1 exon 11, MT-RNR1, MT-RNR2, MT-TV, RAG1, RAG2, VWF exon 28 (HGNC-approved)	suprafamilial terminals excluded; if familial, subfamilial, or generic terminal, type species of genus that gives family its name assumed	no	yes
493	RobB_pr_120_1	Figure 1 (ML)	ADRA2B, BRCA1 exon 11, RAG1, RAG2, VWF exon 28 (HGNC-approved)	suprafamilial terminals excluded; if familial, subfamilial, or generic terminal, type species of genus that gives family its name assumed	no	yes
494	RobB_pr_173_1	Figure 2 (ML)	ADRA2B, BRCA1, RAG1, RAG2, VWF (HGNC-approved)	if familial, subfamilial, or generic terminal, type species of genus that gives family its name assumed	no	yes
495	RobB_pr_335_1	text - pages 104-106 (MP)	5 soft anatomical characters		no	yes
496	RobB_pr_220_1	Figure 4 and supplementary material (parsimony)	195 dental, cranial and post-cranial characters	fossil taxa excluded from source tree; type species of genus assumed; characters taken from: Geisler and Luo (1998); Gentry and Hooker (1988); Luckett and Hong (1998); Luo and Gingerich (1999); Novacek (1986); O’Leary and Rose (1995); O’Leary (1998); O’Leary and Geisler (1999); Theodor (1996); Thewissen (1994); Thewissen and Madar (1999); and Zhou et al. (1995)	no	yes
497	RobB_pr_121_1	Figure 5 (NJ)	AMELX (HGNC-approved)	multiple paralogues collapsed to a single terminal for each taxon	no	no - RobB_pr_69_1 represents same character set and is taxonomically more inclusive and/or more recent
498	RobB_pr_123_1	Figure 2 b	RBP3 (HGNC-approved)		no	no - RobB_pr_83_1 represents same character set and is taxonomically more inclusive and/or more recent
499	RobB_pr_10_1	Figure 4 - consensus of 432 trees (MP)	PRM1		no	yes
500	RobB_pr_124_1	supplementary data I - IRBP, ML tree (ML)	ADRA2B, MT-RNR1, MT-RNR2, MT-TV, VWF (HGNC-approved)		no	yes
501	RobB_pr_19_1	Figure 2 (NJ, unweighted MP and ML by QP)	CRYAA (HGNC-approved) exon 3	consensus of NJ, unweighted MP and ML by QP analyses	no	yes
502	RobB_pr_125_1	Figure 3 (parsimony with 3rd codon positions coded as transversions only)	LDHA (HGNC-approved)		no	yes
503	RobB_pr_106_1	Figure 4 (ML)	PRNP (HGNC-approved)	rooted based on Murphy et al .(2001) topology	no	yes
504	RobB_pr_390_1	Fig. 5 (parsimony)	presence or absence of B1 (7SL RNA-derived) SINEs		no	yes
505	RobB_pr_58_1a	Figure 4 (NJ)	IgG (not HGNC-approved)	multiple paralogues collapsed to a single terminal for each taxon	no	yes
505	RobB_pr_58_1b	Figure 4 (NJ)	IgE (not HGNC-approved)		no	yes
506	RobB_pr_18_1	Figure 1 (clock-constrained ML)	MT-ATP6, MT-ATP8, MT-CO1, MT-CO2, MT-CO3, MT-CYB, MT-ND1, MT-ND2, MT-ND3, MT-ND4, MT-ND4L, MT-ND5 (HGNC-approved)	MT-ND6 excluded	no	no - RobB_pr_164_1 represents same character set and is taxonomically more inclusive and/or more recent
507	RobB_pr_15_1	Figure 1A (ProtML)	MT-ATP6, MT-ATP8, MT-CO1, MT-CO2, MT-CO3, MT-CYB, MT-ND1, MT-ND2, MT-ND3, MT-ND4, MT-ND4L, MT-ND5 (HGNC-approved)	suprafamilial terminals excluded; if familial, subfamilial, or generic terminal, type species of genus that gives family its name assumed	no	yes
507	RobB_pr_15_2	Figure 1B (ProtML)	BRCA1 (HGNC-approved)	suprafamilial terminals excluded; if familial, subfamilial, or generic terminal, type species of genus that gives family its name assumed	no	no - RobB_pr_9_2 and RobB_pr_85_1 represent same character set and are taxonomically more inclusive and/or more recent
507	RobB_pr_15_3	Figure 1C (ProtML)	ADORA3, ADRB2, APP, ATP7A, BDNF, BMI, CNR1, CREM, EDG1, MT-TV, MT-RNR1, MT-RNR2, PLCB4, PNOC, RAG1, RAG2, TYR, ZFX (HGNC-approved)	suprafamilial terminals excluded; if familial, subfamilial, or generic terminal, type species of genus that gives family its name assumed	no	yes
507	RobB_pr_15_4	Figure 1D (ProtML)	ADRA2B, RBP3, VWF (HGNC-approved)	suprafamilial terminals excluded; if familial, subfamilial, or generic terminal, type species of genus that gives family its name assumed	no	yes
507	RobB_pr_15_5	Figure 2A (ProtML)	ADORA3, ADRA2B, ADRB2, APP, ATP7A, BDNF, BMI, BRCA1, CNR1, CREM, EDG1, PLCB4, PNOC, RAG1, RAG2, RBP3, TYR, VWF, ZFX (HGNC-approved)	suprafamilial terminals excluded; if familial, subfamilial, or generic terminal, type species of genus that gives family its name assumed	no	yes
507	RobB_pr_15_6	Figure 2B (ProtML)	ADORA3, ADRA2B, ADRB2, APP, ATP7A, BDNF, BMI, BRCA1, CNR1, CREM, EDG1, MT-TV, MT-RNR1, MT-RNR2, PLCB4, PNOC, RAG1, RAG2, RBP3, TYR, VWF, ZFX (HGNC-approved)	suprafamilial terminals excluded; if familial, subfamilial, or generic terminal, type species of genus that gives family its name assumed	no	yes
507	RobB_pr_15_7	Figure 2D (ProtML)	TP53 (HGNC-approved)	suprafamilial terminals excluded; if familial, subfamilial, or generic terminal, type species of genus that gives family its name assumed	no	yes
508	RobB_pr_174_1	Figure 1 (BA)	RAG1 (HGNC-approved)	if familial, subfamilial, or generic terminal, type species of genus that gives family its name assumed	no	yes
508	RobB_pr_174_2a	Figure 2 (BA)	FGG, RAG1 (HGNC-approved)	1 of 2 different methods used to analyse same data; if familial, subfamilial, or generic terminal, type species of genus that gives family its name assumed	yes, with RobB_pr_174_2b	yes, as mini-supertree RobB_pr_174_2_FGG_RAG1_semiMRP_cons
508	RobB_pr_174_2b	Figure 3 (BA)	FGG, RAG1 (HGNC-approved)	1 of 2 different methods used to analyse same data; if familial, subfamilial, or generic terminal, type species of genus that gives family its name assumed	yes, with RobB_pr_174_2a	yes, as mini-supertree RobB_pr_174_2_FGG_RAG1_semiMRP_cons
508	RobB_pr_174_3	Figure 4 (BA)	MT-ND6 (HGNC-approved)	if familial, subfamilial, or generic terminal, type species of genus that gives family its name assumed	no	yes
508	RobB_pr_174_4	Figure 5 (BA)	MT-TA, MT-TC, MT-TD, MT-TE, MT-TF, MT-TG, MT-TH, MT-TI, MT-TK, MT-TL1, MT-TL2, MT-TM, MT-TN, MT-TP, MT-TQ, MT-TR, MT-TS1, MT-TS2, MT-TT, MT-TV, MT-TW, MT-TY (HGNC-approved)	if familial, subfamilial, or generic terminal, type species of genus that gives family its name assumed	no	yes
508	RobB_pr_174_5	Figure 6 (BA)	MT-RNR1, MT-RNR2, MT-TA, MT-TC, MT-TD, MT-TE, MT-TF, MT-TG, MT-TH, MT-TI, MT-TK, MT-TL1, MT-TL2, MT-TM, MT-TN, MT-TP, MT-TQ, MT-TR, MT-TS1, MT-TS2, MT-TT, MT-TV, MT-TW, MT-TY (HGNC-approved)	if familial, subfamilial, or generic terminal, type species of genus that gives family its name assumed	no	yes
508	RobB_pr_174_6	Figure 7 (BA)	MYC (HGNC-approved)	if familial, subfamilial, or generic terminal, type species of genus that gives family its name assumed	no	yes
508	RobB_pr_174_7	Figure 8 (BA)	HBE (HGNC-approved)	if familial, subfamilial, or generic terminal, type species of genus that gives family its name assumed	no	yes
508	RobB_pr_174_8	Figure 9 (BA)	GHR (HGNC-approved)	if familial, subfamilial, or generic terminal, type species of genus that gives family its name assumed	no	yes
508	RobB_pr_174_9	Figure 10 (BA)	FGG, GHR, HBE, MT-ND6, MT-RNR1, MT-RNR2, MT-TA, MT-TC, MT-TD, MT-TE, MT-TF, MT-TG, MT-TH, MT-TI, MT-TK, MT-TL1, MT-TL2, MT-TM, MT-TN, MT-TP, MT-TQ, MT-TR, MT-TS1, MT-TS2, MT-TT, MT-TV, MT-TW, MT-TY , MYC, RAG1 (HGNC-approved)	suprafamilial terminals excluded; if familial, subfamilial, or generic terminal, type species of genus that gives family its name assumed	no	yes
509	RobB_pr_59_1	Figure 2 (Distance - using CLUSTALW)	NR5A1 (HGNC-approved)		no	yes
510	RobB_pr_126_1a	Figure 3 a - bootstrap majority rule consensus (MP)	MT-CO1 (HGNC-approved)		yes, with RobB_pr_126_1b and RobB_pr_126_1c	yes, as mini-supertree RobB_pr_126_1_MT-CO1_semiMRP_cons
510	RobB_pr_126_1b	Figure 3 b - bootstrap majority rule consensus (transversion parsimony)	MT-CO1 (HGNC-approved)		yes, with RobB_pr_126_1a and RobB_pr_126_1c	yes, as mini-supertree RobB_pr_126_1_MT-CO1_semiMRP_cons
510	RobB_pr_126_1c	Figure 4 - bootstrap majority rule consensus (MP)	MT-CO1 (HGNC-approved)		yes, with RobB_pr_126_1a and RobB_pr_126_1b	yes, as mini-supertree RobB_pr_126_1_MT-CO1_semiMRP_cons
511	RobB_pr_308_1	Figures 3 (a), 3 (b), 4, 5 (a), 5 (b) (FastME with LogDet distances, Fitch-Margoliash with LogDet distances, MP and ML)	nuclear 18S rRNA (HGNC-approved)	same topology seen in all figures	no	yes
512	RobB_pr_391_1	Figure 1 (ML and BA)	MT-CYB, MT-ND2, RBP3, TTR (HGNC-approved)		no	yes Viverridae non-monophyletic - the three possible permutations included as RobB_pr_391_1_1, RobB_pr_391_1_2 and RobB_pr_391_1_3, and MRP pseudocharacters for these three trees all given weight of 0.333
512	RobB_pr_391_2	Figure 3 (ML and BA)	MT-CYB, MT-ND2, RBP3, TTR (HGNC-approved)		no	yes Viverridae non-monophyletic - the three possible permutations included as RobB_pr_391_2_1, RobB_pr_391_2_2 and RobB_pr_391_2_3, and MRP pseudocharacters for these three trees all given weight of 0.333
513	RobB_pr_217_1	Figure 2 (NJ based on Poisson-corrected K1 values)	RHO (HGNC-approved)		no	no - RobB_pr_82_1 represents same character set and is taxonomically more comprehensive and/or more recent
514	RobB_pr_218_1	Figure 2 (NJ based on Poisson-corrected K1 values)	RHO (HGNC-approved)		no	no - RobB_pr_82_1 represents same character set and is taxonomically more comprehensive and/or more recent
515	RobB_pr_216_1	Figure 1 B (NJ with multiple substitutions)	red and green opsins exons 2-5 (not HGNC-approved)		no	yes
516	RobB_pr_127_1	Figure 1 A (NJ)	ANG (HGNC-approved)		no	yes
517	RobB_pr_28_1	Figure 1 (distance)	SRY (HGNC-approved)		no	no - RobB_pr_54_1 represents same character set and is taxonomically more comprehensive and/or more recent
518	RobB_pr_47_1a	Figure 2 a	PRM1 (HGNC-approved)	1 of 2 alternative toplogies	yes, with RobB_pr_47_1b	no - RobB_pr_252_1b represents same character set and is taxonomically more comprehensive and/or more recent
518	RobB_pr_47_1b	Figure 2 b	PRM1 (HGNC-approved)	1 of 2 alternative toplogies	RobB_pr_47_1a	no - RobB_pr_252_1b represents same character set and is taxonomically more comprehensive and/or more recent
519	RobB_pr_2_1	Figure 5 (MP - gaps recoded as missing data)	TRA@ (HGNC-approved)	unrooted, so root between catfish and tetrapods assumed	no	no - RobB_pr_36_1 represents same character set and is taxonomically more comprehensive and/or more recent
519	RobB_pr_2_2	Figure 6 (MP - gaps recoded as missing data)	TRB@ (HGNC-approved)	unrooted, so root between catfish and tetrapods assumed	no	no - RobB_pr_36_2 represents same character set and is taxonomically more comprehensive and/or more recent
