# Supplementary material for: A higher-level MRP supertree of placental mammals
Source: BMC Evol Biol. 2006 Nov 13;6:93. doi: 10.1186/1471-2148-6-93 (PMC1654192; doi:10.1186/1471-2148-6-93)
Supplement: Additional file 4 — NEXUS file (can be viewed using a text editor) containing semi-rooted MRP pseudocharacter matrix used in the complete analysis, the weighting scheme used and 50% majority-rule consensus (illustrated in Figure 1) following parsimony analysis of this matrix. [file 1471-2148-6-93-S4.nex]

#nexus

begin data;
	dimensions ntax = 116 nchar = 6715;
	format missing = ?;

	matrix

Abrocomidae	???????????????????????????????????????????????????????????????????????????????????????????????????????????????????????????????????????????????????????????????????????????????????????????????????????????????????????????????????????????????????????????????????????????????????????????????????????????????????????????????????????????????????????????????????????????????????????????????????????????????????????????????????????????????????????????????????????????????????????????????????????????????????????????????????????????????????????????????????????????????????????????????????????????????????????????????????????????????????????????????????????????????????????????????????????????????????????????????????????????????????????????????????????????????????????????????????????????????????????????????????????????????????????????????????????????????????????????????????????????????????????????????????????????????????????????????????????????????????????????????????????????????????????????????????????????????????????????????????????????????????????????????????????????????????????????????????????????????????????????????????????????????????????????????????????????????????????????????????????????????????????????????????????????????????????????????????????????????????????????????????????????????????????????????????????????????????????????????????????????????????????????????????????????????????????????????????????????????????????????????????????????????????????????????????????????????????????????????????????????????????????????????????????????????????????????????????????????????????????????????????????????????????????????????????????????????????????????????????????????????????????????????????????????????????????????????????????????????????????????????????????????????????????????????????????????????????????????????????????????????????????????????????????????????????????????????????????????????????????????????????????????????????????????????????????????????????????????????????????????????????????????1000???????????????????????????????????????????????????????????????????????????????????????????????????????????????????????????????????????????????????????????????????????????????????????????????????????????????????????????????????????????????????????????????????????????????????????????????????????????????????????????????????????????????????????????????????????????????????????????????????????????????????????????????????????????????????????????????????????????????????????????????????????????????????????????????????????????????????????????????????????????????????????????????????????????????????????????????????????????????????????????????????????????????????????????????????????????????????????????????????????????????????????????????????????????????????????????????????????????????????????????????????????????????????????????????????????????????????????????????????????????????????????????????????????????????????????????????????????????????????????????????????????????????????????????????????????????????????????????????????????????????????????????????????????????????????????????11110000000000000??????????????????????????????????????????????????????????????????????????????????????????????????????????????????????????????????????????????????????????????????????????????????????????????????????????????????????????????????????????????????????????????????????????????????????????????????????????????????????????????????????????????????????????????????????????????????????????????????????????????????????????????????????????????????????????????????????????????????????????????????????????????????????????????????????????????????????????????????????????????????????????????????????????????????????????????????????????????????????????????????????????????????????????????????????????????????????????????????????????????????????????????????????????????????????????????????????????????????????????????????????????????????????????????????????????????????????????????????????????????????????????????????????????????????????????????????????????????1000????????????????????????????????????????????????????????????????????????????????????????????????????????????????????????????????????????????????????????????????????????????????????????????????????????????????????????????????????????????????????????????????????????????????????????????????????????????????????????????????????????????????????????????????????????????????????????????????????????????????????????????????????????????????????????????????????????????????????????????????????????????????????????????????????????????????????????????????????????????????????????????????????????????????????????????????????????????????????????????????????????????????????????????????????????????????????????????????????????????????????????????????????????????????????????????????????????????????????????????????????????????????????????????????????????????????????????????????????????????????????????????????????????????????????????????????????????????????????????????????????????????????????????????????????????????????????????????????????????????????????????????????????????????????????????????????????????????????????????????????????????????????????????????????????????????????????????????????????????????????????????????????????????????????????????????????????????????????????????????????????????????????????????????????????????????????????????????????????????????????????????????????????????????????????????????????????????????????????????????????????????????????????????????????????????????????????????????????????????????????????????????????????????????????????????????????????????????????????????????????????????????????????????????????????????????????????????????????????????????????????????????????????????????????????????????????????????????????????????????????????????????????????????????????????????????????????????????????????????????????????????????????????????????????????????????????????????????????????????????????????????????????????????????????????????????????????????????????????????????????????????????????????????????????????????????????????????????????????????????01?????????????????????????????????????????????????????????????????????????????????????????????????????????????????????????????????????????????????????????????????????????????????????????????????????????????????????????????????????????????????????????????????????????????????????????????????????????????????????????????10??????111????????????????????????????????????????????????????????????????????????????????????????????????????????????????????????????????????????????????????????????????????????????????????????????????????????????????????????????????????????????110000000000
Agoutidae	????????????????????????????????????????????????????????????????????????????????????????????????????????????????????????????????????????????????????????????????????????????????????????????????????????????????????????????????????????111111111111000000000000000000000000000000000000???????????????????????????????????????????????????????????????????????????????????????????????????????????????????????????????????????????????????????????????????????????????????????????????????????????????????????????????????????????????????????????????????????????????????????????????????????????????????????????????????????????????????????????????????????????????????????????????????????????????????????????????????????????????????????????????????????????????????????????????????????????????????????????????????????????????????????????????????????????????????????????????????????????????????????????????????????????????????????????????????????????????????????????????????????????????????????????????????????????????????????????????????????????????????????????????????????????????????????????????????????????????????????????????????????????????????????????????????????????????????????????????????????????????????????????????????????????????????????????????????????????????????????????????????????????????????????????????????????????????????????????????????????????????????????????????????????????????????????????????????????????????????????????????????????????????????????????????????????????????????????????????????????????????????????????????????????????????????????????????????????????????????????????????????????????????????????????????????????????????????????????????????????????????????????????????????????????????????????????????????????????????????????????????????????????????????????????????????????????????????????????????????????????????????????????????????????????????????????????????????????????????????????????????????????????????????????????????????????????????????????????????????????????????????????????????????????111110110000011111111101100000000000000000000000???????????????????????????????????????????????????????????????????????????????????????????????????????????????????????????????????????????????????????????????????????????????????????????????????????????????????????????????????????????????????????????????????????????????????????????????????????????????????????????????????????????????????????????????????????????????????????????????????????????????????????????????????????????????????????????????????????????????????????????????????????????????????????????????????????????????????????????????????????????????????????????????????????????????????????????????????????????????????????????????????????????????????????????????????????????????????????????????????????????????????????????????????????????????????????????????????????????????????????????????????????????????????????????????????????????????????????????????????????????????????????????????????????????????????????????????????????????????????????????????????????????????????????????????????????????????????????????????????????????11110000000000000??????????????????????????????????????????????????????????????????????????????????????????????????????????????????????????????????????????????????????????????????????????????????????????????????????????????????????????????????????????????????????????????????????????????????????????????????????????????????????????????????????????????????????????????????????????????????????????????110???????????????????????????????????????????????????????????????????????????????????????????????????????????????????????????????????????????????????????????????????????????????????????????????????????????????????????????????????????????????????????????????????????????????????????????????????????????????????????????????????????????????????????????????????????????????????????????????????????????????????????????????????????????????????????????????????????????????????????????????????????????????????????????????????????????????????????????????????????????????????????????????????????????????????????????????????????????????????????????????????????????????????????????????????????????????????????????????????????????????????????????????????????????????????????????????????????????????????????????????????????????????????????????????????????????????????????????????????????????????????????????????????????????????????????????????????????????????????????????????????????110???????????????????????????????????????????????????????????????????????????????????????????????????????????????????????????????????????????????????????????????????????????????????????????????????????????????????????????????????????????????????????????????????????????????????????????????????????????????????????????????????????????????????????????????????????????????????????????????????????????????????????????????????????????????????????????????????????????????????????????????????????????????????????????????????????????????????????????????????????????????????????????????????????????????????????????????????????????????????????????????????????????????????????????????????????????????????1001000000000000000000111100100111100000000000????????????????????????????????????????????????????????????????????????????????????????????????????????????????????????????????????????????????????????????????????????????????????????????????????????????????????????????????????????????????????????????????????????????111111111111110000000000000000000000000000000000000???????????????????????????????????????????????????????????????????????????????????????????????????????????????????????????????????????????????????????????????????????????????????????????????????????????????????????????????????????????????????????????????????????????????????????????????????????????????????????????????????????????????????????????????????????????????????????????????????????????????????????????????????????????????????????????????????????????????????????????????????????????????????????????????????????????????????????????????????????????????????????????????????????????????????????????????????????????????????????????????????????????????????????????????????????????????????????????????????????????????????????????????????????????????????????????????????????????????1000011010000110??????????????????????????????????????????????????????????????????????????????????????????????????????????????????????????????????????????????????????????????????????????????????????????????????????????????????????????????????????????????????????????????????????????????????????????????????????????????????????????????????????????????????????????????????????????????????????????110000000000
Anomaluridae	?????????????????????????????????????????????????????????????????????????????????11111111100000000000000000000000??????????????????????????????????????????????????????????????????????????????????????????????????????????????????????????????????????????????????????????????????????????????????????????????????????????????????????????????????????????????????????????????????????????????????????????????????????????????????????????????????????????????????????????????????????????????????????????????????????????????????????????????????????????????????????????????????????????????????????????????????????????????????????????????????????????????????????????????????????????????????????????????????????????????????????????????????????????????????????????????????????????????????????????????????????????????????????????????????????????????????????????????????????????????????????????????????????????????????????????????????????????????????????????????????????????????????????????????????????????????????????????????????????????????????????????????????????????????????????????????????????????????????????????????????????????????????????????????????????????????????????????????????????????????????????????????????????????????????????????????????????????????????????????????????????????????????????????????????????????????????????????????????????????????????????????????????????????????????????????????????????????????????????????????????????????????????????????????????????????????????????????????????????????????????????????????????????????????????????????????????????????????????????????????????????????????????????????????????????????????????????????????????????????????????????????????????????????????????????????????????????????????????????????????????????????????????????????????????????????????????????????????????????????????????????????????????????????????????????????????????????????????????????????????????????????????????????????????????????????????????????????????????????????????????????????????????????????????????????????????????????????????????????????????????????????????????????????????????????????????????????????????????????????????????????????????????????????????????????????????????????????????1111111110100000000000000000000000?????????????????????????????????????????????????????????????????????????????????????????????????????????????????????????????????????????????????????????????????????????????????????????????????????????????????????????????????????????????????????????????????????????????????????????????????????????????????????????????????????????????????????????????????????????????????????????????????????????????????????????????????????????????????????????????????????????????????????????????????????????????????????????????????????????????????????????????????????????????????????????????????????????????????????????????????????????????????????????????????????????????????????????????????????????????????????????????????????????????????????????????????????????????????????????????????????????????????????????????????????????????????????????????????????????????????????????????????????????????????????????????????????????????????????????????????????????????????????????????????????????????????????????????????????????????????????????????????????????????????????????????????????????????????????????????????????????????????????????????????????????????????????????????????????????????????????????????????????????????????????????????????????????????????????????????????????????????????????????????????????????????????????????????????????????????????????????????????????????????????????????????????????????????????????????????????????????????????????????????????????????????????????????????????????????????????????11111000000000000000010000000000000?????????????????????????????????????????????????????????????????????????????????????????????????????????????????????????????????????????????????????????????????????????????????????????????????????????????????????????????????????????????????????????????????????????????????????????????????????????????????????????????????????????????????????????????????????????????????????????????????????????????????????????????????????????????????????????????????????????????????????????????????????????????????????????????????????????????????????????????????????????????????????????????????????????????????????11111110100000000000000000000000000??????????????????????????????????????????????????????????????????????????????????????????????????????????????????????????????????????????????????????????????????????????????????????????????????????????????????????????????????????????????????????????????????????????????????????????????????????????????????????????????????????????????????????????????????????????????????????????????????????????????????????????????????????????????????????????????????????????????????????????????????????????????????????????????????????????????????????????????????????????????????????????????????????????????????????????????????????????????????????????????????????????????????????????????????????????????????????????????????????????????????????????????????????????????????????????????????????????????????????????????????????????????????????????????????????????????????????????????????????????????????????????????????????????????????????????????????????????????????????????????????????????????????????????????????????????????????????????????????????????????????????????????????????????????????????????????????????????????????????????????????????????????????????????????????????????????????????????????????????????????????????????????????????????????????????????????????????????????????????????????????????????????????????????????????????????????????????????????????????????????????????????????????????????????????????????????????????????????????????????????????????????????????????????????????????????????????????????????????????????????????????????????1000000000000?????????????????????????000????????????????????????????????????????????????????????????????????????000111000000000????????????????????????????????????????????????????????????????????????????????????????????????????10000001100000000001110?????????????????????????????????????????????????????????????????????????????????????????????????????????????????????????????????????????????????????????????????????????????????????????????????????????????????????????????????????????????????????????????????????????????????????????1???????????????????????????????????????????????????????????????????????????????????????????????????????????????????????????????????????????????????????????????????????????????????????????????????????????????????????????????????????????110000000000
Antilocapridae	???????????????????????????????????????????????????????????????????????????????????????????????????????????????????????????????????????????????????????????????????????????????????????????????????????????????????????????????????????????????????????????????????????????????????????????????????????????????????????????????????????????????????????????????????????????????????????????????????????????????????????????????????????????????????????????????????????????????????????????????????????????????????????????????????????????????????????????????????????????????????????????????????????????????????????????????????????????????????1111111110000000000000001111111100000000????????1110011100????????????????????????????????????????????????????????????????????????????????????????????????????????????????????????????????????????????????????????????????????????????????????????????????????????11011011100001101101111000??111111111111100000000000000000000000111111111111100000000000000000000000111111111111100000000000000000000000111111111111100000000000000000000000111111111111100000000000000000000000111111111111100000000000000000000000111111111111100000000000000000000000111111111111100000000000000000000000111111111111100000000000000000000000111111111111100000000000000000000000111111111111100000000000000000000000111111111111100000000000000000000000111111111111100000000000000000000000111111111111100000000000000000000000111111111111100000000000000000000000111111111111100000000000000000000000?????????1110111001010111111101110010101111???????????????????????????????????????????????????1010110011001??????????????????????????????????????????????????????????????????????????????????????????????????????????????????????????????????????????????????????????????????????????????????????????????????????????????????????????????????????????????????????????????????????????????????????????????????????????????????????????????????????????????????????????????????????????????????????????????????????????????????????????????????????????????????????????????????????????????????????1110011000?????????????????????????????????????????????????????????????????????????????????????????????????????????????????????????????????????????????????????????????????????????????????????????????????????????????????????????????????????????????????????????????????????????????????????????????????????????????????1101001100???????????????????????????????????????????????????????????????????????????????????????????????????????????????????????????????????????????????????????????????????????????????????????????????????????????????????????????????????????????????????????????????????????????????????????????????????????????????????????????????????????????????????????????????????????????????????????????????????110??????????????????????????????????????????????1110011100?????????????????????????????????????????????????????????????????????????????????????????????????????????????????????????????????????????????????111111111110000000??????????????????????????????????????????1100010000101111?????????????????????????????????????????????????????????????????11110000110000????????????????1111111100000000000000000000000000000000111111111000000000000000000000000????????????????????????????????????????????????????????????????????????????????????????????????????????????????????????????????1110011000????1110011000?????????????????????????????????????1100111100???????????????????????????????????????????????????????????????????????????????????????????????????????????????????????????111001000????????????????????????????????????????????????????????????????????????????????????????????????????????????????????????????????????????????????????????????????????????????????????????????????????????????????????????????????????????????????????????????????????????????????????????????????????????????????????????????????????????????????11111111010000?????????????????????????????????????????????????????????????????????????????????11110000110000?????1110?????????????????????????????00000000111110100????????????????????????????????????????????????????????????????????????????????????????????????????????????????????????????????????????1111110000001???????????????????????????????????????????????????????????????????????????????????????????????????????????????????????????????????????????????????????????????????????????????????????????????????111111100000???????????????????????????????????????????11100000000??????????????????????????????????????????????????????????????????????????????????????????????????????????????????????????????????????????????????????????????????????????????????????????????????????????????????????????????????????????????????????????????????????????????????????????????????????????????????????????????????????????????????????????????????????????1100???????????????????????????????????????????????????????????????????????????????????????????????????????????????????????????????????1100?????????????????????????????111110000111100000000000000000000000000000111100000000000000000000000000000011000000000000000000000001111111000000000???11111110000000000000000000000??????????????????????????????????????????????????????????????????????????????????????????????????????????????????????????????????????????????????????????????????????????????????????????????????????????????????????????????????????????????????????????????????????????????????????????????????????????????????????????????????????????????????????????????????????????????????????????????????????????????????????????????????????????????????????????????????????????????????????????????????????????????????????????????????????????????????????????????????????????????????????????????????????????????????????????????????????????????????????????????????????????????????????????????????????????????????????????????????????????????????????????????????????????????????????????????????????????????????????????????????01?????????????????????????????????????????????????????????????????????????????011??111????????????????????????????????????????????????????????????1111??????????????111111111110110????0??????????????????????????????10000000011000???????????????????????????????????????????????????????????????????????000000000??????????????????????????????????????????????????????????????????????????????????????????????????????????????????????????????????????????????????????????????????????????????????????????????????????????????0???????????????????????111001100????????????????????????????????????????11100000000???????????????????????????????????????????????????????????????????????????????????????????????????????????????????????????111111100000000000000000000000000101000000000
Aplodontidae	??????????????????????????????????????????????1111110001111101000000000000000000011111100000000000001100000000000???????????????????????????????????????????????????????????????????????????????????????????????????????????????????????????????????????????????????????????????????????????????????????????????????????????????????????????????????????????????????????????????????????????????????????????????????????????????????????????????????????1000000000011111101000000000000000????????????????????????11110000000000000111111000110011000000000000000000000000000????????????????????????????????????????????????????????????????????????????????????????????????????????????????????????????????????????????????????????????????????????????????????????????????????????????11000?????????????????????????????????????????????????????????????????????????????????????????????????????????????????????????????????????????????????????????????????????????????????????????????????????????????????????????????????????????????????????????????????????????????????????????????????????????????????????????????????????????????????????????????????????????????????????????????????????????????????????????????????????????????????????????????????????????????????????????????????????????????????????????????????????????????????????????????????????????????????????????????????????????????????????????????????????????????????????????????????????????????????????????????????????????????????????????????????????????????????????????????????????????????????????????????????????????????????????????????????????????????????????????????????????????????????????????????????????????????????????????????????????????????????????????????????????????????????????????????????????????????????????????????????????????????????????????????????????????????????????????????????????????????????????????????????????????????????????????????????????????????????????????????????????????????????????????????????????????????????????????????????????????????????????????????????111110110000011000000000000000000110000000000000??????????????????????????????????????????????????????????????????????????????????????????????????????1111111011111100000000000000000000000000001111111100011001000000000000000000????????????????????????????????????????????????????????????????????????????????????????????????????????????????????????????????????????????????????????????????????????????????????????????????????????????????????????????????????????????????????????????????????????????????????????????????????????????????????????????????????????????????????????????????????????????????????????????????????????????????????????????????????????????????????????????????????????????????????????????????????????????????????????????????????????????????????????????????????????????????????????????????????????????????????????????????????????????????????????????????????????????????????????????????????????????????????????????????????11100000?????????????????????????????????????????????????????????????????????????????????????????????????????????????????????????????????????????????11000111100000000??????????????????????1111110000000000?????????????????????????????????????????????????????????????????????????11110000001000000000000000000????????????????????????????????????????????????????????????????????????????????????????????????????????????????????????????????????????????????????????????????????????????????????????????????????????????????????????????????????????????????????????????????????????????????????????????????????????????????????????????????????????????????????????????????????????????????????????????????????1110000000000000000000000101000000?????????????????????????????11111011000000000000000000001111111111000000000000000000000000001010101000000001111000000010?????????????????????????????????????????????????????????????????????????????111110000000000000??????????????????????????????????????????????????????????????????????????????????????????????????????????????????????????????????????????????????????????????????????????????????????????????????????????????????????????????????????????????????????????????????????????????????????????????????????????????????????????????????????????????????????11000110011010000000000000000000000????????????????????????????????????????????????????????????????????????????????????????????????11111000000000000001100000000000000??????????????????????????????111110000000???????????????????????????11000010000000000110?????????????????????????????????????????????????????????????????????????????????????????????????????????????????????????????????????????????????????????????????????????????????????????????????????????????????????????????????????????????????????????????????????????????????????????????????????????????????????????????????????????????????????????????????????????????????????????????????????????????????????????????????????????????????????????????????????????????????????????????????????????????????????????????????????????????????????????????????????????????????????????????????????????????????????????????????????????????????????????????????????????????????????????????????????????????????????????????????????????????????????????????????????????????????????????????????????????????????????????????????????????????????????????????????????????????????????????????????????????????????????????????????????????????????????????????????????????????????????????????????????????????????????????????????????????????????????????????????????????????????????????????????????????????????????????????????????????????????????????????????????????????????????????????????????????????????????????????????????????????????????????????????????????????????????????????????????????????????????????????????????????????????????????????????????????????????????????????????????????????????????????????????????????????????????????????????????????????????????????????????????1000001000000??11101000??????????????????????????????????????????????????????????????????????????????????????????????101110???????????????????????????????????????????????????????????????????????????????????????????????????????????????????????000001001????????????????????????????????????????????????????????????????????????????????111111100000000000000000000????????????????????????????????01001?????????????????????????????????????????????????????????????????????????????????????????????????????????????????????????????????????????1???????????????????????????????????????????????????????????????????????????????????????????????????????????????????????????????????????????????????????????????????????????????????????????????????????????????????????????????????????????110000000000
Balaenidae	????????????????????????????????????????????????????????????????????????????????????????????????????????????????????????????????????????????????????????????????????????????????????????????????????????????????????????????????????????111000000000000001111111110000000000000000000000???????????????????????????????????????????????????????????????????????????????????????????????????????????????????????????????????????????????????????????????????????????????????????????????????????????????????????????????????????????????????????????????????????????????????????????????????????????????????????????????????????????????????????????????????????????????????????????????????????????1111100000????????????????????????????????????????????????????????????????????????????????????00????111011101?????????????????????????????????????????????????????????????????????????????????????????????????????????????????????????????????111111111000011100011101000000000000111111111000011100011101000000000000111111111000011100110101000000000000111111111000011100110101000000000000111111111000011100011101000000000000111111111000011100011101000000000000111111111000011100110101000000000000111111111000011100110101000000000000111111111000011100011101000000000000111111111000011100011101000000000000111111111000011100110101000000000000111111111000011100110101000000000000111111111000011100011101000000000000111111111000011100011101000000000000111111111000011100110101000000000000111111111000011100110101000000000000?????????????????????????????????????????????????????????????????????????????????????????????????????????????????????????????????????????????????????????????????????????????????????????????????????????????????????????????????????????????????????????????????????????????????????????????????????????????????????????????????????????????????????????????????????????????????????????????????????????????????????????????????????????????????????????????????????????????????????????????????????????????????????????????????????????????????????????????????????????????????????????????????1111100000???????????????????????????????????????????????????????????????????????????????????????????????????????????????????????????????????????????????????????????????????????????????????????11111?????????????????????????????????????????????????????????????????????????????????????????????????????????????????????1110000000????????????????????????????????????????????????????????????????????????????????????????????????????????????????????????????????????????????????????????????????????????????????????????????????????????????????????????????????????????????????????????????????????????????????????????????????????????????????????????????????????????????????????????????????????????????????????????????????????????????????????????????????????????????????????1111100000?????????????????????????????????????????????????????????????????????????????????????????????????????????????????????????????????????????????????????????????????????????????????????????????????????????????????????????????????????????????????????????????????????????????????????????????????????????????????????????????????????????????????????????????????????????????????????????????????????????????????????????????????????????????????????????????????????????????????????????????????????????????????????????????????????1111100000????1111100000?????????????????????????????????????1111000000???????????????????????????????????????????????????????????????????????????????????????????????????????????????????????????111110000?????????????????????????????????????????????????????????????????????????????????????????????????????????????????????????????????????????????????????????????????????????????????????????????????????????????????????????????????????????????????????????????????????????????????????????????????????????????????????????????????????????????????????????????????????????????????????????????????????????????????????????????????????????????????????????????????????????????????????????????????????????????????????????????????????????????????????????????????????????????????????????????????????????????????????????????????????????????????????????????????????????1000011000????????????????????????????????????????????????????????????????????????????????????????????????????????????????????????????????????????????????????????????????????????????????????????????????????????????????????????????????????????????????00011110000??????????????????????????????????????????????????????????????????????????????????????????????????????????????????????????????????????????????????????????????????????????????????????????????????????????????????????????????????????????????????????????????????????????????????????????????????????????????????????????????????????????????????????????????????????????????????????????????????????????????????????????????????????????????????????????????????????????????????????????????????????????????????????????????????????????????????111000110???????????????????????????????????????????????????????????????????????????????????????????????????????????????11111000011000001000000000000?????????????????????????????????????????????????????????????????????????????????????????????????????????????????????????????????????????????????????????????????????????????????????111111000000????????????????????????????????????????????????????????????????????????????????????????????????????????????????????????????????????????????????????????????????????????????????????????????????????????????????????????????????????????????????????????????????????????????????????????????????????????????????????????????????????????????????????????????????????????????????????????????????????????????????????????????????????????????????????????????????????????????????????????????????????????????????????????????????????????????????????????????????????????????????????????????????????????????????????????????????????????????????????????11??????????????????????????????????????????????????????????????????????????????????????????????????????010?????????????????????????????1000?????????????????????????????????????????????1100000?????????????????????????????????????????????????????????????????????????????????????001100000?????????111000000000111110000000000??????????????????????????????????????????????????????????????????????????????????????????????????????????????????????????????????????????????????????????????????????????????????????????????????111110000????????????????????????????????????????00011000000???????????????????????????????????????????????????????????????????????????????????????????????????????????????????????????111110000110000010000000000000000100100000000
Balaenopteridae	???????????????111110000000000000000000000???????????????????????????????????????????????????????????????????????11000000011111111100000000000000????????????????????????1??????????????????????????????????????????????????????????????????????????????????????????????????????????????????111111111110000000000000000000000000000????????????11101111111111111000000000000000000000001011????????????????111111111111100000000000000000000000001000000???????????????????????????????????????????????????????????????????????????111000000000000101000000101111100000000000111111111111000000000000000???????????????????????????????????????????111110000110000000000000111111000011000011000110????????????????????????????????????????????????11111111111100000000000000000000000000?????00011????????11110?????1111111000000000000000000000000000??????1???111111???????????????????????????11000000100010?????1101101100100110110110010000111111111000011100011110000000000000111111111000011100011110000000000000111111111000011100110110000000000000111111111000011100110110000000000000111111111000011100011110000000000000111111111000011100011110000000000000111111111000011100110110000000000000111111111000011100110110000000000000111111111000011100011110000000000000111111111000011100011110000000000000111111111000011100110110000000000000111111111000011100110110000000000000111111111000011100011110000000000000111111111000011100011110000000000000111111111000011100110110000000000000111111111000011100110110000000000000??11101001110111001100000011101110011000000111?????????????1100????????????????110000000100010101011001110011000000110010000110000000010000110011001???????????????????????????????????????????????????????????????11111111111000000000000000000000000?????????????????????????????????11100011000001100111000001110011000?????????????????????????????????????????????110011???????????????????????????????1101000??????111111111???????????????????????????????1100011000000000000000????????????????????????????????????????????????????????????????????????????????????????????????????????????????????????????????????????????????????????????????????????????110000000????????????????????????111000000000000000000000000000011111000000??????????????????????????????????111111110000000000??????????????????????????????????????????????????????????????????????????????????????????????????????????????????????????????????????????????????????????????????????????????????????????????????????????????????????????????????????????????????11100011110010000100101000000??????????????????????????????????111110000000000001111001001110111011101111111110000000000000000011000000000000000000????????????????????????????????????????????????????????????11111111111100000000000000000000000000?????????????????????????????????????111100???110010??????????????????????????????????????????????????????1111111110110000000000000000000000000111111111100000000000000000111110000000000000000000000000000?????????????????????????????????111110000000000000????????????????111000000000000000000001001100010000110000???????????????????????1110000011111100000000000000001110????????11111110000000????????????????11111100001000000000000000000000000000001111111000010000000000000000000001110000000010000000010000000011111100000000000000000001100011101101100100111111111110000000000000000000000??????????????????????????????????????????????????????????????????????????????????????????????????????????????????????????????????????????????????????????????????????????111111111000000000000000000000000????????????????????????????????????????????????????????????????????????11???????????????????????????????????????????????????????????????????????????????????????????????????????????????????????????????????????????????????????????????????????????????????????????????????11111111100000000000000??????????????????????????????????????????????????????????????????111111000010001100011000??10000000001000000010111100000000010000000101111000000000100000001011111111110000000?????110011111110000000000000000000000?????????????????????10011000111111000000000000000000000000000010011000111111000000000000000000000000000011000000000000011001000000000000001100??????????000000111000?1000011100110??111110100010?????????????????????????????????????????????????????????????00000000100001001000010111?????????????????????????????????????????????????????????????????????????????????111110000100110001100011001100?????????????????????????00011111000???????????????????????????????111111111000000000000000011000000010000100000011000000001111010010000110000??????????????????????????????????????????????????????????????????11100011001100011000???????11110????????????????????????11101100000??????????10?????????????????000000000000110111111110111000000000000000????????????????????10000000111111100000000000??????????111100001111000000000111100001111000000000111100001111000000000111100001111000000000??????????11111100011100000000???????11000110000000??????????????????????????????????????111111000000000000000000000000000111101100000000000000000000000000011000000000000000000000001000000100101000???1111100001100000110000000000011111100000000010011000000000001110010000000000000000000000001111111000000111110010111111000011110000000000000011111001111100000000000000000000000111111111100000000000000000000000001111111000001100000000000000000011111101110000000000000000???1111111100000000??11011001001000011111000000000000?????????????????????????????????????11111000000000000000000000000111111110000000000000011111111111000000000000000000000?????????????????????????11011001001000011111000000000000??????????????????????????????11011001001000011111000000000000111111111100000000000000011111111111111000000000000000000000000000000??????????????????????????????1111111111100000000000000000000000000000000000000011111111110000000000000000000000000000000000001000000110010000111011111111100000111110000000000000011111110??????????????????????????????????????00??????????????????????????????????????????????????????????????????????????????????????????????????????011?????????????????????????????1000?????????????????????????????????????????????1100000???????????????????????1100???1111000111100001100?10000000000000000000000000000000001001110000????????????????????????????????????????????????????????????????????????????????????????????????????????????????????????????????????????????????????????????????????????????????????????????????????????????????????????????1100011001????????????????????????11111111110000000000000000001110000011000110001100011000?????????1110????????0101???????????????????????????????????????????11111111111110000000000000000000000111110000110000011000000000000000100100000000
Bathyergidae	?????????????????????????????????????????????????????????????????????????????????11111110000011110000000000000000?????????????????????????????????????????????????????????????????????????????????????????????????????????????????????????????????????????????????????????????????????????????????????????????????????????????????????????????????????????????????????????????????????????????????????????????????????????????????????????????????????????????????????????????????????????????????????????????????11001111100000000???????????????????????????????????????????????????????????????????????????????????????????????????????????????????????????????????????????????????????????????????????????????????????????????????????????????????????????????????????????????????????????????????????????????????????????????????????????????????????????????????????????????????????????????????????????????????????????????????????????????????????????????????????????????????????????????????????????????????????????????????????????????????????????????????????????????????????????????????????????????????????????????????????????????????????????????????????????????????????????????????????????????????????????????????????????????????????????????????????????????????????????????????????????????????????????????????????????????????????????????????????????????????????????????????????????????????????????????????????????????????????????????????????????????????????????????????????????????????????????????????????????????????????????????????????????????????????????????????????????????????10000100011000000000000011010111100000???????????????????????????????????????????????????????????????????????????????????????????????????????????????????????????????????????????????????????????????????????????????????????????????????????????????????????????????????????????????????????????????????????????????????????????????????????????????????????????????????????????????????????????????????????????????????????????????????????????????????????????????????111110110000011111100000000100000000000000000000????????????????????????????????????????????????????????????????????????????????????????????????????????????????????????????????????????????????1111111000000000111100000000000000?????????????????????????????????????????????????????????????????????????????????????????????????????????????????????????????????????????????????????????????????????????????????????????????????????????????????????????????????????????????????????????????????????????????????????????????????????????????????????????????????????????????????????????????????????????????????????????????????????????????????????????????????????????????????????????????????????????????????????????????????????????????????????????????????????????????????????????????????????????????????????????????????????????????????????????????????????????????????????????????????????????????????????????????????????????????????????????????????????????????????????????????????????????????????????????????????????????????????????????????????????????????????????????????????????????????????????????11101000000000000??????????????????????1100000000000110?????????????????????????????????????????????????????????????????????????????????????????????????????????????????????????????????????????????????????????????????????????????????????????????????????????????????????????????????????????????????????????????????????????????????????????????????????????????????????????????????????????????????????????????????????????????????????????????????????????????????????????????????????????????????????????????????????????????????????????????????????????????????????????????????????????????????????????????????????????????????????????????????????1111110000100111000000000000000000001010101000000001111111000000?????????????????????????????????????????????????????????????????????????????111001111000000000?????????????????????????????????????????????????????????????????????????????????????????????????????????????????????????????????????????????????????????????????????????????????????????????????????????????????????????????????????????????????????????????????????????????????????????????????????????????????????????????????????????????????????????????????????????????????????????????????????????????????????????????????????????????????????????????????????????????????????????11111100000111100000000000000000000?????????????????????????????????????????????????????????????????????11000011001110001000???????????????????????????????????????????????????????????????????????????????????????????????????????????????????????????????????????????????????????????????????????????????????????????????????????????????????????????????????????????????????????????????????????????????????????????????????????????????????????????????????????????????????????????????????????????????????????????????????????????????????????????????????????????????????????????????????????????????????????????????????????????????????????????????????????????????????????????????????????????????????????????????????????????????????????????????????????????????????????????????????????????????????????????????1001000000000000000000111100100110000000000000????????????????????????????????????????????????????????????????????????????????????????????????????????????????????????????????????????????????????????????????????????????????????????????????????????????????????????????????????????????????????????????????????????????111111111110000000000000000000000000000000000000000?????????????????????????????????????????????????????????????????????????????????????????????????????????????????????????????????????????????????????????????????????????????????????????????????????????????????????????????????????????????????????????????????????????????????????????????????????????????????????????????????????????????????????????????????????????????????????????????????????????????????????????1000100000000?????????????????????????111????????????????????????????????????????????????????????????????????????1000??????11111????????????????????????????????????????????????????????????????????????????????????????????????????10000001100000????????????????????????????????????????????????????????????????????????????????????????????????????????????????????????????????????1100100011001000??????????????????????????????????????????????????????????????????????????????????????????????????????????????????????????????????????????????????????????????????????????????????????????????????????????????????????????????????????????????????????????????????????????????????????????????????????????????????????????????????????????????????????????????????????????????????????????110000000000
Bovidae	1111???????????11110000000000000000000000010??111111000100000001110111100000000001100000000000000000000011111000011000000011111110000000000000000?????????????????????1111??1011110??????111010??11111???????1011??????11??11100?1111000???????????????????????????????????????????????????11111111111000000000000000000000000000001111101100??1110111111111111000000000000000000000000101110??????100?????1111111111000100000000000000000000000010000001000000000010000000101100000111000111100101100000000000000?????????????????111000000000000101000000101110000000000000???????????????????????????1011011111??11100110001111111111111011111??1111111000000000000000001111111111000000111110001110011000111??110111????1000???111000000000000011111111110000000000000000000000000000??????????????1101??????????111110010000000000000000000000000011111011011???10???1000001111111111100?????11000000100010?????1101101111000110110111000010111111111110000000000000000000000000111111111110000000000000000000000000111111111110000000000000000000000000111111111110000000000000000000000000111111111110000000000000000000000000111111111110000000000000000000000000111111111110000000000000000000000000111111111110000000000000000000000000111111111110000000000000000000000000111111111110000000000000000000000000111111111110000000000000000000000000111111111110000000000000000000000000111111111110000000000000000000000000111111111110000000000000000000000000111111111110000000000000000000000000111111111110000000000000000000000000??1110100111011100101011001110111001010110010010000001011111100110000100001100011000000010001010101100111101100000011001000011000000001000011001100111111111111100100001000000100000010????????11100001??11???1011111111111100100000000000000000000000??????1000001111000???????110101111111100000001111000000001111100000101101???1111??01??111111111010111011?????111111000??????110???110???10000000000111110000??????110???1101100000000000000000001110000111111110000000000000000010000000000000001100110???????????1011111??1??11111????11111100000000000000000000000000000000000000000011111100111101100110111100??1100011110011101????11011??111010??0000011000000001111111101110011111010011110000000000000000000000000000110000000000000000000000000000000000000001111??????????????????1110010001110????1101????111?????????????11011110111000101011??111?????????????10101100???????111110111110?????????111101011010011111110011110011101010000111111????11000011110110111100000111??????1111100111100?????????1000001101001111????111111100011110011001000000000000?????1000011011000000??????10?????111110000000000001111001001110111011101111111111000000000000000000000000000000000000??10??111111111111011101000010001111111011??????????????11??1111111111101000000000000000000000000011110000001111110000000000000000111??111110??0111100100011001100111000001111011111110011010??1????????????1111111111000000000000000000000000000???????????????????????????111100000000000000000000000000000?????????????11110011110??1100111111111111100000000????1100111110011000000000000000000000000111000100001011101100110111110010111001011111111000110000000000000000010011110000011110000111000111100111000000011111111110000000000000000000000000000001111111111000000000000000000000001110000000011011100000000000011111000000000000000000001111000001101100100111111111001000000000000000000000????????????????????11111001111011111110011110110000000111110011111111???10??1101??1100111010??1110011??0000001001????????????????????????????????????????????????101?????111111111000000000000000000000000???1111??1111111001110111111111111110000000000000000000000011??????101??11??11110011000000000010000011000000111110000011000000101100000000000011111110111011000000000000000????????????????????????????1111000000000000000000110111000000001010101101110000000000000000???????????????????????????????????111111100000000000011001011000011101000010??????????????????111111111000001111000000??10000000001000000010100100000000010000000101001000000000100000001010011110000111000??00011111111100100000000000000000000000000000111111000????10011000111100100000000000000000000000000010011000111100100000000000000000000000000011000000000000000101000000000000000010??????????1111000000001000000001111100111110100010??1100010000000101100000001110000000011110000110000000000000000000000100001001000010111111100111000000000000011111010110000000000000011000000000000000000000011111111000111111110000111100000011110000?????????????????????????11100000000???1111000000000000000011110000111111110000000000000000011000000010000111000011000000001111010010000110000??????????????100000011100001011111000000011001111000000000???????111110000011110000001111110?????????????????????????????11101111000??????????1111000000000001000000000000000110111111110110000000000000000110000001100????????10000000111111000000000000??????1111111100001110000000000111100001110000000000111100001111000000000111100001111000000000111100000011111100011000000000???????11110000001111110000000000000001110????????111111000111100000000000000000000000000000111110000000000000000000000000000011000000000000000000000001111100000000000???1111111110000000000000000000011111000000000010011000000000001111100000000000000000000000001111111000000111110010111111000011000000000000000011111001110000000000000000000000000111111110000000000000000000000000001100000000011100000000000000000011111110000000000000000000???11111110000000001111011001001000011100000000000000?????????????????????????????????????1111100000000000000000000000011111100100000000000001111111110000000000000000000000011111100101100000000000001101100100100001110000000000000011111111110001011100000000000011011001001000011100000000000000111111111100000000000000011111111111100000000000000000000000000000000??????????????????????????????111111111000000000000000000000000000000000000000001111111110000000000000000000000000000000000000100000011001000011001111111110000011100000000000000001111????11?????????????101000001111100?????????????????11000????????????????????????????10001110111111100??100????????????????????????????????????????????????????????????1100????????????10111111111111111????1??????????????????????????????10000000011000?????????1010???1110110111101110000?10000000000000000000000001111100000100000000?????????111000000000111101000000000??????????????10?????????????????????????????????????????????????????????????????????????????????????????????????????1111?111111000000011?????????????????????????????????1???01????????1001111110111001110???????????1001111111111000000000000000011100000000111100000011110000001111000001001????????0110???????????????????????????????????????????11111111111001000000000000000000000111111111000000000000000000000000101000000000
Bradypodidae	??????????????????????????????????????????????111111111000000000000000000000000001100000000000000000000011100000010000000000000000000000000000000???????????????????????????????????????????????????????????????????????????????????????110000000000000000000000000000000000000011000000????????????????????????????????????????????????????????????????????????????????????????????????????????????????????????????????????????????????????????????????1111100000000000000000000000000000?????????????????????????????????????????110000000000000000000000000000000110000000??????????????????????????????????????????????????????????????????????????????????????????????????????????????????????????????????????????????????????????????????????????????????????????????????????????????????????????????????????????????????????????????????????????100000?????????????100111?????????????????????????????????????????????????????????????????????????????????????????????????????????????????????????????????????????????????????????????????????????????????????????????????????????????????????????????????????????????????????????????????????????????????????????????????????????????????????????????????????????????????????????????????????????????????????????????????????????????????????????????????????????????????????????????????????????????????????????????????????????????????????????????????????????????????????????????????????????????????????????????????????????????????????????????????????????????????????????????????????????????????????????????????????????????????????????????????????????????????????????????????????????????????????????????????????????????????????????????????????????????????????????????????????????????????????????????????????????????????????????????????????????????????????????????????????????????????????????????????????????????????????????????????????????????????????????????????????????????????????????????????????????????????????????????????????????????????????????????????????????????????????????????????????????????????????????????????????????????????????????????????????????????????????????????????????????????????????????????????????????????????????????????????????1111100000000000000000010000000000000000001100000000000000000000000000000000???????????????????????????????????????????????????????????????????????????????????????????????????????????????????????????????????????????????????????????????????????????????????????????????????????????????????????????????????????????????????????????????????????????????????????????????????????????????????????????????????11000001110000000?????????????????????????????????????????????????????????????????????????????????????????????????????????????????????????????????????????????????????????????????????????????????????????????????????????????????????????????????????????????????????????????????????????????????????????????????????????????????????????????????????????????????????????????????????????????????????????????????????????????????100000000000000001????????????????11111000000000111000000000??????????????????????????????????????????????????110000????????????????????????????????????????????????????????????????????????????????????????????????????????????????????????????????11100000000100000000001100000?????????????????????????????????????????????????????????????????????????????11???????????????????????????????????????????????????????????????????????????????????????????????????????????????????????????????????????????????????????????????????????????????????????????????????????????????????????????????????????????????????????????????????????????????????????????0000100000000000000000000011111111100000000000000000000000001111111100000000000000000000010000000000001110000000000001000000000000000000000000000000000001100000000000000000000000000???????????????????????????????????????????????????????????????????????????????????????????????????????????????????????11????????????????????????????????????????????????????????????????????????????????????????????????????????????????????????????????????????????????????????????????????????????????????????????????????????????????????????????????????????????????????????????????????????????????????????????????????????????11??????????????11111000000000000000000000000000000????????????????????????10000000000000000000000000??????????????????????????????????????????????10000000000000000000000000000000100?????????????????????????????????????????????????????????????????????????????????????????????????100000000000000000000000111100000100000000000011110000000000000000000000000??????????????1000000100000000000000000111?????????????????????????????????????????????????????????????????????????????????????????????????????????????????????????????????????????1000000000000000000010000????????????1000000111000000000000000000000000??????????100000000000000000000100000000000000000000100000000000000000000100000000000000000000??????????11000000000000000000?????????????????????????????????????????????????????????????????????????????????????????????????????????????????????????????????????????????????????????????????????????????????????????????????????????????????????????????????????????????????????????????????????????????????????????????????????????????????????????????????????????????????????????????????????????????????????????????????????????????????????????????????????????????????????????????????????????????????????????????????????????????????????????????????????????????????????????????????????????????????????????????????????????????????????????????????????????????????????????????????????????????????????????????????????????????????????????????????????????????????????????????????????????????????????????????????????????????????????????????????????????????????????????????10000000000000000000000000000000000000001000000011??????????????????????????????????????????????????????????????????????????????????????????????????????????????????????????????????????????????????????????10110????????????????100000000010????????????????????????10000000000?????????????????????????????????0000000???????????????????????????????????????????????????????1100000000000??????????????????????????????????????????????????????????????????????????????????????????????????????????????100000000000000000000000001???????????111???????????????????????000000000001???????????????111111100000000000000111111000000000000000????????????????????????????????????????????????????????????????????????????????????????????????????????????????1000000000000000000000000????????????????????????????????????????????10000010???????????????????????????????????????????????????????????????????????????????????????????????????????????????????100010000000
Callitrichidae	???????????????111101100000000000000000000??????????????????????????????????????????????????????????????????????????????????????????????????????????????????????????????????????????????????????????????????????????????????????????????????????????????????????????????????????????????????111100000000000001111111100000000000000??????????????????1100000000000000000000000011100000????????????????????111000000000000000000000000000011100001100000???????????????????????????????????????????????????????????????????????????????????????????????????????????????????????????????????????????????????????????????????????????????????????????????????????????????????????????????????????????????????????????????????????????100000001111100011100000000000000000000000111100000000????????????????????????????1000000000000000000000000000000110???????????????????110000????????????????????????????????????????????????????????????????????????????????????????????????????????????????????????????????????????????????????????????????????????????????????????????????????????????????????????????????????????????????????????????????????????????????????????????????????????????????????????????????????????????????????????????????????????????????????????????????????????????????????????????????????????????????????????????????????????????????????????????????????????????????????????????????????????????????????????????????????????????????????????????????????????????????????????????????????????????????????????????????????????????????????????????????????????????????????????????????????????????????????????????????????????????????????????????????????????????????????????????????????????????????????????????????????????????????????11111000000000011000000000000000000????????????????????????????????????????????????????????????????????????????????????????????????????????????????????????????????????????????????????????????????????????????111111111001000000000000???????1000000100000100110010111001000001100100000??????????????????????????????????????????????????????????????????????????????????????????????????????????????????????????????????????????????????????????????????????????????????????????????????????????????????????????????????????????????????????????????????????????????????????????????????????????????????????????????????????????????????????????????????????????????????????????????????????????????????????????11001??????????????????????????????????????????????????????????????111000????111110000?????????????????????????????????????????????????????100101100100000000000?????????????11000001001111100???????????????????????????????????????????????????????????????????????????????????????????????11010???????????????????????????11110000000000000000000000111110000000????????????????????????????????????????????????????11010??????????????????????????????????????????????????????????????????????????????????????111111000000000000001100000111101111111000000000000000000000????????10001110011???????????????????????????????????????????????????????????????????????????????????????????????????????????????????????????????????????????????????????????????????????????????????????????????????????????????????????????????????????????????????????????????????????????????????????????????1100000000110000000000000???????????????????111000000000000000000000011100000??????????????????????????????????????????????1111100000??????????????????????????????????????????????????????????????????????????????????????????????????????????????????111000000011111000000000000000000?????????????????????????1111100000000000111100000000000000???????????????????????????????????????????????????????????????????????????????????????????????????????????????????????????????????????????????????????????????????????????????????????????????????????????????????????????????????????????????1111111000000000000111000011010???????????????????????????????????????????????????????110000001000000000000001100000010000000000000011000000100000000000000?????????????????????????????????????????????????????????????????????????10010000000000010010000000001101111001000010010000000000010010000000001101111001000011101110000000000001010111000000000000?????????????????????????????????????????????????????????????????????????????????????????????????????????????????????????????????????????????????????????????????????????????????????????????????????????????????????????????????????????????????????????????????????????????????????????????????????????????????????????????????????????????????????????????????????????????????????????????????????????????????????????????????????????????????????????????????????????????????????????????????????????????????????????????????????????????????????????????????????????????????????????????????????????????????????????????????????????????????????????????????????????????????????????????????????????????????????????????????????????????????????????????????????????????????????????????????????????????????111111110010000000000?????????????????110000000100000000000001111000000110000000010000000000000111100000011100000000000111100000000000000000000000???????????????????????????????????????????????1001000000000000000000100000000000000000100100????????????????????????????????????????????????????????????????????????????????????????????????????????????????????????????????????????????????????????????????????????????????????????????????????????????????????????????????????????????????????????????????????????????111111000000000000000111100000000000000000000000000???????????????????????????????????????????????????????????????????????????????????????????????????????????????????????????????????????????????????????1111000000000000000001100?????????????????????????????????????????????????????????????????????????????????????????????????????????????????????????????????????????????????????????????????????????????????????????????????????????????????????????????????????????0000000000010???????????????11100?????????????????????????????????????????????????????????????????????????????????????????????????????????????????????????????????????????????????????????????????????????????????????????????????????????????????????????????????????????????????????11100000000000001110000000000000000?????????????????????????????????????????????11010011100?????????????????????????????????????????????????????111111111111101100000111111111111101100000?????????????????????????????????????????????????????????????????????????11110??????????????????????????????????????????????????????????????????????????????????????????????????????????????????????????????????????????????????????????????11110000000000000000000000011100000?????????????????????????????????100001000000
Camelidae	???????????????111100001000000000000000000????111111000100000001110100000000000001100000000000000000000011110000011000000011111000000000000000000111110000000000000000??????????????????????????????????????????????????????????????????111000000000000001111100000000000000000000000000????111111100000000000000000000000000000000??????????????????1111111000000000000000000000000000????????????????????1111111111000110000000000000000000000010000001000000000010000000101100000100000?????????????????????????????????????????111000000000000101000000101000000000000000111111111100000000000000000????????????????????????????????????11111??1110000000000000000000001111100000000000100000001100000000??????????????????????????????????????11111111000000000000000000000000000000????????????????????????????1111100110000000000000000000000000??????1101?10010??????????????????????????????????????????????????????????????????????????111111110000000000000000000000000000111111110000000000000000000000000000111111110000000000000000000000000000111111110000000000000000000000000000111111110000000000000000000000000000111111110000000000000000000000000000111111110000000000000000000000000000111111110000000000000000000000000000111111110000000000000000000000000000111111110000000000000000000000000000111111110000000000000000000000000000111111110000000000000000000000000000111111110000000000000000000000000000111111110000000000000000000000000000111111110000000000000000000000000000111111110000000000000000000000000000?????????11101111000000000111011110000000001111000000101111????????????????????????????????????????????????????????????????????????????????????????????????????????????????????????????????????????????????????????????????????????????????????????????????????????????????????????????10000000000001000000100001000000000??????????????????????????????????????????111100000?????????100100????????????????1000011?????????110100110000000000000000000111???????1111000000000000000000??????????????????????????????????????????????????????????????????????????????????????????????????????????1000000000???????????????????????????????1111?????????????????????100000000????????????????????????1110000000000000000000000000000100000000000000000000000000000000000000001100111111000000000000100001100?????????????????????????????????????????????????????????????????????????????????????????????????????????????????1000000000????????????????????????????????????????????????????????????????????????????????????????????????????????????????????????????????????????????????????????????????????????????????????????????????????????????????????111111111100000000000000000000000000000000000????????????????????????????????????????????????????????????11111111100000000000000000000000000000????0000001111100000000000000000000???????????11000010000100110011000000?????????1100000000???????????????1111111000000000000000000000000000000111111111010000000000000000111100000000000000000001000000000????????11000?????????????1000000111111110000000000????10000001100000000000000000000000000000????????????????1000000????????????????11111000000???????????????????????????????11110000000000?????????????????????????????????????????????????????????????????????????????????????????111000000001101101000000000001111100000000000000000000100000001??????????111111110000000000000000000000000??????????????????????1100000000????1100000000?????????????????????????????????????1100100000?????????????????????????????????????????????????????????????????????????????111111110000000000000000000000000?????????????100000000???1111111111100000000000000000000000?????????????????100000??????????????????????????1111100000110000001100000000000000?????????????????????????????????????????????????????????11110000000000000000001101101000000???????????????????????????????????111111100000000000000001111001111111000000000000?????????????????????????????????????????111100000000000000000000???????????????????????????????????????????????????????????????????????11110000000000?????????1111000000000000000000000000000000000111100000????10011000110000000000000000000000000000000010011000110000000000000000000000000000000011000000000011000001000000000001100000??????????110000000000?0000000011???????????????????11000100000001011000000010000000000????????????????????????????????????????????????????????????????????????????????????????????????11000000000000000000000011111100000111000000000000000000000000000????????????100011111000010000000000????????????????????????????????????????????????????????????????????????????????????????????????????????????????????????1000000111000010111001000000????????????????????????10000000000000000000??????????????????????????????????????????????????????????????????????????????????????????????????????????????????????????????????11011100????????????????????????????????????????????????????????????????????????????????????????????????????????????????????????1111000000???????????????????????????0000000000????110000000000000001101????????110000000111100000000000000000000000000000111100000000000000000000000000000011000000000000000000000001110000000000000???11100000000000000000000000000???????????????1001100000000000100000000000000000000000000000??????????????????????????????????????????????????11111001100000000000000000000000000111111100010000000000000000000000001000000000001100000000000000000011111101000000000000000000?????????????????????11011001001000010000000000000000111100010010001000000000000000000000011111000000000000000000000000111100000000000000000011111110000000000000000000000000?????????????????????????11011001001000010000000000000000????1111110001010000000000000011011001001000010000000000000000111111111100000000000000011111111110000100000000000000000000000000000111111100000000000000000000000111111110000000000000000000000000000000000000000001111111000000000000000000000000000000000000000????????????????????111111111000001100000000000000000?????????????????????????1000001110000??????????????????????????????????????????????????10001110111100????????????????????????????????????????????????????????????????????????????????????10??????????????????????????????????????????????????10000000011000?????????1011???1110100111101000000?10000000000000000000000001111100000110000000?????????????????????????????????????????????????????????????????????????????????????????????????????????????????????????????????????????????????????????1100??????????????????????????1100000010010000?????????????????????0000010000110000000???????????0000?????????????????????????10000000000000000000000000000000000000001000????????0100???????????????????????????????????????????11111111110000000000000000000000000111100000000000000100000000000000101000000000
Canidae	???????????????111100000011100000000000000???????????????????????????????????????????????????????????????????????????????????????????????????????????????????????????????????????????????????????????????????????????????????????1110100111000000000000001000000000000000011100000000000????1111100000001110000000000000000000000001111011000????????1111100000000001000000000000000000????????????????????111111110000000000000000000000000000001000000??????????????????????????????????111111000000000000000000?????????????????11100000000000010100000000000001100000000011111111000000110000000000010100???????????????????????????????????????????????????????????????????????????????????????????????????????????????1101110110111000000000011111000000000111000000000000000000000????????????????????????????1111000001000000000000000000000000??????????????????????????????????????????????????????????????????????????????????????????111111000000000000000000001010000000111111000000000000000000001010000000111111000000000000000000001010000000111111000000000000000000001010000000111111000000000000000000001010000000111111000000000000000000001010000000111111000000000000000000001010000000111111000000000000000000001010000000111111000000000000000000001010000000111111000000000000000000001010000000111111000000000000000000001010000000111111000000000000000000001010000000111111000000000000000000001010000000111111000000000000000000001010000000111111000000000000000000001010000000111111000000000000000000001010000000??????????????????????????????????????????????1000000110000?????????????????????????????????????????????????????????????????11000000001000011110??????????????????100001100000110000011????????????????????10??????11000000000000000000000000000000000??11????10010000101?????10???????0000000000101000000000101???????????????????????????????????????????????????????????????????????????????1110000001000??????????????????????111110000000001111000000???????1000000111110000000000??????????????????????????????????????111??????????????111000000000000000000000000000000000001100000000????????????????????????????10000011011????????????????????????111100111000000????11101???????????????111100000000000000000000000001000000000000???????????????????????????????????????????????????????????????????111110????????????????????1101011010???????????????10?????????????101111???????????????????1011??????????????????????10000???????????????????????????111111111110????1111001????????????1100101110???????????????????????????????????100011100000000000000101100?????1000011100000000???????????10???????????????????????????????????????111111111111000001110000000000000000000000000????????????????110111100000???????11101??111100????????????11111100000000001100000000000000000000??????????????????????????????????????????????????????????????????????????????????????????????11111111?????????????????????????????????????????????????????????????????????????????????????????????????????????????11100?????????????????????????????????????????????????????????????????????????????????????????????????????????11111001111100????????????????????????????????????????????????????????????????????????1111100000011100000000000000000000000000?????????????????????????????????111000000001000000000000011001100000000000100000000000???????????????????111111100000110000000000000000000??????110111011110????????????????????????????1111000010???????111????111???????????????????????????????0000001110111000100000111000100000111000100000111000100000????????111000000011000001000000000000000???1111??????????????????1111111100001000000000000000000000???????????????????????00100000000010000000000100??????????????????????????????????111111101000000011100000000001000000000000110111100000000???????????????????????????????????01010101110000000000000000000??????11111100010000000000000??????11111111000000000001100110?????11110000000????????????????????????????????????????????100000000011000100000001000000000110001000000010000000001100010000000????????????????????????????????????????????????????10000001000000000????10010000000000010011111111000000000000000010010000000000010011111111000000000000000011000000000000000001000000000000000000???????????????????????????????????????????????????????????????????????????????????????111111100000000000000000??????????????????????????1111110000000000000000111111000000000000000000????????????????????????????????????????????????????????????????????????????????????????????????????????????????????????????10000000??????????????????????????????????????????????1100000000111101001111000000000000000??????1000000111000011000000000000????????????????????????????????????????????????????????110001001100010011000100?????????????????????????????????????????????????????????1110000000010100000000000????????????????????10000000111000011100000000??????????1111000010001010000001111000010001010000001111000010001010000001111000010001010000001000100001?????????????????????????????????????????111000000000011110000?????????????????110000000111110000000000000000000110000000011111000000000000000000011111111000100000000000000000000000000000???110000000000000000000101000001110001011000001001111000001100000000000000000000000000000000??????????????????????11111111100000000000000000001111100100001110000000000000000000011111100000111000000000000000000000????????????1100000000000000000011110000001111000000000000???1111100011000000??????????????????????????????????1111000111000000000000000000000000000111110000000000000000000000001100000000011100000000????????????????????????????????1111111100000000000000000????????????????????????????????111111111111100000000000000000????????????????????????????????111111110001000000000000011111100000000000001000000000000000000000000??????????????????????????????11111100000110011000000000000000000000000000000000111111000010000011100000000000000000000000000010000001100111100000111111111111000000000000000000000?????????????????????????10000010??????????????????????11000????????????????110000000100??????????????????????????????????????????????????????????????????????????????????????????????????????????????????????????????????1001110000000???????10010000000000???????????????????????110000000000?10000000000000000000000010000000000??????????????????111000000000100000000001100??????????????????????????????????????????????????????????????????????????????????????????????????????????????????????????111110111100011??????????????????????????????????????????????????????????????????????????????????????????????????????????????????????????????????????????????????????10000001???????????????????????????????????????????????11111111000000010000000000000000000110000000000000000000011000000000100000100000
Capromyidae	???????????????????????????????????????????????????????????????????????????????????????????????????????????????????????????????????????????????????????????????????????????????????????????????????????????????????????????????????????????????????????????????????????????????????????????????????????????????????????????????????????????????????????????????????????????????????????????????????????????????????????????????????????????????????????????????????????????????????????????????????????????????????????????????????????????????????????????????????????????????????????????????????????????????????????????????????????????????????????????????????????????????????????????????????????????????????????????????????????????????????????????????????????????????????????????????????????????????????????????????????????????????????????????????????????????????????????????????????????????????????????????????????????????????????????????????????????????????????????????????????????????????????????????????????????????????????????????????????????????????????????????????????????????????????????????????????????????????????????????????????????????????????????????????????????????????????????????????????????????????????????????????????????????????????????????????????????????????????????????????????????????????????????????????????????????????????????????????????????????????????????????????????????????????????????????????????????????????????????????????????????????????????????????????????????????????????????????????????????????????????????????????????????????????????????????????????????????????????????????????????????????????????????????????????????????????????????????????????????????????????????????????????????????????????????????????????????????????????????????????????????????????????????????????????????????????????????????????????????????????????????????????????????????????????????????????????????????????????????????????????????????????????????????????????????????????????????????????????????????????????????????????111110110000011111111110000000000000000000000000???????????????????????????????????????????????????????????????????????????????????????????????????????????????????????????????????????????????????????????????????????????????????????????????????????????????????????????????????????????????????????????????????????????????????????????????????????????????????????????????????????????????????????????????????????????????????????????????????????????????????????????????????????????????????????????????????????????????????????????????????????????????????????????????????????????????????????????????????????????????????????????????????????????????????????????????????????????????????????????????????????????????????????????????????????????????????????????????????????????????????????????????????????????????????????????????????????????????????????????????????????????????????????????????????????????????????????????????????????????????????????????????????????????????????????????????????????????????????????????????????????????????????????????????????????????????????????????????????????????11110000000000000??????????????????????????????????????????????????????????????????????????????????????????????????????????????????????????????????????????????????????????????????????????????????????????????????????????????????????????????????????????????????????????????????????????????????????????????????????????????????????????????????????????????????????????????????????????????????????????????000???????????????????????????????????????????????????????????????????????????????????????????????????????????????????????????????????????????????????????????????????????????????????????????????????????????????????????????????????????????????????????????????????????????????????????????????????????????????????????????????????????????????????????????????????????????????????????????????????????????????????????????????????????????????????????????????????????????????????????????????????????????????????????????????????????????????????????????????????????????????????????????????????????????????????????????????????????????????????????????????????????????????????????????????????????????????????????????????????????????????????????????????????????????????????????????????????????????????????????????????????????????????????????????????????????????????????????????????????????????????????????????????????????????????????????????????????????????????????????????????????????000???????????????????????????????????????????????????????????????????????????????????????????????????????????????????????????????????????????????????????????????????????????????????????????????????????????????????????????????????????????????????????????????????????????????????????????????????????????????????????????????????????????????????????????????????????????????????????????????????????????????????????????????????????????????????????????????????????????????????????????????????????????????????????????????????????????????????????????????????????????????????????????????????????????????????????????????????????????????????????????????????????????????????????????????????????????????????????????????????????????????????????????????????????????????????????????????????????????????????????????????????????????????????????????????????????????????????????????????????????????????????????????????????????????????????????????????????????????????????????????????????????????????????????????????????????????????????????????????????????????????????????????????????????????????????????????????????????????????????????????????????????????????????????????????????????????????????????????????????????????????????????????????????????????????????????????????????????????????????????????????????????????????????????????????????????????????????????????????????????????????????????????????????????????????????????????????????????????????????????????????????????????????????????????????????????????????????????????????????????????????????????????????????????????????????????????????????????????????????????????????????????????????????????????????????????????????????????????????????????????????????????????????????????????????????????????????????????????????????????????????????????????????????????????????????????????????????????????????????????????????1000000010000000??????????????????????????????????????????????????????????????????????????????????????????????????????????????????????????????????????????????????????????????????????????????????????????????????????????????????????????????????????????????????????????????????????????????????????????????????????????????????????????????????????????????????????????????????????????????????????????110000000000
Castoridae	?????????????????????????????????????????????????????????????????????????????????11111111001000000000000000000000?????????????????????????????????????????????????????????????????????????????????????????????????????????????????????????????????????????????????????????????????????????????????????????????????????????????????????????????????????????????????????????????????????????????????????????????????????????????????????????????????????????????????????????????????????????????????????????????????11001000011000000??????????????????????????????????????????????????????????????????????????????????????????????????????????????????????????????????????????????????????????????????????????????????????????????????????????????????????????????????????????????????????10000?????????????????????????????????????????????????????????????????????????????????????????????????????????????????????????????????????????????????????????????????????????????????????????????????????????????????????????????????????????????????????????????????????????????????????????????????????????????????????????????????????????????????????????????????????????????????????????????????????????????????????????????????????????????????????????????????????????????????????????????????????????????????????????????????????????????????????????????????????????????????????????????????????????????????????????????????????????????????????????????????????????????????????????????????????????????????????????????????????????????????????????????????????????????????????????????????????????????????????????????????????????????????????????????????????????????????????????????????????????????????????????????????????????????????????????????????????????????????????????????????????????????????????????????????????????????????????????????????????????????????????????????????????????????????????????????????????????????????????????????????????????????????????????????????????????????????????????????????????????????????????????????????????????????????????????????????111110110000011100000000000010010000000000000000??????????????????????????????????????????????????????????????????????????????????????????????????????1111111011111000000000000000000000000000001111111100011100000000000000000000????????????????????????????????????????????????????????????????????????????????????????????????????????????????????????????????????????????????????????????????????????????????????????????????????????????????????????????????????????????????????????????????????????????????????????????????????????????????????????????????????????????????????????????????????????????????????????????????????????????????????????????????????????????????????????????????????????????????????????????????????????????????????????????????????????????????????????????????????????????????????????????????????????????????????????????????????????????????????????????????????????????????????????????????????????????????????????????????????10010000?????????????????????????????????????????????????????????????????????????????????????????????????????????????????????????????????????????????11000100000000000??????????????????????1111001000000000?????????????????????????????????????????????????????????????????????????????????????????????????????????????????????????????????????????????????????????????????????????????????????????????????????????????????????????????????????????????????????????????????????????????????????????????????????????????????????????????????????????????????????????????????????????????????????????????????????????????????????????????????????????????????????????????????????????????????????????????????????????????????????????????????????????????????????????????????????????????????????????????????????11111111100000000000000000000000000??????????????????????????????????????????????????????????????????????????????????????????????????????????111001000110000000?????????????????????????????????????????????????????????????????????????????????????????????????????????????????????????????????????????????????????????????????????????????????????????????????????????????????????????????????????????????????????????????????????????????????????????????????????????????????????????????????????????????????????????????????????????????????????????????????????????????????????????????????????????????????????????????????????????????????????????11111110110000000000000000000000000??????????????????????????????110000111000??????????????????????????????????????????????????????????????????????????????????????????????????????????????????????????????????????????????????????????????????????????????????????????????????????????????????????????????????????????????????????????????????????????????????????????????????????????????????????????????????????????????????????????????????????????????????????????????????????????????????????????????????????????????????????????????????????????????????????????????????????????????????????????????????????????????????????????????????????????????????????????????????????????????????????????????????????????????????????????????????????????????????????????????????????????????????????????????????????????????1001000000000000000000111100110000000000000000????????????????????????????????????????????????????????????????????????????????????????????????????????????????????????????????????????????????????????????????????????????????????????????????????????????????????????????????????????????????????????????????????????????111111111000000011000000000000000000000000000000000?????????????????????????????????????????????????????????????????????????????????????????????????????????????????????????????????????????????????????????????????????????????????????????????????????????????????????????????????????????????????????????????????????????????????????????????????????????????????????????????????????????????????????????????????????????????????????????????????????????????????????????1000000000000??11101000??????????????????????10101???????????????????????????????????????????????????????????????????100000?????????????????????????????????????????????????????????????????????????????????????????????????????????10000001100000?????????????????????????????????????????????????????????????????????????????????????????111111100000000000000000000??????????????????????????????????????????????????????????????????????????????????????????????????????????????????????????????????????????????????????????????????????????????1???????????????????????????????????????????????????????????????????????????????????????????????????????????????????????????????????????????????????????????????????????????????????????????????????????????????????????????????????????????110000000000
Caviidae	???????????????100000000000000000000001111???????????????????????????????????????1111111000001111000000000000000011000000010000000000000001110000110000000000011100000100?11???????????????????????????????????????????????11001????????????????????????????????????????????????????????111?111100000000000001100000000111100000000110000????11??????1100000000000000000000000000001110??????????11111??110111111111100011111000000000000000000001001000??????????????????????????????????110000000000111110000000?????????????????????????????????????????????????????????????????????????????????????????????????????????????????111110101???????????????????????????????0000000000000011????????????????????????????????????????????????????????11000000000000000000000000000000001111??????????11???????????111??1100000000000000001111110000000000???????110??????110??????????????????????????????????????1110111011100000001101110000000??111000000000000000000000000000000001111000000000000000000000000000000001111000000000000000000000000000000001111000000000000000000000000000000001111000000000000000000000000000000001111000000000000000000000000000000001111000000000000000000000000000000001111000000000000000000000000000000001111000000000000000000000000000000001111000000000000000000000000000000001111000000000000000000000000000000001111000000000000000000000000000000001111000000000000000000000000000000001111000000000000000000000000000000001111000000000000000000000000000000001111000000000000000000000000000000001??????????????????????????????????????????????1100001000000???????????????????????????????????1010100000000???????????????????????????????????????????????????????111100011100001111000??????????11001010???????10011110000000000000011111000000000000???????????????????01001??111????????????????????????????????????????????????????????????????????????1100110??100?????????????????????100???????????????????????????????????111100000000000000110000???????1000000100000111000000??????????????????????????11???????????????????????0000111110110000011111111101110000000000000000000000??????????????????????????10?????????????????????????????????????????110111100??????????????????????????????????????????????????????????????????1111111000000000111001010000000000110000000000110000000001000???????????????????????101111110??????????????????????100??110111110?????????????????????????????????11??????????????????????????????????????????????????????????????????????????????????????????????????????????????????????10001110???????????????????????????????????????????????????????????????????11000001001000001??????????????????????111111000000000000000000000100000000000000000??1111?????????????100001110???????11101????????111000????1011000000000000000000000000000000001110????0000001000000000000010011110????????????????????10000?????????????????????????????????????????????11??1100000000000000000010000111000000000111111100000000011110000000111101111100011111000000000000000?????????????????????????????????1111000000010001101100????????????11111111110000000000000000??????????????????????????????????????????????????11000011110000000000000????????1100000000000011000000000001001110000000000000000111000000000000000000110000000000000000000001110000000110000000000000000000000000011100000000000011000000000???????????????????110000000000000000000000000000111??????????????????11??????????????????????????????????????????????????????????????????????????????????101111000000???????????????????????????????????????????????????111??111000000011110010000000000000000?????????????????????????1111100000000000110001111100000000????101011010???????????????????????????????????????????????????????????????????????????????????????????????????11111010111100000000000000001111110000100110011110000000000000001010101000000001111110111100??????11000000000000000000011??????1111111011100000000?????????????????????????????????????????00000000000001?????????????????????????????????????????????????????????????????????????????????1100000000000010101????11000000000000000011100000000?????????????????000010010000000000011000000000000000000000000010010000000000011000000000000000000000000011000000000000000001000000000000000000????????10????????????????????????????111000000001?????????????????????????????????????110000000000111110000000??????????????????????????110000000000110110000011000000000010000100000011111100000111001100000000000000000000000000001??????????????????????????????????????????????????????11111000011001111100000?????????????????????????????????10000000000000000000111000000001000000000000000010??????????????1000000111101000000000000000????????????????????????????????????????????10000??????????????????????????????????????????1000111011?????????????????????????????????????????????????????????????000000000000????????10000000100000000000100011?????????????????????????????????????????????????????????????????????????????????????????????????????????????????????????????????????????????????111100000000100000000?????????????????????????????????????????????????????????????????????????????????????????????????????????????????????????????????????????????????????????????11000000000001010010000000000000000001111001001111100000000001110000000000?????????11100000000000001100000101101100000000000000000000011011010000011000000000000000000000000110000000????????????1111100000001100010000000000000000000000000000???1100000000000100??????????????????????????????????1110000000000000001100011011000000000111111111111111000000000000000000000000000000000000????????????????????????????????1110000000000100011000000????????????????????????????????????11100000000000001001001100????????????????????????????????110000000000000000000000111100000000000000000000011111000000000000000??????????????????????????????11000000000000000000000001000000010010010000000000111000000000000000000000100000001110100000000011111000000000000000111000000000000000000000000000101??????????1110000000000??11101000??????????????????????10101??????????????????????????????????????????????????????????????????????????????????????????????????????????????????????????????????????????????????????????????????????????????????10000001100000????????????????????????????????????11110000111111100000000000000000000?????????110111110???????????????????????????????????????????1000000110000001??????????????????????????????????????????????????????????????????????????????????????????111110111011100??????????????????????????????????0001???000000??????????????????????????????????????????????????????????????????????????????????????????????????????????????????????????????????????????????????????????????11000000000000000000000000000000111?????????????????????????????????110000000000
Cebidae	???????????????111101100000000000000000000??????????????????????????????????????????????????????????????????????????????????????????????????????????????????????????????????????????????????????????????????????????????????????????????111100000000011100000000000000000000000000000000????111100000000000001111111100000000000000??????????????????1100000000000000000000000011100000????????????????????111000000000000000000000000000011100001100000??????????????????????????????????????????????????????????00000000000000110111111110000000000000000000000000000000000????????????????????????????????????????????111100????????????????????????????????????????????????????????????????????????????????????????????????????????????????????11100000000000000000000000111100000000????????????????????????????1000000000000000000000000000000110???????????????????110000??????????????????11110000000000???????????????????????????????????????????????????????????????????????????????????????????????????????????????????????????????????????????????????????????????????????????????????????????????????????????????????????????????????????????????????????????????????????????????????????????????????????????????????????????????????????????????????????????????????????????????????????????????????????????????????????????????????????????????????????????????????????????????????????????????????????????????????????????????????????????????????????????????????????????????????????????????????????????????????????????????????1111000?????????????????????????????????????1111100000000????100100??????????111100000000000?????????????1111000000000000011110001000000000000???????????????????????????????????????????????????????????????????11111000000000011000000000000000000??????????????????????????????????????????????????????????????????????????????????????????????????????????????????????????????????????1111111110000000??????????????????????111111111001000000000000???????1000000100000100110010111001000001100100000??????????????????????????????????111110111100000000000000000000000000000000000000?????????????????????????????????????????????????????????????????????????????????????????????????????????????????????????????????????????????????????????????????????????????????????????????????????????????????????????????????????????????????????????????????????????????????????????????????????????????????????????????????????????????????????????????????????????????????????????????????????????????????????111110000??????????????????????????110000000000000000000000000?????1100100000000000?????????????11000001001111100??????????????????????111110000000000000000000000010000000000000000????????????????????????????11010???????????????????????????11110000000000000000000000111110000000????0000001000000000000011100000????????????????????11010??????????????????????????????????????????????????????????????????????????????????????111111000000000000001100000111101111111000000000000000000000???????????????????????????????????????????????????????????????????11111000000000100110001000?????????????????????????????????????????????????????????????????????????????????????????????????????????????????????????????????????????????????????????????????????????????????????????????????????????????????????1100000000110000000000000???????????????????111000000000000000000000011100000??????????????????????????????????????????????????????????????????????????????????????????????????????????????????????????????????????????????????????????????????????????111000000011111000000000000000000?????????????????????????1111100000000000111100000000000000???????????????????????????????????10000000000011?????????????????????????????????????????????????????????????????????????????????????????????????????????????????????????????????????????????????????????????????11111000000000010000000??????1111111000010000000???????????????????????000000000000000110???????????????????????????????????????????????????????????????????????????????????????????????????????????????????????????????????????????????????11110000000000000????10010000000000010010000000001101111001000010010000000000010010000000001101111001000011101110000000000001010111000000000000???????????????????????????????????????????????????????????????????????????????????????????????????????????????????????????????????????????????????????????????????????????????????????????????????????????????????????????????????????????????????????????????????????????????????????????????????????????????????11001100?????????????????????????????????????????????????????????????????????????????????????????1000000111101100000000000000??????????????????????????????????????????????????????????????????????????????????????????????????????????????????????????????????????????????????????????????????????????????????????????????????????????????????????????????????????????????????????????????????????????????????????????????????????????????1000111100?????????????????????????????????????????111111110010000000000?????????????????110000000100000000000001111000000110000000010000000000000111100000011100000000000111100000000000000000000000???????????????????????????????????????????????1001000000000000000000100000000000000000100100??????????????????????11100000000000001111000000001100000000000000000000010000001110011000000000000000000000000001110000????????????1111111110000000000000000000000000000000000000?????????????????????????????????????????????????????1110000000000000001110000000000000000111111000000000000000111100000000000000000000000000???????????????????????????????????????????????????????????????????????????????????????????????????????????????????????????????????????????????????????111100000000000000000110011100000000000000000000010000000111000000000??????????????????????????????110000000000000000000000011110000000000000000000001110000000000000000000001111100000000000000000????????????????????111110000000000000000000001100000??????????0000000000010??11101000?????11100?????????????????????????????????????????????????????????????????????11111111110?????????????????????????????????????????????????????????????????????????????????????????????????????????????????????????????????????????????????????????????????????11100000000000001111000000000000000??????????????????11110000111000000000000000011010011100??????????????????????????111111000000???????????????111111111111101100000111111111111101100000???????????????????????????????1100??????????????????????????????????????11110??????????????????????????????????????????????????????????????????????????????????????????????????????????????????????????????????????????????????????????????11110000000000000000000000011100000?????????????????????????????????100001000000
Cercopithecidae	???????????????111101010000000000000000000?????????????????????????????????????????????????????????????????????????????????????????????????????????????????????????????????????????1111????????????????????????????????????11110?1110111111100000000011110000000000000000000000000000000????111100000000000001111111010000000000000??????????????????1100000000000000000000000011010000????????????????????111000000000000000000000000000011010001110000??????????????????????????????????????????????????????????0000000000000011111111111100000000000000000000000000000000011110000000000000000000000111000????????1111111110???????????????????????????????????????????????????????????????????????????????????1110??????????111????????????????11100000000000000000000000111010000000????????????????????????????1000000000000000000000000000000101????????????????111100000?????????1111??????????????????????????????????????????????????????????????????????????????????????????????????????????????????????????????????????????????????????????????????????????????????????????????????????????????????????????????????????????????????????????????????????????????????????????????????????????????????????????????????????????????????????????????????????????????????????????????????????????????????????????????????????????????????????????????????????????????????????????????????????????????????????????????????????????????????????????????????????????????????????????????????????????????????????????????????????????????????????????????????????????????????????????????????1111110000000????100110??????????111110000000000?????????????1111100000000000011110001110000000000??????????????????110010010001001000100????????????????????????????11111000000000010100000000000000000????????11100?????????????????????????????????????????????????????????????????????????????????????????????????????????????????????????1111111111000000??????????????????????111111111100000000000000???????1000000100000100111000111001000001111000000??111?????????????????????????????111110111110000000000000000000000000000000000000????????????????????????????111010???????????????????????????????????110000001????????????????????1110???????????????????????????????????????????????????????????????????????????????????????????????????1001???????????????????00001100000001110011100??????????????????????????????1100001111000111101111001??????????????????????????????????????????????????????????????????????????1111110????????????1111001001111100000??????????????????????????111000000000000000000000000100111110000000000000????????????????????????????????????????????????????111110000000000000000000000011000000000000000????????????????111?????????11100?????????111001100110??????11110000000000000000000000111101000000????????????????????????????????????????????????????11000??????????????????????????????????????????????????????????????????????????????????????111111000000000000001010000111101111110100000000000000000000????????10001??????????????????????????????????????0001??????????????????????????????????????1111100000000000?????????11000011000001????????????????????????????????????????????????????????1111001001000000?????????????????????????????????????????????????????????????????????????111000000001000000001100000001100000000101000000000000???????????????????111000000000000000000000011010000??????????????????????????????????????????????1111111100????????????????????????????????????????????????1000100000??????????????????????????????????????????????????????11111000000000000000111111110000000?????????????????????????1111100000000000111010000000000000???????????????????????????????????????????????????????????????????????????????????????????????????????????????????????????????????????????????????????????????????????????????????????????????????????????????????????????????????????????????11111110000110000001111000110111100011????000000000000000111??????????????????????????110000001100000000000001100000011000000000000011000000110000000000000????????????????????????????????????????????????????11111000000000000????10010000000000010010000000001101111100000010010000000000010010000000001101111100000011101111000000000001010111100000000000???????????????????????????????????????????????????????????????????????????????????????????????????????????????????????????????????????????????????????????????????????????????????????????????????????????????????????????????????????????????????????????????????????????????????????????????????????????????????11001110???????????????????????????????????????????????????????????????????????????????????????????????????????????????????????????????????????????????????????????????????????????????????????????????????????????????????????????????????????????????????????????????????????????????????????????????????????????????????????????????????????????????????????????????????????????????????????????????????????????????????????????????????1000111110?????????????????????????????????????????111111111000000000000?????????????????110000000100000000000001110100000110000000010000000000000111010000011100000000000111010000000000000000000000????????????????????????????????1100000000110001001000000000000000000100000000000000000110000??????????????????????11100000000000001111100000001100000000000000000000010000001111011000000000000000000000000001111000????????????1111111111000000000000000000000000000000000000???1100000000000010??????????????????????????????????1110000000000000001111000000000000000111111000000000000000111010000000000000000000000000???????????????????????????????????????????????????????????????????????????????????????????????????????????????????????????????????????????????????????111100000000000000000110011100000000000000000000010000000111100000000??????????????????????????????11000000000000000000000001111100000000000000000000111000000000000000000000111111000000000000000011000100000000000000111110000000000000000000001110000??????????0000000000010???????????????11100????????????10110????????????????????????????????????????????????????11111111110???????????????????????????????????????????????????????????????????????????????????????????????????????????????????10001110000000????????????????????????????????????11100000000000001111100000000000000?????????????????????????????????????????????11010011010?????????????????????????????????????????????????????111111111111101000000111111111111101000000????????????????????????????????????????????????????????????????????1????11110??????????????????????????????????????????????????????????????????????????????????????????????????????????????????????????????????????????????????????????????11110000000000000000000000011010000?????????????????????????????????100001000000
Cervidae	????????????????????????????????????????????????????????????????????????????????????????????????????????????????????????????????????????????????????????????????????????????????????????????????????????????????????????????????????????111000000000000001111111000000000000000000000000???????????????????????????????????????????????????????????????????????????????????????????????????????????????????????????????????????????????????????????????????????????????????????????????????????????????????????????????????????????????????????????????????????????????????????????????????????????????????????????????????????????????????????????1111111100000000000000001111111111000000111110001110011110??????????????????????????????????????????????????????????????????????????????????????????1101??????????????????????????????????????????????????????????????????????????????????????????????????????????11011011110001101101111000??111111111111000000000000000000000000111111111111000000000000000000000000111111111111000000000000000000000000111111111111000000000000000000000000111111111111000000000000000000000000111111111111000000000000000000000000111111111111000000000000000000000000111111111111000000000000000000000000111111111111100000000000000000000000111111111111100000000000000000000000111111111111100000000000000000000000111111111111100000000000000000000000111111111111100000000000000000000000111111111111100000000000000000000000111111111111100000000000000000000000111111111111100000000000000000000000?????????1110111001010111011101110010101111???????????????????????????????????????????????????1010110011110????????????????????????????????????????????????????????????????????????????????????????????????????????????????????????????????????????????????????????????????????????????11111000000001111000000001111100000?????????????????????????????????????????????111100???????????????????????????????1110000??????????????????????????????????????????????1111100000000000000000??????????????????????????????????????????????????????????????????????????????????????????????????????????1110011110?????????????????????????????????????????????????????????????????????????????????????1001????????????????????????????????????????????????????????????????????????????????????????????????????????????????????????????????????????????????????????????????????????????????????????????111110111110????????????????1101001111????????????????????????????????????????????????????????????????????????????????????????????????????????????????100011110011001000000000000?????????????????????????????????????????????????????????????????????????????????????????????????????????????????????????????????????????111010000??????????????????????????????????????????????????????????????????????????????????????????????????????111???????????11110010001100110011100000?????????1110011010?????????????????????????????????????????????????????????????????????????????????????????????????????????????????????????????111100???????1100110111111111000000000????110011011001??????????????????????????11000100001011001100111????????????????11111111000???????????????????????????????11110000111000????????????????1111111111000000000000000000000000000000111111111110000000000000000000000??????????????????????????????????????????????????????111110000?????????????????????????????????????????????????????????????????1110011110????11100111101100000001???????????????????????????1100111010???????????????????????????????????????????????????????????????????????????????????????????????????????????????????????????111001100????????????????????????????????????????????????????????????????????????????????????????????????????????????????????????????????????????????????????????????????????????????????????????????????????????????????????????????????????????????????????????????????????????????????????????????????????????????????????????????????????????????????111111111000001111100000???????????????????????????????????????????????????????????????????????11110000111000?????1111?????????????????????????????00000000111111000????100110001111001000000000000000000000000000100110001111001000000000000000000000000000????????????????????????????????????????????????1111100000001???????????????????????????????????????????????????????????????????????????????????????????????????????????????????????????????????????????????????????????????????????????????????????????????????111111111000111110000011110000????????????????????????????????????????????????????????????????????????????????????????????110000000100001110000???????????????????????????????????????????????????????????????????????????????????????????????11111100001111100000????????????????????????????????????11101111000???????????????????????????????????????????????????????????????????????????????????????????????????????????????????????????1110?????????????????????????????????????????????????????????????????????????????????????????????????????????????????????????11111000001110?????????????????????????????111111000111100000000000000000000000000000111110000000000000000000000000000011000000000000000000000001111110000000000???11111111100000000000000000000?????????????????????????????????????????????????????????????????????????????????????????????????????????????????????????????????????????????????????????????????????????????????????1100000000011100000000000000000011111110000000000000000000???????????????????????????????????????????????????????????????????????????????????????????????????????????????????????????????????????????????????????????????????????????????????????????????????????????????????????????????????????????????????????????????????????????????????????????????????????????????????????????????????????????????????????????????????????????????????????????????????????????????????????????????????????????????????????????????????????????????????????????????????????????????????????????????????????????????????????????????????????????????????011000001111100?????????????????11000????????????????????????????10001110111111011??111????????????????????????????????????????????????????????????1111??????????????100011001000100????1??????????????????????????????10000000011000???????????????????????111101110000??????????????????????????????????????????????????????111000000000111101000000000?????????????????????????????????????????????????????????????????????????????????????????????????????????????????????1111????????????????????110000???????????????????????1????1????????1001111110111001110???????????????????????????????????????????????????11111000001111100000111110000??????????????????????????????????????????????????????????????????????????????????????????????111111111000000000000000000000000101000000000
Cheirogaleidae	??????????????????????????????????????????????????????????????????????????????????????????????????????????????????????????????????????????????????????????????????????????????????????????????????????????????????????????????????????????????????????????????????????????????????????????????????????????????????????????????????????????????????????????????????????????????????????????????????????????????????????????????????????????????????????????????????????????????????????????????????????????????????????????????????????????????????????????????????????????????????????????????????????????????????????????????????????????????????????????????????????????????????????????????????????????????????????????????????????????????????????????????????????????????????????????????????????????????????????????????????????????????????????????????????????????????????????????????????11100101000000???????????????????????????????????????????????????????????????????????????????????????????????????????????????????????????????????????????????????????????????????????????????????????????????????????????????????????????????????????????????????????????????????????????????????????????????????????????????????????????????????????????????????????????????????????????????????????????????????????????????????????????????????????????????????????????????????????????????????????????????????????????????????????????????????????????????????????????????????????????????????????????????????????????????????????????????????1111000??????????????????????????????????????????????????????????????????????111000101000000?????????????1110011000000000011111100000000000000???????????????????????????????????????????????????????????????????????????????????????????????????????????????????????????????????????????????????????????????????????????????????????????????????????????????????????????????????????????????????????????????????????????????????????????????????????????????????????????????????????111001111100000000000????????????????????????????????????????????????????????????????????????????????????????????????????????????????????????????????????????????????????????????????????????????????????????111111000000000000111000000000000000000000????????????????????????????????????????????????????????????????????????????????????????????????????????????????????????????????????????????????????????????????????????????????????????????????????????????????????????????????????????????????????????????????????????????????????????????????????????????????????????????????????????????????????????????????????????????????????????????????????????????????????????????????????????????????????????????????????????????????????????????????????????????????????????????????????????????????????????????????????????????????????????????????????????????????????????????????????????????????????????????????????????????????????????????????????????????????????????????????????????????????????????????????????????????????????????????????????????????????????????????????????????????????????????????????????????????????????????????????????????????????????????????????????????????????????????????????????????????????????????????????????????????????????????????????????????????????????????????????????????????????????????????????????????????????????????????????????????????????????????????????????????????????????????????????????????????????????????????????????????????????????????????????????????????????????????????????????????????????????????????????????????????????????????????????????????????????????????????????????????????????????????????????????????????????????????????????????????????????????????????????????????????????????????????????????????????????????????????????????????????????????????????????????????????????????????????????????????????????????????????????????????????????????????????????????????????????????????????????????????????????????????????????????????????????111111100000000000000001111111000000000000000011111110000000000000000??????????????????????????????????????????????????????????????????????????????????????????????????????????????????????????????????????????????????????????????????????????????????????????????????????????????????????????????????????????????????????????????????????????????????????????????????????????????????????????????????????????????????????????????????????????????????????????????????????????????????????????????????????????????????????????????????????????????????????????????????????????????????????????????????????????????????????????????????????????????????????????????????????????????????????????????????????????????????????????????????????????????????????????????????????????????????????????????????????????????????????????????????????????????????????????????????????????????????????????????????????????????????????????????????????????????????????????????????????????????????????????????????????????????????????????????????????????????????????????????????????????????????????????????????????????????????????????????????????????????????????????????????????????????????????????????????????????????????????????????????????????????????????????????????????????????????????????????????????????????????????????????????????????????????????????????????????????????????????????????????????????????????????????????????????????????????????????????????????????????????????????????????????????????????????????????????????????????????????????????????????????????????????????????????????????????????????????????????????????????????????????????????????????????????????????????????????????????????????????????????????????????????????????????????????????????????????????????????????????????????????????????????????????????????????????????????????????????????????????????????????????????????????????????????????????????????????????????????????????????????????????????????????????????????????????????????????????????????????????????????????????????????????????????????????????11101000?????11100????????????????????????????10100?????????????????????????????????????????????????????????????????????????????????????????????????????????????????????????????????????????????????????????????????????????????????????????????????????????????????????????????????????????????????????????????????????????111100001110000000000000000????????????????????????????????????????????????????????????????111111111110000010110111111111110000010110?????????????????????????????????????????????????????????????????????????11001??????????????????????????????????????????????????????????????????????????????????????????????????????????????????????????????????????????????????????????????????????????????????????????????????????????????????????????????????100001000000
Chinchillidae	?????????????????????????????????????????????????????????????????????????????????11111110000011100110000000000000????????????????????????????????????????????????????????????????????????????????????????????????????????????????????????????????????????????????????????????????????????????????????????????????????????????????????????????????????????????????????????????????????????????????????????????????????????????????????????????????????????????????????????????????????????????????????????????????????????????????????????????????????????????????????????????????????????????????????????????????????????????????????????????????????????????????????????????????????????????????????????????????????????????????????????????????????????????????????????????????????????10100??????????????????????????????????????????????????????????????????????????????????????????????????????????????????????????????????????????????????????????????????????????????????????????????????????????????????????????????????????????????????????????????????????????????????????????????????????????????????????????????????????????????????????????????????????????????????????????????????????????????????????????????????????????????????????????????????????????????????????????????????????????????????????????????????????????????????????????????????????????????????????????????????????????????????????????????????????????????????????????????????????????????????????????????????????????????????????????????????????????????????????????????????????????????????????????????????????????????????????????????????????????????????????????????????????????????????????????????????????????????????????????????????????????????????????????????????????????????????????????????????????????????????????????????????????????????????????????????????????????????????????????????????????????????1100110????????????????????????????????????????????????????????????????????????????????????????????????????????????????????????????????????????????????????????????????????????????111110110000011111110000001000000000000000000000?????????????????????????????????????????????????????????????????????110110000????????????????????????1111111011000001100000000000000000000000001111111000000000111001100000000000?????????????????????????????????????????????????????????????????????????????????????????????????????????????????????????????????????????????????????????????????????????????????????????????????????????????????????????????????????????????????????????????????????????????????????????????????11100??????????????????????????????????????????????????????????????????????????????????????????????????????????????????????????????????????????????????????????????????????????????????????????????????????????????????????????????????????????????????????????????????????????????????????????????????????????????????????????????????????????????????????????????????????????????????????????????????????????????????????????????10000010?????????????????????????1111000000011100001010????????????111111110011000000000000001100011111000000????????????????????????????????????????11110000000000000??????????????????????1100000000000100?????????????????????????????????????????????????????????????????????????????????????????????????????????????????????????????????????????????????????????????????????????????????????????????????????????????????????????????????????????????????????????????????????????????????????????????????????????????????????????????????????????????????????????????????????????????????????????????????????????????????????????????????????????????????????????????????????????????????????????????????????????????????????????????????????????????????????????????????????????????????????????????????????1111110000100110011110000000000000001010101000000001111110111000????????????????????????????????????????????????????????????????????????????????????????????????????????????????????????????????????????????????????????????????????????????????????????????????????????????????????????????????????????????????????????????????????????????????????????????????????????????????????????????????????????????????????????????????????????????????????????????????????????????????????????????????????????????????????????????????????????????????????????????????????????????????????????????????????????????????????????????????????????????????????????11111100000111001110000000000000000??????????????????????????????111001000000???????????????????????????11000011001111100000?????????????????????????????????????????????????????????????????????????????????????????????????????????????????????????????????????????????????????????????????????????????????????????????????????????????????????????????????????????????????????????????????????????????????????????????????????????????????????????????????????????????????????????????????????????????????????????????????????????????????????????????????????????????????????????????????????????????????????????????????????????????????????????????????????????????????????????????????????????????????????????????????????????????????????????????????????????????????????????????????????????????????????????????????????????????????????????????????????????????????????????????????????????????????????????????????????????????????????????????????????????????????????????????????????????????????????????????????????????????????????????????????????????????????????????????????????????????????????????????????????????????????????????????????????????????????????????????????????????????????????????????????????????????????????????????????????????????????????????????????????????????????????????????????????????????????????????????????????????????????????????????????????????????????????????????????????????????????????????????????????????????????????????????????????????????????????????????????????????????????????????????????????????????????????????????????????????????????????????????????????1100000000000??11101000???????????????????????????????????????????????????????????????????????????????????????????????????????????????????????????????????????????????????????????????????????????????????01??????????????????????????????????????????????????????????????????????????????????????????????????????????????????????????????????????????????????????????????????????????1000000010000100???????????????????????????????????????????????????????????????????????????????????????????????????????????????????????????????????00?????????????????????????????????????????????????????????????????????????????????????????????????????????????????????????????????????????????????????????????????????????????????????????????????????????????????????????????????????????????????????110000000000
Chrysochloridae	???????????????111100000000000100000000000????11000000000000000000000000000000000????????????????????????????????11111100000000000000000000000000110000000000010011100??????????????????????????????????????????????????????????????????100000000000000000000000000000000000000000111000????111000000000000000000000000000000111000??????????????????1110000000000000000111000000000000????????????????????11100000000000000000000000000001000100???????1100011110000000000000000000000000100000000000000000111100?????????????????100000000000000000000000000000000001000111111111000000000001111100000???????????????????????????????????????????????????????????????????????????????????????????????????????????????????????????????????????????11110000000000000000011000000000000000????????????????????????????1111000000110000000000000000000000?????????????????????????????????????????????????????????????????????????????????????????????????????????????????????????????????????????????????????????????????????????????????????????????????????????????????????????????????????????????????????????????????????????????????????????????????????????????????????????????????????????????????????????????????????????????????????????????????????????????????????????????????????????????????????????????????????????????????????????????????????????????????????????????????????????????????????????????????????????????????????????????????????????????????????????????????????????????????????????????????????????????????????????????????????????????????????????????????????????????????????????????????????????????????????????????????????????????????????????????????????????????????????????????????????????????????????????????????????????????11100000000000000000000011111000000????????????????????????????????????????????????????????????????????????????????????????????????????????????????????????????????????????????????????????????????????????????????????????????????????????????????????????????????????????????????????????????????????????????????????????000000000000000000000000000000000000000000110011????????????????????????????????????????????????????????????????????????????????????????????????????????????????????????????????????????????????????????????????????????????????????????????????????????????????????????????????????????????????????????????????????????????????????????????????????????????????????????????????????????????????????????????????????????????????????????????????????????????????????????????????????????????????????????????????????????????????????????????????????????????????????????????????????????????????????????????100000000000000000000000000000000000001111000????????????????????????????????????????????????????????????11111000000000000001110000000000000000????1110000000000000000000000000??????????????????????????????????????????????????????????????????????????0000000000000000000000000000001000101???????????????????????????110000000000000000000000000000110???????????????????????????????????????????????????????????????????????????????????????????????????????????????????????????????????????????????110000???????????????????????????????????????????????????????1100000000000000000000000000000011100000110000000000000000000001101100000111111000000000000000000000001100000000000000110000000???????????????????111100000000000000111100000000000??????????????????????????????????????????????????????????????????????????????????????????????????????????????????????????????????????????????????????????????????????????111000000000000000111000000100000?????????????????????????1111000000000000000000000001110000???????????????????????000001100000111001000000001000000000000000000000000000110000111000000000000000000001000010000000000000000000000011100???????????????????????????????????1000000000000000000000000000011000011100000000000000010000????????????????????????????????????????????????????????????????????????????????????????????????????????????????????????????????????????????????????????????????????????????????????????10000000000000000000000110000???????????????????????????????????????????????????????????????????????????????????????????????????????????????????????????????????????????????????????????????????????????????????????????????????1000000000000000000000000000011110010000000000000000011110011000111000000000000000000??????????????????????????????????????????????????????????????????????????????????????????????????????????????????????????????????????????????????????????????????????????????????110000000000000000111000011110100000000000000011101001110000000000000000000????????111000111110000000000000000000000010000000000111100?????????????????????????????????????????????????????????????????????????????????????????????????????????????????????????????????????????????????111000010000????????11111000000000000000000000??????????110000000000000000100110000000000000000100110000000000000000100110000000000000000100????????????????????????????????????????????????????????????????????????????????????????????????????????????????????????????????????????????????????????????????????????????????????????????????????????????????????????????????????????????????????????????????????????????????????????????????????????????????????????????????????????????????????11100000000000000011001000000000000??????????????????????????????????????????????????????????????????????????????????????????????????????????????????10000000000000000000000000011110????????????????????????????????????????????????????????????????????????????????????????10000000000000000000000000011110?????????????????????????10000000000000000000000000011110??????????????????????????????100000000000000000000000000111101111110000000000110000000????????????????????????????????????????????100000000000000000000000011110100000000000000000000000000000000000000011000110001000000000000000000000000000000000000001000110???????????????????????????????????????????????????????????????0000000010000????????????????????????????????11000???????????0001011110011000000000000000000????????????????????????????????????????????????????????????????????????????????????????????????????????????????????1001101111110?????????????????????????????????????????????????????????11111110000000000000000000000000000??????????????????110000000000000000000000010???????????????????????????????????????????????????1110???????????????????????????????????????????????????????????????????????????????????????????????????????????????????????????????????????????????????????????????????1110000000000010011000000????????????????????????????????????????????11100000???????????????????????????????????????????????11111000000000000000111000000000000?????????????????????????????????100000010000
Craseonycteridae	???????????????????????????????????????????????????????????????????????????????????????????????????????????????????????????????????????????????????????????????????????????????????????????????????????????????????????????????????????????????????????????????????????????????????????????????????????????????????????????????????????????????????????????????????????????????????????????????????????????????????????????????????????????????????????????????????????????????????????????????????????????????????????????????????????????????????????????????????????????????????????????????????????????????????????????????????????????????????????????????????????????????????????????????????????????????????????????????????????????????????????????????????????????????????????????????????????????????????????????????????????????????????????????????????????????????????????????????????????????????????????????????????????????????????????????????????????????????????????????????????????????????????????????????????????????????????????????????????????????????????????????????????????????????????????????????????????????????????????????????????????????????????????????????????????????????????????????????????????????????????????????????????????????????????????????????????????????????????????????????????????????????????????????????????????????????????????????????????????????????????????????????????????????????????????????????????????????????????????????????????????????????????????????????????????????????????????????????????????????????????????????????????????????????????????????????????????????????????????????????????????????????????????????????????????????????????????????????????????????????????????????????????????????????????????????????????????????????????????????????????????????????????????????????????????????????????????????????????????????????????????????????????????????????????????????????????????????????????????????????????????????????????????????????????????????????????????????????????????????????????????????????????????????????????????????????????????????????????????????????????????????????????????????????????????????????????????????????????????????????????????????????????????????????????????????????????????????????????????????????????????????????????????????????????????????????????????????????????????????????????????????????????????????????????????????????????????????????????????????????????????????????????????????????????????????????????????????????????????????????????????????????????????????????????????????????????????????????????????????????????????????????????????????????????????????????????????????????????????????????????????????????????????????????????????????????????????????????????????????????????????????????????????????????????????????????????????????????????????????????????????????????????????????????????????????????????????????????????????????????????????????????????????????????????????????????????????????????????????????????????????????????????????????????????????????????????????????????????????????????????????????????????????????????????????????????????????????????????????????????????????????????????????????????????????????????????????????????????????????????????????????????????????????????????????????????????????????????????????????????????????????????????????????????????????????????????????????????????????????????????????????????????????????????????????????????????????????????????????????????????????????????????????????????????????????????????????????????????????????????????????????????????????????????????????????????????????????????????????????????????????????????????????????????????????????????????????????????????????????????????????????????????????????????????????????????????????????????????????????????????????????????????????????????????????????????????????????????????????????????????????????????????????????????????????????????????????????????????????????????????????????????????????????????????????????????????????????????????????????????????????????????????????????????????????????????????????????????????????????????????????????????????????????????????????????????????????????????????????????????????????????????????????????????????????????????????????????????????????????????????????????????????????????????????????????????????????????????????????????????????????????????????????????????????????????????????????????????????????????????????????????????????????????????????????????????????????????????????????????????????????????????????????????????????????????????????????????????????????????????????????????????????????????????????????????????????????????????????????????????????????????????????????????????????????????????????????????????????????????????????????????????????????????????????????????????????????????????????????????????????????????????????????????????????????????????????????????????????????????????????????????????????????????????????????????????????????????????????????????????????????????????????????????????????????????????????????????????????????????????????????????????????????????????????????????????????????????????????????????????????????????????????????????????????????????????????????????????????????????????????????????????????????????????????????????????????????????????????????????????????????????????????????????????????????????????????????????????????????????????????????????????????????????????????????????????????????????????????????????????????????????????????????????????????????????????????????????????????????????????????????????????????????????????????????????????????????????????????????????????????????????????????????????????????????????????????????????????????????????????????????????????????????????????????????????????????????????????????????????????????????????????????????????????????????????????????????????????????????????????????????????????????????????????????????????????????????????????????????????????????????????????????????????????????????????????????????????????????????????????????????????????????????????????????????????????????????????????100001110010????????????????????????????1110?????????????????????????????????????????????????????????????????????????????????????????????????????????????????????????????????????????????????????????????????????????????????????????????????????????????????????????????????????????????????????????????????????????????????????????????????????????????????????????????????????????????????????????????????????????????????????????????????????????????????????????????????????????????????????????????????????????????????????????????????????1111110000000000???????????????????????????????????????????????????????????????????????????????????????????????100000001000
Ctenodactylidae	?????????????????????????????????????????????????????????????????????????????????11111110000010000000000000000000?????????????????????????????????????????????????????????????????????????????????????????????????????????????????????????????????????????????????????????????????????????????????????????????????????????????????????????????????????????????????????????????????????????????????????????????????????????????????????????????????????????????????????????????????????????????????????????????????11001100000000000????????????????????????????????????????????????????????????????????????????????????????????????????????????????????????????????????????????????????????????????????????????????????????????????????????????????????????????????????????????????????????????????????????????????????????????????????????????????????????????????????????????????????????????????????????????????????????????????????????????????????????????????????????????????????????????????????????????????????????????????????????????????????????????????????????????????????????????????????????????????????????????????????????????????????????????????????????????????????????????????????????????????????????????????????????????????????????????????????????????????????????????????????????????????????????????????????????????????????????????????????????????????????????????????????????????????????????????????????????????????????????????????????????????????????????????????????????????????????????????????????????????????????????????????????????????????????????????????????????????????????????????????????????????????????????????????????????????????????????????????????????????????????????????????????????????????????????????????????????????????????????????????????????????????????????????????????????????????????????????????????????????????????????????????????????????????????????????????????????????????????????????????????????????????????????????????????????????????????????????????????????????????????????????????????????????????????????????111110110000011110000000000000000000000000000000????????????????????????????????????????????????????????????????????????????????????????????????????????????????????????????????????????????????1111111000000000100000000000000000???????????????????????????????????????????????????????????????????????????????????????????????????????????????????????????????????????????????????????????????????????????????????????????????????????????????????????????????????????????????????????????????????????????????????????????????????????????????????????????????????????????????????????????????????????????????????????????????????????????????????????????????????????????????????????????????????????????????????????????????????????????????????????????????????????????????????????????????????????????????????????????????????????????????????????????????????????????????????????????????????????????????????????????????????????????????????????????????????????????????????????????????????????????????????????????????????????11111110000000000000000000????????????????????????????????????????????????????????11000111000000000??????????????????????1100000000000100?????????????????????????????????????????????????????????????????????????????????????????????????????????????????????????????????????????????????????????????????????????????????????????????????????????????????????????????????????????????????????????????????????????????????????????????????????????????????????????????????????????????????????????????????????????????????????????????????????????????????????????????????????????????????????????????????????????????????????????????????????????????????????????????????????????????????????????????????????????????????????????????????????1111110000100100000000000000000000001010101000000001111100000000?????????????????????????????????????????????????????????????????????????????111001100000000000??????????????????????????????????????????????????????????????????????????????????????????????????????????????????????????????????????????????????????????????????????????????????????????????????????????????????????????????????????????????????????????????????????????????????????????????????????????00?????????????????????????????????????????????????????????????????????????????????????????????????????????????????????????????????????????????????????????????????????????????11111100000100000000000000000000000?????????????????????????????????????????????????????????????????????11000011001000000000?????????????????????????????????????????????????????????????????????????????????????????????????????????????????????????????????????????????????????????????????????????11000?????????????????????????????????????????????????????????????????????????????????????????????????????????????????????????????????????????????????????????????????????????????????????????????????????????????????????????????????????????????????????????????????????????????????????????????????????????????????????????????????????????????????????????????????????????????????????????????????????????????????????????????????????????????????????????????????????????????????????????????????????????????????????????????????????????????????????????????????????????????????????????????????????????????????????????????????????????????????????????????????????????????????????????????????????????????????????????????????????????????????????????????????????????????????????????????????????????????????????????????????????????????????????????????????????????????????????????????????????????????????????????????????????????????????????????????????????????????????????????????????????????????????????????????????????????????????????????????????????????????????????????????????????????????????????????????????????????????????????????????????????????????????????????????????????????????????????????????????????????????????????????????????????????????????????????????????????????????????????????????????????????????????????????????000????????????????????????????????????????????????????????????????????????111010000111000??????????????????????????????????????????????????????????????????????????????????????????????????????????????????100000000?????????????????????????????????????????????????????????????????????????????????????????????????????????????????????????????????????????????????????????????????????????????????????????????????????????????????????????????????????????????????????????????????????????????????????????1???????????????????????????????????????????????????????????????????????????????????????????????????????????????????????????????????????????????????????????????????????????????????????????????????????????????????????????????????????????110000000000
Ctenomyidae	????????????????????????????????????????????????????????????????????????????????????????????????????????????????????????????????????????????????????????????????????????????????????????????????????????????????????????????????????????????????????????????????????????????????????????????????????????????????????????????????????????????????????????????????????????????????????????????????????????????????????????????????????????????????????????????????????????????????????????????????????????????????????????????????????????????????????????????????????????????????????????????????????????????????????????????????????????????????????????????????????????????????????????????????????????????????????????????????????????????????????????????????????????????????????????????????????????????????????????????????????????????????????????????????????????????????????????????????????????????????11110??????????????????????????????????????????????????????????????????????????????????????????????????????????????????????????????????????????????????????????????????????????????????????????????????????????????????????????????????????????????????????????????????????????????????????????????????????????????????????????????????????????????????????????????????????????????????????????????????????????????????????????????????????????????????????????????????????????????????????????????????????????????????????????????????????????????????????????????????????????????????????????????????????????????????????????????????????????????????????????????????????????????????????????????????????????????????????????????????????????????????????????????????????????????????????????????????????????????????????????????????????????????????????????????????????????????????????????????????????????????????????????????????????????????????????????????????????????????????????????????????????????????????????????????????????????????????????????????????????????????????????????????????????????????????????????????????????????????????????????????????????1110???????????????????????????????????????????????????????????????????????????????????????????????????????????????????????????????????????????????????????????????????????????????????????????????????????????????????????????????????????????????????????????????????????????????????????????????????????????????????????????????????????????????????????????????????????????????????????????????????????????????????????????????????????????????????????????????????????????????????????????????????????????????????????????????????????????????????????????????????????????????????????????????????????????????????????????????????????????????????????????????????????????????????????????????????????????????????????????????????????????????????????????????????????????????????????????????????????????????????????????????????????????????????????????????????????????????????????????????????????????????????????????????????????????????????????????????????????????????????????????????????????????????????????????????????????????????????????????????????????????????????????????????????????????????????????????11110000000000000??????????????????????????????????????????????????????????????????????????????????????????????????????????????????????????????????????????????????????????????????????????????????????????????????????????????????????????????????????????????????????????????????????????????????????????????????????????????????????????????????????????????????????????????????????????????????????????????????????????????????????????????????????????????????????????????????????????????????????????????????????????????????????????????????????????????????????????????????????????????????????????????????????????????????????????????????????????????????????????????????????????????????????????????????????????????????????????????????????????????????????????????????????????????????????????????????????????????????????????????????????????????????????????????????????????????????????????????????????????????????????????????????????????????????????????????????????????????1110??????????????????????????????????????????????????????????????????????????????????????????????????????????????????????????????????????????????????????????????????????????????????????????????????????????????????????????????????????????????????????????????????????????????????????????????????????????????????????????????????????????????????????????????????????????????????????????????????????????????????????????????????????????????????????????????????????????????????????????????????????????????????????????????????????????????????????????????????????????????????????????????????????????????????????????????????????????????????????????????????????????????????????????????????????????????????????????????????????????????????????????????????????????????????????????????????????????????????????????????????????????????????????????????????????????????????????????????????????????????????????????????????????????????????????????????????????????????????????????????????????????????????????????????????????????????????????????????????????????????????????????????????????????????????????????????????????????????????????????????????????????????????????????????????????????????????????????????????????????????????????????????????????????????????????????????????????????????????????????????????????????????????????????????????????????????????????????????????????????????????????????????????????????????????????????????????????????????????????????????????????????????????????????????????????????????????????????????????????????????????????????????????????????????????????????????????????????????????????????????????????????????????????????????????????????????????????????????????????????????????????????????????????????????????????????????????????????????????????????????????????????????????????????????????????????????????????????????????????????????????????????????????????????????????1101000000000?????????????????????????????????????????????????????????????????????????????????????????????????????????????????????????????????????????????????????????????????????????????????????????????10?????????????????????????????????????????????????????????????????????????????????????????????????????????????????????????????????????????????????????????????????????????????????????????????????????????????????????????????????????????????????????????????????????????????????????????????????????????????????????????????11??????110????????????????????????????????????????????????????????????????????????????????????????????????????????????????????????????????????????????????????????????????????????????????????????????????????????????????????????????????????????????110000000000
Cynocephalidae	???????????????110000000000000000000000000????111111000110000010000000000000000001110000000000000000000100000000011000000010000000000000001001100110000000000010010000??????????????????????????????????????????????????????????????????111110000000000000000000000000000000000000000000????111100000000000001110000000000000000000??????????????????1100000000000000000000000010000000????????????????????111100000000000000000000111100000000001000000100000000001111000000000000000000011000000000011100000000010000000000000000111110000000000000000000000000000000000000111110000000000000000000000???????????????????????????????????????????????????????????????????????????????????????????????????????????????????????????100000001111001011100000000000000000000000000000100000????????????????????????????1110000000000000010000000000000000???????????????????????????????????????????????????????????????????????????????????????????????????????????????????????????????????????????????????????????????????????????????????????????????????????????????????????????????????????????????????????????????????????????????????????????????????????????????????????????????????????????????????????????????????????????????????????????????????????????????????????????????????????????????????????????????????????????????????????????????????????????????????????????????????????????????????????????????????????????????????????????????????????????????????????????????????????????????????????????????????????????????????????????????????????????????????????????????????????????????????????????????1101000000????????????????????????????????????????????????????????????????????????????????????????????????????????????????????????????????????11000000000000000000000000000000000?????????????????????????????????????????????????????????????????????????????????????????????????????????????????????????????????????????????????????????????????????????????????????????????????????????????????????????????????110000000000000000000??????????????????????????????????111110100000000000000000000000000000000000000000??????????????????????????????????????????????????????????????????????????????????????????????????????1111111100000000000000000000000000000000001111000000000000000000000001100000110000000000001000???????????????????????????????????????????????????????????????????????????????????????1000000???????????????????????????????????????????????????????????????????????????????????????????????????????????????????000000000111100000?????????????????????????????????????????????????????????????????????????????????????????????????????????????????????111100000000000000000000000000000000000000000????????????????????????????????????????????????????????????11110000000000000000000000100000100000????0000001000000000000011000000?????????????????????????110000000000000??????????????????????????????????1100000000000000000010000100000000000111111000000000000000001000111101110000000000000000000000000???????????????????????????????????????????????????????????????????????????????????????????????????????????????????????????????????????????????110000?????????????????11111100??????????????11000000000000011110000000000000000100000110000000000000111000000000000000011000000000000?????????????????????????????1100000000000000000000000???????????????????111000000000000000000000010000000??????????????????????????????????????????????????????????????????????????????????????????????????????????????????????????????????????????????????????????????????????????111000000000000000111000000111100?????????????????????????1111110000000010000000000000000000???????????????????????00000000000010000000000000111100000000000000000001100000000011111100000000000000000000000110000000000000000000000000011100000000000000000000000000011000???????????????????????????????????11110000000000000000000????????????????????????????????????????????????100000000000000000??????????????????????????????????????????????????????????????????????????????????????????????????????????????????????11000000000000000011000000000???????????????????????????????????????????????????????????????????????????????????????????????????????????????????????????????????????????????????????????????????????????????????????????????????1100011110000000000000000000000000011000000000011100000000000000000110110000000000000110000000000111000000011000000000011110000000011100000000000000000001100000000000?????????????????????????????????????????????????????????????????????11101100000000000000????????1110000000000011100000000?????????????????????1100000000110000000000000010010000001???????????????????????????????????????????????????1000000???????????????????????????????????????????????????????????????????????????????00000000000000010?????????????????1100000000000010010100000????????????1110000010000000100000000000111000??????????111000000000000100000111000000000000100000111000000000000100000111000000000000100000??????????111000000000110100000000001???????????????????????????????????10000001?????????????????????????????????????????????????????????????????????????????????????????????????????????????????????110????????????????????????????????????????????1001000000000000000000110000000000000010000000?????????????????????????????????????????????????????????????????????????????????????11000000000000000000000000001100000????????????1111111100000000000000000000000000000000000000100??????????????????11010000000000000000100001100000111000000000000000100000000001000000011111100000000000000010000001000000000000000000000011100000000000000001110000000000111000000000011100000000011010000000000000000100001100000??????????????????????????????11010000000000000000100001100000111110000000000000001000011100000000000000000000010000000110001000000111000000000000001110000000000110000000000000000000000011000001000000000000000001110000000000000000000001100000000000000000000??????????????????????????????????????????????????????????????????????????????11101000?????10010010?????000010110???????????10000????????????????????????????????????11111000000????????????????????????????????????????0000000????00011000??????????????????????????0011??????????????????????????10001000000000????????????????????????????????????11000000000000000000010000000000000?????????00000000111110000110100000000000000011100000000??????????????????????????111110000000???????????????111111111000000000000111111111000000000000?????????????????????????????????????????1000000000000110????????????????10000?????????????????????000000000????1110000000000011100000000????????????????????????????????????????????????????????100000000000000000000000000000000000000000011111000000000000000000001000000000?????????????????????????????????100000000000
Dasypodidae	???????????????111100000000000001000000000????11111110000000000000000000000000000????????????????????????????????????????????????????????????????110000000000010011000??????????????????????????????????????????????????????????????????110000000000000000000000000000000000000010000000????110000000000000000000000000000000000001??????0000????????1110000000000000000100000100000000????????????????????11000000000000000000000000000000000000???????1110000000000000000000000000000000?????????????????????????????????????????110000000000000000000000000000000100000000111111000000000001000000010???????????????????????????????????????????????????????????????????????????????????????????????????????????????????????????100000001000000011111110000011000000000000000000000000????????????????????????????1111000000001000000000000000000000???????????????????100100??????????????????????????????????????????????????????????????????????????????????????????????????????????????????????????????????????????????????????????????????????????????????????????????????????????????????????????????????????????????????????????????????????????????????????????????????????????????????????????????????????????????????????????????????????????????????????????????????????????????????????????????????????????????????????????????????????????????????????????????????????????????????????????????????????????????????????????????????????????????????????????????????????????????????????????????????????????????????????????????????????????????????????????????????????????????????????????????????????0000000000?????????????????????????????????????????????11100000000000000000???????????????????????????????????????????????????????????????????11100000000000000000000010000001000????????????????????????????????????????????????????????????????????????????????????????????????????????????????????????????????????????????????????????????????????????????111100000000000000101000?????????????????????????????????????????????????????????????????????????????????????????????????????????????????????????????????????????????????????????????????????????????????????????????????????????????????????????????????????????????????????????????????????????????????????????????????????????????????????????????????????????????????????????????????????????????????????????????????????????????????????????????????????????????????????????????????????????????????????????????????????????????????????????????????????????????????????????????????????????????????????????????????????????????????????????????????????????????????????????11000001110000000??????????????????????100000000000000000000000000000000000001100000????????????????????????????????????????????????????????????11111000000000000001000001000000000000??????????????????????????????????????????????????????????????????????????????????????????????????????????1000000000000000000000000000100000000111100000000000000000000010111000000000000000000000000001000?????????????????????????????????????????????????????????????????????????????????????????????????????????????????????????????????????????????????????0000000000000110010000000??????????????11110011000000001110000000000000000110100000000000000000111100000000000000100000000000000111000000001000000000011000001100000000000000000001000???????????????????1111000000000000001000001000000000011??????????????????????????????????????????????????????????????????????????????????????????????????????????????????????????????????????????????????????????????????????111000000000000000111111000000000?????????????????????????1100000000000000000000000000000000?????????????????????????????????????????????????111111100000000000000000000000000011111111000000000000000000000???????????????????????????????????????????????????????????????01100000000000000000000000000??????11111100001000000000000??????1111100000000000000?????????????????????????????????????????????????????????????????00????????????????????????????????????????????????????????????????????????????????????????????00000000000000000000000000010?????????????????????10011100000000000000000000000000000000000010011100000000000000000000000000000000000011000000000000000001000000000000000000????????????????????????????????????10??????????????11100000000000000000000000000000000????????????????????????????????????????????????????????????????????????100000000000000000100000?????????????????????????????????????????????????????????????????????????????1000100001011???????????????????????????????????????????????????????????????????11100000100000000000011110000000000000000000000000??????????????1000000100000000000000000100????????????????????????????????????????????????????????????????????????????????11100000000????????????????????????????????????????????????????????????????????????????????????????????????????????????????????????????????????????????????????????????????????????????????????????????????????????????????????????????????????????????????????????????????????????????????????????????????????????????????????????????????????????????????????????????????????????????????????????????????????????????????????????????????????????????????????????1100000000100001110000000000000000000000000000000000000000000111110000010011110000011000000000000000000000000001110000000000000001000000000000000011100000000000000000010000000000000????????????1110000000000000000100000000000000000000000000???1110000000010000??11100000000000000000000000000000110000000000000000000000000000010000011110000000000000000000000000000000000000000000100011000000000000000000000000100000100000000000000000000000111100000000000000000000000000000????100000000000000000000000001110000000000000000000000000000011111100000000001001000001100000000000000000000000000000000000001000011000000000000000000000010000010000000000000000000000000000000000000001000000010110000000000000000000000000000000000001000000000000000000000000000111111000000000000000001000000000?????????????????????????11000100??????????????????????10110????????????????100000000011????????????????????????????????????????????????????????????????????1100000???????????????????????????????????????????????????????1110000000000???????11100000000000????????????????????????????????????10000000000000000000000000000011000??????????????????100000000000000000000000001???????????100???????????????????????000000000001???????????????111111110000000000000111111110000000000000????????????????110000000000???0000000000??????????????????1100??????????????????????????????????????????????????????????????????????????????????????????????????????????????????????10000010???????????????????????????????????????????????11111000000000000000000000100000000?????????????????????????????????100010000000
Dasyproctidae	????????????????????????????????????????????????????????????????????????????????????????????????????????????????????????????????????????????????????????????????????????????????????????????????????????????????????????????????????????????????????????????????????????????????????????????????????????????????????????????????????????????????????????????????????????????????????????????????????????????????????????????????????????????????????????????????????????????????????????????????????????????????????????????????????????????????????????????????????????????????????????????????????????????????????????????????????????????????????????????????????????????????????????????????????????????????????????????????????????????????????????????????????????????????????????????????????????????????????????????????????????????????????????????????????????????????????????????????????????????????11101??????????????????????????????????????????????????????????????????????????????????????????????????????????????????????????????????????????????????????????????????????????????????????????????????????????????????????????????????????????????????????????????????????????????????????????????????????????????????????????????????????????????????????????????????????????????????????????????????????????????????????????????????????????????????????????????????????????????????????????????????????????????????????????????????????????????????????????????????????????????????????????????????????????????????????????????????????????????????????????????????????????????????????????????????????????????????????????????????????????????????????????????????????????????????????????????????????????????????????????????????????????????????????????????????????????????????????????????????????????????????????????????????????????????????????????????????????????????????????????????????????????????????????????????????????????????????????????????????????????????????????????????????????????????????????????????????????????????????????????????????????????111110110000011111111101000000000000000000000000???????????????????????????????????????????????????????????????????????????????????????????????????????????????????????????????????????????????????????????????????????????????????????????????????????????????????????????????????????????????????????????????????????????????????????????????????????????????????????????????????????????????????????????????????????????????????????????????????????????????????????????????????????????????????????????????????????????????????????????????????????????????????????????????????????????????????????????????????????????????????????????????????????????????????????????????????????????????????????????????????????????????????????????????????????????????????????????????????????????????????????????????????????????????????????????????????????????????????????????????????????????????????????????????????????????????????????????????????????????????????????????????????????????????????????????????????????????????????????????????????????????????????????????????????????????????????????????????????????????11110000000000000??????????????????????????????????????????????????????????????????????????????????????????????????????????????????????????????????????????????????????????????????????????????????????????????????????????????????????????????????????????????????????????????????????????????????????????????????????????????????????????????????????????????????????????????????????????????????????????????100?????????????????????????????????????????????????????????????????????????????????????????????????????????????????????00000000000110000000010000??????????????????????????????????110000000000000000000000000001111101011110000000000000000???????????????????????????????????01010101000000001111110111100?????????????????????????????????????????????????????????????????????????????????????????????????????????????????????????????????????????????????????????????????????????????????????????????????????????????????????????????????????????????????????????????????????????????????????????????????????????????????????????????????????????????????????????????????????????????????????????????????????????????????????????????????????????????????????????????????????????????????????????????????????????????????????????????????????????????????????????????????????????????????????????????????????????????????????????????????????????????????????????????????????????????????????????????100?????????????????????????????????????????????????????????????????????????????????????????????????????????????????????????????????????????????????????????????????????????????????????????????????????????????????????????????????????????????????????????????????????????????????????????????????????????????????????????????????????????????????????????????????????????????????????????????????????????????????????????????????????????????????????????????????????????????????????????????????????????????????????????????????????????????????????????????????????????????????????????????????????????????????????????????????????????????????????????????????????????????????????????????????????????????????????????????????????????????????????????????????????????????????????????????????????????????????????????????????????????????????????????????????????????????????????????????????????????????????????????????????????????????????????????????????????????????????????????????????????????????????????????????????????????????????????????????????????????????????????????????????????????????????????????????????????????????????????????????????????????????????????????????????????????????????????????????????????????????????????????????????????????????????????????????????????????????????????????????????????????????????????????????????????????????????????????????????????????????????????????????????????????????????????????????????????????????????????????????????????????????????????????1110000000000??11101000???????????????????????????????????????????????????????????????????????????????????????????????????????????????????????????????????????????????????????????????????????????????????????????????????????????????????????????111110000???????????????????????????????????????????????????????????????????????110111110???????????????????????????????????????????1000011010000110??????????????????????????????????????????????????????????????????????????????????????????????????????????????????????????????????????????????1???????????????????????????????????????????????????????????????????????????????????????????????????????????????????????????????????????????????????????????????????????????????????????????????????????????????????????????????????????????110000000000
Daubentoniidae	????????????????????????????????????????????????????????????????????????????????????????????????????????????????????????????????????????????????????????????????????????????????????????????????????????????????????????????????????????????????????????????????????????????????????????????????????????????????????????????????????????????????????????????????????????????????????????????????????????????????????????????????????????????????????????????????????????????????????????????????????????????????????????????????????????????????????????????????????????????????????????????????????????????????????????????????????????????????????????????????????????????????????????????????????????????????????????????????????????????????????????????????????????????????????????????????????????????????????????????????????????????????????????????????????????????????????????????????????????????????????????????????????????????????????????????????????????????????????????????????????????????????????????????????????????????????????????????????????????????????????????????????????????????????????????????????????????????????????????????????????????????????????????????????????????????????????????????????????????????????????????????????????????????????????????????????????????????????????????????????????????????????????????????????????????????????????????????????????????????????????????????????????????????????????????????????????????????????????????????????????????????????????????????????????????????????????????????????????????????????????????????????????????????????????????????????????????????????????????????????????????????????????????????????????????????????????????????????????????????????????????????????????????????????????????????????????????????????????????????????????????????????????????????????????????????????????????????????????????????????????????????????????????????????????????????????????????????????????????????????????????????????????????????????????????111001110000000000000?????????????????????????????????????????????????????????????????????????????????????????????????????????????????????????????????????????????????????????????????????????????????????????????????????????????????????????????????????????????????????????????????????????????????????????????????????????????????????????????????????????????????????????????????????????????1100101??????????????????????????????????????????????????????????????????????????????????????????????????????????????????????????????????????????????????????????????????????????????????????????????????????????????????????????????????????????????????????????????????????????????????????????????????????????????????????????????????????????????????????????????????????????????????????????????????????????????????????????????????????????????????????????????????????????????????????????????????????????????????????????????????????????????????????????????????????????????????????????????????????????????????????????????????????????????????????????????????????????????????????????????????????????????????????????????????????????????????????????????????????????????????????????????????????????????????????????????????????????????????????????????????????????????????????????????????????????????????????????????????????????????????????????????????????????????????????????????????????????????????????????????????????????????????????????????????????????????????????????????????????????????????????????????????????????????????????????????????????????????????????????????????????????????????????????????????????????????????????????????????????????????????????????????????????????????????????????????????????????????????????????????????????????????????????????????????????????????????????????????????????????????????????????????????????????????????????????????????????????????????????????????????????????????????????????????????????????????????????????????????????????????????????????????111100000000000000000001111000000000000000000011110000000000000000000????????????????????????????????????????????????????????????????????????????????????????????????????????????????????????????????????????????????????????????????????????????????????????????????????????????????????????????????????????????????????????????????????????????????????????????????????????????????????????????????????????????????????????????????????????????????????????????????????????????????????????????????????????????????????????????????????????????????????????????????????????????????????????????????????????????????????????????????????????????????????????????????????????????????????????????????????????????????????????????????????????????????????????????????????????????????????????????????????????????????????????????????????????????????????????????????????????????????????????????????????????????????????????????????????????????????????????????????????????????????????????????????????????????????????????????????????????????????????????????????????????????????????????????????????????????????????????????????????????????????????????????????????????????????????????????????????????????????????????????????????????????????????????????????????????????????????????????????????????????????????????????????????????????????????????????????????????????????????????????????????????????????????????????????????????????????????????????????????????????????????????????????????????????????????????????????????????????????????????????????????????????????????????????????????????????????????????????????????????????????????????????????????????????????????????????????????????????????????????????????????????????????????????????????????????????????????????????????????????????????????????????????????????????????????????????????????????????????????????????????????????????????????????????????????????????????????????????????????????????????????????????????????????????????????????????????????????????????????????????????????????????????????????????????????????????????????????????????????????????????????????10100????????????????????????????????????????????????????????????????????????????????????????????????????????????????????????????????????????????????????????????????????????????????????????????????????????????????????????????????????????????????????????????????????????????????????????????????????11011100000?????????????????????????????????????????????????????111111111110000010100111111111110000010100????????????????????????????????????????????????????????????????????????????????????????????????????????????????????????????????????????????????????????????????????????????????????????????????????????????????????????????????????????????????????????????????????????????????????????????????????????????????100001000000
Delphinidae	???????????????111110000000000000000000000???????????????????????????????????????????????????????????????????????11000000011111111110000000000000???????????????????????????????????????????????????????????????????????????????????????????????????????????????????????????????????????????111111111110000000000000000000000000000??????????????????1111111111100000000000000000000000????????????????????111111111111100000000000000000000000001000100???????????????????????????????????????????????????????????????????????????????????????????????????????????????????????????????????????????????????????????????????????????????????????????111110000111100000000000111111000011000011000110????????????????????????????????????????????????11111111111100000000000000000000000000?????111??????111000000?????1111111000000000000000000000000000??????????????????????????????????????????????????????????????????????????????????????????111111111000011111100000000000000000111111111000011111100000000000000000111111111000011111000000000000000000111111111000011111000000000000000000111111111000011111100000000000000000111111111000011111100000000000000000111111111000011111000000000000000000111111111000011111000000000000000000111111111000011111100000000000000000111111111000011111100000000000000000111111111000011111000000000000000000111111111000011111000000000000000000111111111000011111100000000000000000111111111000011111100000000000000000111111111000011111000000000000000000111111111000011111000000000000000000?????????1110111001100000011101110011000000????????????????????????????????????????????????????????????????????????????????????????????????????????????????????????????????????????????????????????????????????????11111111111000000000000000000000000?????????????111000??????????????????????????????????????????????????????????????????????????????????????????????110011??????111111111????????????????1101100??????111111111???????????????????????????????1100011000000000000000?????????????????????????????????????????????????????????????????????????????????????????????????????????????????????????????????????????????????????????????????????????????????????????????????????????????111000000000000000000000000000011111111000????????????????????????????????????????????????????????????????????????????????????????????????????????????????????????????????????????????????????????????????????????????????????????????????????????????????????????????????????????????????????????????????????????????????????????????????????????100011110010000111000000000?????1000011010110100?????????????????????????????????????????????????????????????????????????????????????????????????????????????????????????????????????????????????????????????11111111111100000000000000000000000000??????????????????????????????????????????????11001010000100110010000000??????????????????????????????????1111111110110000000000000000000000000111111111100000000000000000111110000000000000000000000000000??????????????????????????1111000??????????????????????11110001111011100000000000000000000110????????????????1111000????????????????11100000100111000?????????????????????????11111100000000????????????????1111110000100000000000000000000000000000111111100001100000000000000000000?????????????????????????????1111110000000000000000000110001000??????????111111111110000000000000000000000??????????????????????????????????????????????????????????????????????????????????????????????????????????????????????????????????????????????????????????????????????????111111111000000000000000000000000?????????????????????????1111111110010000000000000000000000???????????????????????110000000000????????????????????????????????????????????????????????????????????????????????????????????????????????????????????????????????????????????????????????????????????????????????????????????????????????????1111111000000000000???????????????????????????????????????????????????????1100011110??10000000001000000010111100000000010000000101111000000000100000001011111111100000000?????????11111110000000000000000000000?????????????????????10011000111111000000000000000000000000000010011000111111000000000000000000000000000011000000000000011001000000000000001100??????????000000110100?1111100000?????????????????????????????????????????????????????????????????????????????????????????????????????????????????????????????????????????????????????????????????????????????????????????????????????1100011110?????????????????????????????????00011100111???????????????????????????????1111111110000000000000000??????????????????????????????????????????????????????????????????????????????????????????????????????????????????????????????1100011110???????????????????????????????????????????????????????????????????????????????????????????????????????????????????????????????????????????????????????????????????????????????????????????????????????????????????????????????????????????????????????????????????????????????????????????????????????1100011110??????????????????????????????????????????111110100000000000000000000000000111101010000000000000000000000000011000000000000000000000001000000100110000???11111000011111110000000000000???????????????1001100000000000111001000000000000000000000000????????????????????????????????????????????????????????????????????????????????????????????????????????????????????????111100011100???????????????????????????????????????????????????????????????????11011001001000011111000000000000?????????????????????????????????????11111000000000000000000000000111111110000000000000011111111111000000000000000000000?????????????????????????11011001001000011111000000000000??????????????????????????????110110010010000111110000000000001111111111000000000000000??????????????????????????????????????????????????????????????????????????????????????????????????????????????????????????????????????????????????????????????????????????????????????????????????????????????????????????????????????????????????????????????????????????????????????11000????????????????????????????11110000000000????????????????????????????????????????????????100011??????????????????????????0110?????????????????1111???????0110?????????????1011111???????????????????????1100???1111000111100001111?10000000000000000000000000000000001001001111?????????111000000000111110000000000??????????????????????????????????????????????????????????????????????????????????????????????????????????????????????????????????????????????????????????????????????????????0?????????1110011001????????????????????????111111111100000000000000000010011111110001111011000111101100011101110????????0101???????????????????????????????????????????11111111111110000000000000000000000111110000111111000000000000000000100100000000
Dinomyidae	????????????????????????????????????????????????????????????????????????????????????????????????????????????????????????????????????????????????????????????????????????????????????????????????????????????????????????????????????????111111111110000000000000000000000000000000000000???????????????????????????????????????????????????????????????????????????????????????????????????????????????????????????????????????????????????????????????????????????????????????????????????????????????????????????????????????????????????????????????????????????????????????????????????????????????????????????????????????????????????????????????????????????????????????????????????????????????????????????????????????????????????????????????????????????????????????????????????????????????????????????????????????????????????????????????????????????????????????????????????????????????????????????????????????????????????????????????????????????????????????????????????????????????????????????????????????????????????????????????????????????????????????????????????????????????????????????????????????????????????????????????????????????????????????????????????????????????????????????????????????????????????????????????????????????????????????????????????????????????????????????????????????????????????????????????????????????????????????????????????????????????????????????????????????????????????????????????????????????????????????????????????????????????????????????????????????????????????????????????????????????????????????????????????????????????????????????????????????????????????????????????????????????????????????????????????????????????????????????????????????????????????????????????????????????????????????????????????????????????????????????????????????????????????????????????????????????????????????????????????????????????????????????????????????????????????????????????????????????????????????????????????????????????????????????????????????????????????????????????????????????????????????????????????????111110110000011111110000001000000000000000000000???????????????????????????????????????????????????????????????????????????????????????????????????????????????????????????????????????????????????????????????????????????????????????????????????????????????????????????????????????????????????????????????????????????????????????????????????????????????????????????????????????????????????????????????????????????????????????????????????????????????????????????????????????????????????????????????????????????????????????????????????????????????????????????????????????????????????????????????????????????????????????????????????????????????????????????????????????????????????????????????????????????????????????????????????????????????????????????????????????????????????????????????????????????????????????????????????????????????????????????????????????????????????????????????????????????????????????????????????????????????????????????????????????????????????????????????????????????????????????????????????????????????????????????????????????????????????????????????????????????11110000000000000??????????????????????1100000000000100????????????????????????????????????????????????????????????????????????????????????????????????????????????????????????????????????????????????????????????????????????????????????????????????????????????????????????????????????????????????????????????????????????????????????????????????????????????????????????????????????????????????????????????????????????????????????????????????????????????????????????????????????????????????????????????????????????????????????????????????????????????????????????????????????????????????????????????????????????????????????????????????????????????????????????????????????????????????????????????????????????????????????????????????????????????????????????????????????????????????????????????????????????????????????????????????????????????????????????????????????????????????????????????????????????????????????????????????????????????????????????????????????????????????????????????????????????????????????????????????????????????????????????????????????????????????????????????????????????????????????????????????????????????????????????????????????????????????????????????????????????????????????????????????????????????????????????????????????????????????????????????????????????????????????????????????????????????????????????????????????????????????????????????????????????????????????????????????????????????????????????????????????????????????????????????????????????????????????????????????????????????????????????????????????????????????????????????????????????????????????????????????????????????????????????????????????????????????????????????????????????????????????????????????????????????????????????????????????????????????????????????????????????????????????????????????????????????????????????????????????????????????????????????????????????????????????????????????????????????????????????????????????????????????????????????????????????????????????????????????????????????????????????????????????????????????????????????????????????????????????????1001000000000000000000111100100111001000000000????????????????????????????????????????????????????????????????????????????????????????????????????????????????????????????????????????????????????????????????????????????????????????????????????????????????????????????????????????????????????????????????????????????111111111111000100000000000000000000000000000000000???????????????????????????????????????????????????????????????????????????????????????????????????????????????????????????????????????????????????????????????????????????????????????????????????????????????????????????????????????????????????????????????????????????????????????????????????????????????????????????????????????????????????????????????????????????????????????????????????????????????????????????????????????????????????????????????????????????????????????????????????????????????????????????????????????????????????????????????????????????????????????????????????????????????????????????????????????????????????????????????????????????111110000?????????????????????????????????????????????????????????????????????????????????????????????????????????????????????????????????????????????????????????????????????????????????????????????????????????????????????????????????????????????????????????????????????????????????????????????????????????????????????????????????????????????????????????????????????????????????????????????????????????????????????????????????????????????????????????????????????????????????????????????????????????????????????????????????????110000000000
Dipodidae	?????????????????????????????????????????????????????????????????????????????????11111111110000000000000000000000?????????????????????????????????????????????????????????????????????????????????????????????????????????????????????????????????????????????????????????????????????????????????????????????????????????????????????????????????????????????????????????????????????????????????????????????????????????????????????????????????????????????????????????????????????????????????????????????????11001000010010000??????????????????????????????????????????????????????????????????????????????????????????????????????????????????????????????????????????????????????????????????????????????????????????????????????????????????????????????????????????????????????10010???????????????????????????????????????????????????????????????????????????????????????????????????????????????????????????????????????????????????????????????????????????????????????????????????????????????????????????????????????????????????????????????????????????????????????????????????????????????????????????????????????????????????????????????????????????????????????????????????????????????????????????????????????????????????????????????????????????????????????????????????????????????????????????????????????????????????????????????????????????????????????????????????????????????????????????????????????????????????????????????????????????????????????????????????????????????????????????????????????????????????11????????????????????????????????????????????????????????????????????????????????????????????????????????????????????????????????????????????????????????????????????????????????????????????????????????????????????????????????????????????????????????????????????????????????????????????????????????????????????????????????????????????????????????????????????????????????????????????????????????????????????????????????????????????????????????????????????????????????????????????????????????????????????????????????????????????111110110000011100000000000011100000000000000000??????????????????????????????????????????????????????????????????????????????????????????????????????1111111011100010000000000000000000000000001111111111000000000000000000000000??????????????????????????????????????????????1110??????????????????????????????????????????????????????????????????????????????????????????????????????????????????????????????????????????????????????????????????????????????????????????????????????????????????????????????????????????????????????????????????????????????????????????????????????????????????????????????????????????????????????????????????????????????????????????????????????????????????????????????????????????????????????????????????????????????????????????????????????????????????????????????????????????????????????????????????????????????????????????????????????????????????????????????????????????????????????????????????????????????????10000001?????????????????????????????????????????????????????????????????????????????????????????????????????????????????????????????????????????????10000000011000000??????????????????????1110000000010000?????????????????????????????????????????????????????????????????????????????????????????????????????????????????????????????????????????????????????????????????????????????????????????????????????????????????????????????????????????????????????????????????????????????????????????????????????????????????????????????????????????????????????????????????????????????????????????????????????????????????????????????????????????????????????????????????????????????????????????????????????????????????????????????????????????????????????????????????????????11111100000000000000000000001111110000110000000000000000000000001010101000000001100000000001?????????????????????????????????????????????????????????????????????????????111001000100110000?????????????????????????????????????????????????????????????????????????????????????????????????????????????????????????????????????????????????????????????????????????????????????????????????????????????????????????????????????????????????????????????????????????????????????????????????????????????????????????????????????????????????????????????????????????????????????????????????????????????????????????????????????????????????????????????????????????????????????????11111111000000000000000000000000000??????????????????????????????110000100010???????????????????????????11000011110000000000?????????????????????????????????????????????????????????????????????????????????????????????????????????????????????????????????????????????????????????????????????????????????????????????????????????????????????????????????????????????????????????????????????????????????????????????????????????????????????????????????????????????????????????????????????????????????????????????????????????????????????????????????????????????????????????????????????????????????????????????????????????????????????????????????????????????????????????????????????????????????????????????????????????????????????????????????????????????????????????????????????????????????????????????????????????????????????????????????????????????????????????????????????????????????????????????????????????????????????????????????????????????????????????????????????????????????1111100000001111000000000000000000000000000000??????????????????????????????????????????????????????????????????????????????????????????????????????????????????????????????????????????????????????????????????????????????????????????????????????????????????????????????????????????????????????????????????????????????????????????????????????????????????????????????????????????????????????????????????????????????????????????????????????????????????????????????????????????????????????????????????????????????????????????????????????????????????????????????????????????????????????????????????????1000000000000??????????????????????????????????????????????????????????????????????????????????10????????????????????000000?????????????????????????????????????????????????????????????????????????????????????????????????????????10000001100000?????????????????????????????????????????????????????????????????????????????????????????111111100000000000000000000????????????????????????????????10100?????????????????????????????????????????????????????????????????????????????????????????????????????????????????????????????????????????1???1???????????????????????????????????????????????????????????????????????????????????????????????????????????????????????????????????????????????????????????????????????????????????????????????????????????????????????????????????????110000000000
Dugongidae	??????????????????????????????????????????????111110000000000000000000000000000111000000000000000000000000000000111100011100000000000000000000000???????????????????????????????????????????????????????????????????????????????????????100000000000000000000000000000000000000000100110????????????????????????????????????????????????????????????????????????????????????????????????????????????????????????????????????????????????????????????????1100010001000000000000000000000000100000000000000000100010?????????????????100000000000000000000000000000000001101000????????????????????????????????????????????????????????????????????????????????????????????????????????????????????????????????????????????????????????????????????????????????????????????????????????????????????????????????????????????????????????????????????????????????????????????????????????????????????????????????????????????????????????????????????111100000000000000000000000000011000111100000000000000000000000000011000111100000000000000000000000000011000111100000000000000000000000000011000111100000000000000000000000000011000111100000000000000000000000000011000111100000000000000000000000000011000111100000000000000000000000000011000111100000000000000000000000000011000111100000000000000000000000000011000111100000000000000000000000000011000111100000000000000000000000000011000111100000000000000000000000000011000111100000000000000000000000000011000111100000000000000000000000000011000111100000000000000000000000000011000????????????????????????????????????????????????????????????????????????????????????????????????????????????????????????????????????????????????????????????????????????????????????????????????????????????????????????????????????????????????????????????????????????????????????????????????????????????????????????????????????????????????????????????????????????????????????????????????????????????????????????????????????????????????????????????????????????????????????????????????????????????????????????????????????????????????????????????????????????????????????????????????????????????????????????????????????????????????????????????????????????????????????????????????????1111100000000000000000011101000000000000001111110000000000000000001100000000??????????????????????????????????????????????????????????????????????????????????????????????????????????????????????????????????????????????????????????????????????????????????????????????????????????????????????????????????????????????????????????????????????????????????????????????????????????????????????????????????????????????????????????????????????????100000000000000000000000000000000000001111100????????????????????????????????????????????????????????????????????????????????????????????????????????????????????????????????????????????????????????????????????????????????????????????????????????????0000000000000000000000000000001111000???????????????????????????????????????????????????????????????????????????????????????????????????????????????????????????????????????????????????????????????????????????????????????????????????????????110110?????????????????????????11100000000010????????????????1100000000000000000000000000000010000111110000000000000000000001101111100???????????????????????????????????????????????????????????????????????????????????????????????????????????????????????????????????????????????????????????????????????????????????????????????????????????????????????????????????????????????????????????????????????????????????????????????????????????????????????????????????????????????????????????????????????????????????????????????????????00000111100011111000000000100000000000000000000000000010111011100000000000000000000111100000000000000000000000001101100000000000000000000000000000000011?????????????????????????????000111????????????????????????????????????????????????????????????????????????????????????????????????????????????????????????????????????????????????????????????????????????????????????????11100000000010?????????10000000000000000000000101100???????????????????????????????????????????????????????????????????????????????????????????????????????????????????????????????????????????????????????????????????????????????????????????????????1000000000000000000000000000010001110000000000000000010001111111000000000000000000000100000000000000000111110000000000000000011110010000000000000000000000000000000111?????????????????????????????????????????????????????????????????????????????????????????????????1100000000000000001111100?????????????????????11101110000000000000000000000????????0001111110011000000000000000000000?????????????????????????????????????????????????????????????????????????????????????????????????????????????????????????????????????????1000000000000000000011011????????????????????111000110000000000000000000111??????110000000000000000111110000000000000000111110000000000000000111110000000000000000111??????????10000000000000001110??????????????????????????????????????????????????????????????????????????????????????????????????????????????????????????????????????????????????????????????????????????00000000000000000000000000111???????????????????????????????????????????????????????????????????????????????????????????????????????????????1110000000000000001111000000000000011100000000000000000001110000000000????????????1000000000000000000000000000000000000000001101?????????????????????????????????????????????????????1000000000000000000000000000000011100???????????????????????????????????????????????????????????????????????????????????1100000000000000000110000???????????????????????????????????????????????????????????????????????????????????????????????????????????????????????11000000000000000000000000000000000000011110??????????????????????????????100000000000000000000000000000000000000011111000001000000000000000000000000000000000000001111000???????????????????????????????????????????????????????????????????????????????????????????????????????????????????????????????????????????????????????????????????11?????????????????????????????????????????????????????????????????????????????????????????????????????????????????????????????????????????????????????????????????????????????????????????????????????????????????????????????????????111000000000111000111100000??????????????????????????????????????????????????????????????????????????????????????????????????????????????????????????????????????????????????????????????????????????????????????????????????????????????????????????1110000000000010011111000??????????????????????????????????????????????????????????????????????????????????????????????????????????????????????????????????????000000000000000000000000000011110100000000100
Echimyidae	?????????????????????????????????????????????????????????????????????????????????11111110000011100100000000000000???????????????????????????????????????????????????????????????????????????????????????????????????????????????????????????????????????????????????????????????????????????????????????????????????????????????????????????????????????????????????????????????????????????????????????????????????????????????????????????????????????????????????????????????????????????????????????????????????????????????????????????????????????????????????????????????????????????????????????????????????????????????????????????????????????????????????????????????????????????????????????????????????????????????????????????????????????????????????????????????????????????????????????????????????????????????????????????????????????????????????????????????????????????????????????????????11110????????????????????????????????????????????????????????????????????????????????????????????????????????????????????????????????????????????????????????????????????????????????????????????????????????????????????????????????????????????????????????????????????????????????????????????????????????????????????????????????????????????????????????????????????????????????????????????????????????????????????????????????????????????????????????????????????????????????????????????????????????????????????????????????????????????????????????????????????????????????????????????????????????????????????????????00????????????????????????????????????????????????????????????????????????????????????????????????????????????????????????????????????????????????????????????????????????????????????????????????????????????????????????????????????????????????????????????????????????????????????????????????????????????????????????????????????????????????????????????????????????????????????????????????????????????????????????????????????????????????????????????????????????????????????????????????????????????????????????????????????????1101111110110000011111111110000000000000000000000000?????????????????????????????????????????????????????????????????????110111110??????????????????????????????????????????????????????????????????1111111000000000111001010000000000?????????????????????????????????????????????????????????????????????????????????????????????????????????????????????????????????????????????????????????????????????????????????????????????????????????????????????????????????????????????????????????????????????????????????????????????????11100???????????????????????????????????????????????????????????????????????????????????????????????????????????????????????????????????????????????????????????????????????????????????????????????????????????????????????????????????????????????????????????????????????????????????????????????????????????????????????????????????????????????????????????????????????????????????????????????????????????????????????????????????????????????????????????????1111000000011110001010????????????111111110011000000000000001100011111000000????????????????????????????????????????11110000000000000??????????????????????1100000000000100?????????????????????????????????????????????????????????????????????????????????????????????????????????????????????????????????????????????????????????????????????????????????????????????????????????????????????????????????????????????????????????????????????????????????????????????????????????????????????????????????????????????????????????????????????????????????????????????????????????????????????????????????????????????????????????????????????????????????????????????????????????????????????????????????????????????????????????????????????????????????????????????????????11111100001001100110000000000000000????????????????????????????????????????????????????????????????????????????????????????????????????????????????????????????????????????????????????????????????????????????????????????????????????????????????????????????????????????????????????????????????????????????????????????????????1101?????????????????????????????????????????????????????????????????????????????????????????????????????????????????????????????????????????????????????????????????????????????????????????????????????????????????????????????????????????????????????????????????????????????????????????????????????????????????11111100000111001000000000000000000??????????????????????????????????????????????????????????????????????????????????????????????????????????????????????????????????????????????????????????????????????????????????????????????????????????????????????????????????????????????????????????????????????????????????????????????????????????????????????????????????????????????????????????????????????????????????????????????????????????????????????????????????????????????????????????????????????????????????????????????????????????????????????????????????????????????????????????????????????????????????????????????????????????????????????????????????????????????????????????????????????????????????????????????????????????????????????????????????????????????????????????????????????????????????????????????????????????????????????????????????????????????????????????????????????????????????????????????????????????????????????????????????????????????????????????????????????????????????????????????????????????????????????????????????????????????????????????????????????????????????????????????????????????????????????????????????????????????????????????????????????????????????????????????????????????????????????????????????????????????????????????????????????????????????????????????????????????????????????????????????????????????????????????????????????????????????????????????????????????????????????????????????????????????????????????????????????????????????????????????????????????????????????????????????????????????????????????????????????????????????????????????1101000000000?????????????????????????????????????????????????????????????????????????????????????????????????????????????????????????????????????????????????????????????????????????????????????????????????????????????????????????????????????111100000???????????????????????????????????????????????????????????????????????????????????????????????????????????????????????????1111000011110000??????????????????????????????????????????????????????????????????????????????????????????????????????????????????????????????????????????????????????????????????????????????????????????????????????????????????????????????????????????????????????????????????????????????????????????????????????????????????????????????????????????????????????????????????????????????????????????110000000000
Elephantidae	???????????????111100000000000110000000000????11111000000000000000000000000000010????????????????????????????????11100011000000000000000000000000111001000000000000000??????????????????????????????????????????????????????????????????100000000000000000000000000000000000000000100111????111000000000000000000000000000000100110??????1011????????1110000000000000000110111000000000????????????????????1110000000000000000000000000000000001010000001100010001100000000000000000000000100000000000000000100011?????????????????100000000000000000000000000000000001110000111111000000000001110011000???????????????????????????????????????????????????????????????????????????????????????????????????????????????????????????000000000000000011110000000000000000011100000000000000????????????????????????????1100000000000000001100000111000000???????????????????100000?????????????????????????????????????????????????????????????????111100000000000000000000000000011000111100000000000000000000000000011000111100000000000000000000000000011000111100000000000000000000000000011000111100000000000000000000000000011000111100000000000000000000000000011000111100000000000000000000000000011000111100000000000000000000000000011000111100000000000000000000000000011000111100000000000000000000000000011000111100000000000000000000000000011000111100000000000000000000000000011000111100000000000000000000000000011000111100000000000000000000000000011000111100000000000000000000000000011000111100000000000000000000000000011000?????????1110100000000000011101000000000000????????????????????????????????????????????????????????????????????????????????????????????????????????????????????????????????????????????????????????????????????????11100000000000000000000011110100000????????????????????????????????????????????????????????????????????????????????????????????????????????????????????????????????????????????????????????????????????????????111100000000000000101000???????0000000000000000000000???????????????????????????????????????????????????????000000000000000000000000000000000000000000111000?????????????????????????????????????????????????????????????????????110000000????????????????????????111110000000000000000001111000000000000000??????????????????????????????????100000000000000111????????????????????????????????????????????????????????????????????????????????????????????????????????????????????????????????????????????????????????????????????????????????????????????????????????????????????????????????????????????????????100011110011110000000000000?????????????????????????????????????????????????????????????????????????100000000000000000000000000000000000001111100????????????????????????????????????????????????????????????11111000000000000001111100000000000000????1001110000000000000000000000????????????????????10000100000000000000??????????????????????????????????0000000000000000000000000000001100000111000000000000000000000001110000000000000000000000000000101???????????????????????????????????????????????????????????????????11111000000000100111110000??????????????????????????????????????????????????110100?????????????????????????1110000000001011110010001000001100000000000000000000000000000010000100110000000000000000000001101110000111111110000000000000000000001100000000000000100010000???????????????????111100000000000000111011000000000??????????????????????????????????????????????????????????????????????????????????????????????????????????????????????????????????????????????????????????????????????????111000000000000000100000000000000?????????????????????????1111000000000000000000000001100100???????????????????????000001110000111100000000001000000000000000000000000000101000111000000000000000000001110000000000000000000000000011010???????????????????????????????????1000000000000000000000000000000010011100000000000000011000??????1110000000000000000???????????????????1000?????????????????????????????????????????????????????????????????????????????????????????????????????????????????11100000000010?????????1000000000000000000000010100000000000110000000????11100000000000000000000000000000000000000011100000000000000000000000000000000000000010000000000000000010000000000000000001????????????????????????????????????????????????????10000000000000000000000000000100010100000000000000000100010111100000000000000000000001000000000000000001110100000000000000000111110?????????????????????????????????????????????????????????????????????????????1110000000000??????????????00000000000000000001????????110000000000000000111100011110011000000000000011101100000000000000000000000????????000100111001000000000000000000000010000000000100011????????????????????????????????????????????????????????????????????????????????????????????????????????????????????????10000000000000000000110101111100000001000000111100010000000000000000000010010????110000000000000000110110000000000000000111110000000000000000110110000000000000000111??????????10000000000000001100???????????????????????????????????????????????????????????1000000000000000000000000000000111000000000000000000000000000000011100000000000000000000000000000000000001100000000000000000000000000000011011000000000000110000000000000000000000000000000000000000000111111100000110?????????????????????????????????????1110000000000000001111000000000000011100000000000000000001110000000000????????????10000000000000000000000000000000000000000011010001110000000011000??10000000000000000000000000010001100000000000000000000000000000001111011100000000000000000000000000000000000000000000001110000000000000000000000000010001110000000000000000011100010000000000000000000000000010001????110000000000000000000000111000000000000000000000000001000111111100000000001110000001100000000000000000000000000000000000001111010000000000000000000000001000110000000000000000000000000000000000000001110000000100000000000000000000000000000000000000110000000000000000000000001111111000000000000000001100000000???????????????????????????????????????????????????????11000????????????????????????????10001100000000????????10???????????????????????????????????????????????????????????????????????????????????????????????????????????????????????000000010000000010100????????????????????????????????????10000000000000000000000000000000000??????????????????111000000000111000111000000??????????????11???????????????????????????????????????1??????????????????????????????????????????????????????????????????111110111011????????????????????????????????????????????????????????????????????????????????????1110000000000010011110000???????????????????????????????????????????????????????????????????????????????????????????????????11111000000000000000100010000000000000000000000000000000000000011100100000000000
Emballonuridae	???????????????????????????????????????????????????????????????????????????????????????????????????????????????????????????????????????????????????????????????????????????????????????????????????????????????????????????????????????????????????????????????????????????????????????????????????????????????????????????????????????????????????????????????????????????????????????????????????????????????????????????????????????????????????????????????????????????????????????????????????????????????????????????????????111000000000000101111010000000000000000000????????????????????????????????????????????????????????????????????????????????????????????????????????????????????????????????????????????????????????????????????????????????????????????????????????????????????????????????????????????????????????????????????????????????????????????????????????????????????????????????????????????????????????????????????????????????????????????????????????????????????????????????????????????????????????????????????????????????????????????????????????????????????????????????????????????????????????????????????????????????????????????????????????????????????????????????????????????????????????????????????????????????????????????????????????????????????????????????????????????????????????????????????????????????????????????????????????????????????????????????????????????????????????????????????????????????????????????????????????????????????????????????????????????????????????????????????????????????????????????????????????????????????????????????????????????????????????????????????????????????????????????????????????????????????????????????????????????????????????????????????????????????????????????????????????????????????????????????????????????????????????????????????????????????????????????????????????????????????????????????????????????????????????????????????????????????????????????????????????????????????????????????????????????????????????????????????????????????????????????????????????????????????????????????????????????????????????????????????????????????????????????????????????????????????????????????????????????????????????????????????????????????????????????????????????????????????????????????????????????????????????????????????????????????????????????????????????????????????????????????????????????????????????????????????????????????????????????????????????????????????????????????????????????????????????????????????????????????????????????????????????????????????????????????????????????????????????????????????????????????????????????????????????????????????????????????????????????????????????????????????????????????????????????????????????????????????????????????????????????????????????????????????????????????????????????????????????????????????????????????????????????????????????????????????????????????????????????????????????????????????????????????????????????????????????????????????????????????????????????????????????????????????????????????????????????????????????????????????????????????????????????????????????????????????????????????????????????????????????????????????????????????????????????????????????????????????????????????????????????????????????????????????????????????????????????????????????????????????????????????????????????????????????????????????????????????????????????????????????????????????????????????????????????????????????????????????????????????????????????????????????????????????????????????????????????????????????????????????????????????????????????????????????????????????????????????????????????????????????????????????????????????????????????????????????????????????????????????????????????????????????????????????????????????????????????????????????????????????????????????????????????????????????????????????????????????????????????????????????????????????????????????????????????????????????????????????????????????????????????????????????????????????????????????????????????????????????????????????????????????????????????????????????????????????????????????????????????????????????????????????????????????????????????????????????????????????????????????????1110000000000000000101000000000000000010001000???????????????????????????????????????????????????????????????????????????????????????????????????????00000000100001001111000000?????????????????????????????????????????????????????????????????????????????????????????????????????????????????????????????????????????????????????????????????????????????????????????????????????????????????????????????????????????????????????????????11110000???????????????????????????????????????????????????1111000???????????????????????????????????????????????????????????????????????????????1111000111000000010001110000000000???????????????????????????????????????????????????????????????????????????????????????????????????????????????????????????????????????????????????????????????????????????????????????????????????1110000???????????????????????????????????11110000???????????????????????????????????????????????????????????????????????????????????????????????????????????????????????????????????????????????????????????????????????????????????????????????????????????????????????????????????????????????????????????????????????????????????????????????????????????????????????????????????????????????????????????????????????????????????????????????????????????????????????????????????????????????????????????????????????????????????????????????????????????????????????????????????????????????????????????????????????????????????????????????????????????????????????????????????????????????????????????????????????????????????????????????????????????????????????????????????????????????????????????????????????????????????????????????????????????????????????????????????????????????????????????????????????????????????????????????????????????????????????????????????????????????????????????????????????????????????????????????????????????????????1000?????1111000000000001??????????????????????????????????????????????????????????????100001110010?????????????1100110????????1110??????????????????????????????????????????????????????????????????????????????????????????????????????????????????????????????????????????????????????????????????????????????????????????????????????????????????????????????????????????????????10000000??????????????????????????????????????????11111000000??????????????????????????????1111000000000000??????????????????????????????????????????110000100?????????????????????????????????????????????????????????????????????????????????????1110000000000000110000000111000000110000100????????????????????????????????????????????????????????????????????100000001000
Equidae	???????????????111100000000000000110000000????111111000100000001100000010000000001100000000000000000000011000000011000000011000000000000110000000111001111000000000000?????????????111011111111?????????????????????????????????????????111000000000000001100000000000001000000000000000????111100000000000001000000000000011000000??????1100??1110??11111100000111000000000000000000001011????????????????1111100000000000000110000000000000000010000001000000000010000000101100000000010111100110000000000000000?????????????????111000000000000101000000110000000000000000111111111000100000000000000?????????????100011000111??????????????????1100000000000010000100001110000000000100????????0000000000??????????????????????????????????????11111000000000110110000000000000000000??????????????0000??????????1111000000000110000000000000000000???????????????????????????????????????????11000000110100???????????????????????????????11111111100000000000000000010000000000111111100000000000000000010000000000111111100000000000000000010000000000111111100000000000000000010000000000111111100000000000000000010000000000111111100000000000000000010000000000111111100000000000000000010000000000111111100000000000000000010000000000111111100000000000000000010000000000111111100000000000000000010000000000111111100000000000000000010000000000111111100000000000000000010000000000111111100000000000000000010000000000111111100000000000000000010000000000111111100000000000000000010000000000111111100000000000000000010000000000??11101001110111110000000011101111100000000???10000001010001100????????????????110000000110100?????????????11000000110100000110000000010000100001001?????????11000???????????????????????????????111000????????????11111110000001100000000000000000000?????????????000110??????????????0000000000110000000000110????????????1110???????????????????????????????????????????????????????????????1000000000010??????????????????????110000000000000000000100???????1100010000000000000000100000000000000011110??????????????????????????1100????110000000000000000000000000000000000000000000000???0000000000?????????????????????11011????????????11??????????11100011000000011101110110010??????11001110000000000000000000000000001000000000000000000000000000000000000000001000111100001000000000?????1110????????10001001???????????????????????????????????????????1110?????????101000???????1000000000001011????????????000000000011000111110111100111100???????????????11000010111111100?????????111?????????????????????????????????????????????100011110011110000000000000?????1000011011000000?????????????11110100000000000??11001001110111011101111111111111111100000000000000000000000000000???????????????????110000000????????????11??????????????10??11111111000001000000000000000000000000????0000001110000110000000000000????????????????????10000100111000000000?????????0000000000???????????????1111000000000001100000000000000000000111111110000110000000000000111101000000000000000110000000000????????11000??????11100?????????111000000000000000????????????????111110000000001001111000001111000000000000?????????11110001111000???????????110001?????????????????????????11100000000100????????????????1111000000000000010000000000000000000000111111000000011100000000000000000111000000001000000000000000101110000011000000000000000?????????1101101000111111100000101000000000000000000??10??????????????????0000000000????00000000001000000000???????????????????????????0000000000????10010??0000001100????????????????????????????????????????????????????????111111100100000000000000000000000?????????????000000000???1111110000000011000000000000000000???????????????????????0000000001001000000010000011111000001110000100000000000000001111111010000000110100000000010000000000001101110100000001111000000000000000000100000010000001010101101001100000000000000??????11111100000111000000000??????1111111000000110000???????????????????0010??????????????????11000000000010????????????10000000001000000011000100000000010000000110001000000000100000001100011100000000100?????????1110000011000000000000000000000000000100000010????10011110000000000000000000000000000000000010011110000000000000000000000000000000000011000000000011100001000000000001110000??????????000000100010????????????????111110110100??1100010000000101110000010000000000011111001000000000000000000000000100001001000011000111000000001000000000011111011000000000000000011000000000000000000000011111000000110000000000??????????????????????????????1000111110000??????????????????????????????????11100000111110000100010000000000011000000011100000000011000000001111010011101000000??????????????100000011100001010000011000011001000000000000???????0000000001?????????????????11110????????????????????????111010001101111000000??111000000000000000000000000001000011100000000110000000000001100000010001101100010000000111000011010000000??????????111100001000110000000111100001000110000000111100001000110000000111100001000110000000110000000011111110100000000000?????????????????????110000000000000001110????????000000000111000010000000000000000000000000111000001000000000000000000000000011000000000000000000000001000000110000000???1100000000000000000100000000011100011000000010011100000000110000000000000000000000000000001111110110000111111100111111100100000000000000000011111001000010001000000000000000000111111000000000001000000000000000000000000000001100000000000000000011110000001000000100000000???1111100010100000??11011001001110000000000000000000111100010011100000000000000000000000011111000000000000000000000000111000000100000000000011111100000100000000000000000000111111001100000000000000011011001001110000000000000000000????111111000110000000000000001101100100111000000000000000000011111111101000000000000001111111111000010000000000000000000000000000011111100110000000000000000000011111100000111000000000000000000000000000000000000111111000011100000000000000000000000000000000010000001100110010000111111111100010000000000000000000?????????????????????????10000010??????????????????????11000????????????????????????????10001111000000????????????????????????????????????????????????????????????????????????????????????00??????????????????????????????????????????????????10000000010111?????????0000???1000000111000000000?10000000000000000000000001110000000??????????????????111000000000111000100010000?????????????????????????????????????????????????????????????????????????????????????????????????????????????????????0000?111000000000010????111000??????????????????1111????????????????????00000000000000???????????00001111110000100000000000000????????????????????????????????????????0000????????1000???????????????????????????????????????????11111111100000100000000000000000000111000000000000000001000000000000100000000010
Erethizontidae	???????????????100000000000000000000001110???????????????????????????????????????11111110000011100110000000000000????????????????????????????????110000000000011100000??????????????????????????????????????????????????????????????????111111111100000000000000000000000000000000000000????111100000000000001100000000111000000000??????????????????1100000000000000000000000000001100????????????????????11111111110001111000000000000000000000?????????????????????????????????????????????????????????????????11001111000000000????????????????????????????????????????????????????????????????????????????????????????????????????????????????????????????????????????????????????????????????????????????????????????????????????????????????1100000000000000000000000000000000111010100???????????????????????1100000000000000001111100000000000?????????????????????????????????????????????????????????11000???????????????????????????????????????????????????????????????????????????????????????????????????????????????????????????????????????????????????????????????????????????????????????????????????????????????????????????????????????????????????????????????????????????????????????????????????????????????????????????????????????????????????????????????????????????????????????????????????????????????????????????????????????????????????????????????????????????????????????????????????????????????????????????????????????????????????????????????????????????????????????????????????????????????????????????????????????????????????????????????????????????????????????????????????????????????????????????????????????????????????????????????????????????????????????????????????????????????????????????????????????????????11110000000000000011110000000000000????????????????????????????????????????????????????????????????????????????????????????????????????????????????????????????????????????????????????????????????????????????????????????????????????????????????????????????????????????????????????????????????????????????????????????111110110000011111111000000000000000000000000000??????????????????????????????????????????????????????????????????????????????????????????????????????1111111011000001100000000000000000000000001111111000000000111001100000000000110000000000110000?????????????????????????????????????????????????????????????????????????????????????????????????????????????????????????????????????????????????????????????????????????????????????????????????????????????????????????????????????????????????????????????????????????????????????????????????????????????????????????????????????????????????????????????????????????????????????????????????????????????????????????????????????????????????????????????????11000000000000000000000000000000001100???????????????????????????????????????????????????????????????????????????????????????????????????????????????????????????????????????????????11111110000000001110000000011110111110001111000000000000000010000010?????????????????????????????????????????????????????????????????????????????????????????????????????????????????????????????????????????????11110000000000000??????????????????????1100000000000100??????????????????????????????????????????????????????????????????????????????????????????????????????1100000000000011000000000???????????????????110000000000000000000000000000110??????????????????????????????????????????????????????????????????????????????????????????????????????????????????????????????????????????????????????????????????????????111000000000000000111000000111100?????????????????????????1111100000000000110001111000000000????????????????????????????????????????????????????????????????????????????????????????????????????????????????11111010111000000000000000001111110000100110011100000000000000001010101000000001111110111000??????11000000000000000000010??????1111111011000000000???????????????????????111001111000000000?????????????????????????????????????????????????????????????????????????????????????????????????????????????????????????????????????????????????????????????????????????????????????????????????????????????????????????????????????????????????????????????????????????????????????????????????????????????????????????????????????????????????????????????????????????????????????????????????????????????????????????????????????????????????????????????????????????????????????????11111100000111001110000000000000000??????????????????????????????111001000000???????????????????????????11000011001111010000??????????????????????????????????????????????????????????????????????????????????????????????????????????????????????????????????????????????????????????????????????????????????????????????????????????????????????????????????????????????????????????????????????1100000000000011100000000????????????????????????????????????????????????????????????????????????????????????????????????????????????????????????????????????????????????????????????????????????????????????????????????????????????????????????????????????????????????????????????????????????????????????????????????????????????????????????????????????????????????????????????????????????????????????????????????1001000000000000000000111100100111000000000000????????????????????????????????????????????????????????????????????????????????????????????????????????????????????????????????????????????????????????????????????????????????????????????????????????????????????????????????????????????????????????????????????????????111111111111100000000000000000000000000000000000000???????????????????????????????????????????????????????????????????????????????????????????????????????????????????????????????????????????????????????1100000000000000000000001?????????????????????????????????????????????????????????????????????????????????????????????????????????????????????????????????????????????????????????????????????????????????????????????????????????????????????????????????????????1000000000000??11101000????????????????????????????????????????????????????????????????????????????????????????????????????11100??????????????????????????????????????????????????????????????????????????????????????????????????????????????????????????????????????????????????????11110000111111010000000000000000000?????????110111000???????????????????????????????????????????1000010010000100??????????????????????????????????????????????????????????????????????????????????????????????????????????????????????????????????????????????????????????????????????????????????????????????????????????????????????????????????????????????????????????????????????????????????????????????????????????????????????11000000000000000000000000000000110?????????????????????????????????110000000000
Erinaceidae	???????????????111100000000000000001100000????111111000100000001111000000000000001100000000000000000000010000000011000000011110000001000000000000111001100111000000000???????????????????????????????????????????????????????????1000000111000000000000001111000001100000000000000000000????100000000000000000000000000000000000000??????????????????1111000000000000011000000000000000????????????????????1111111000000000001000000000000000000010000001000000000010000000110000000000000111000000011000000000000?????????????????111000000000000110000000000000000000000000111111100000000010000000000?????????????????????????????????????????????????????????????????????????????????????????????????????????????????????????????????????????????????????????????????????????????????????????????????????????????1100000000000000001000000000011000??????????????????????????????????????????????????????????????????????????????????????????100000000000000000000000000000000000000000000000000000000000000000000000100000000000000000000000000000000000000000000000000000000000000000000000100000000000000000000000000000000000000000000000000000000000000000000000100000000000000000000000000000000000000000000000000000000000000000000000100000000000000000000000000000000000000000000000000000000000000000000000100000000000000000000000000000000000000000000000000000000000000000000000100000000000000000000000000000000000000000000000000000000000000000000000100000000000000000000000000000000000000000000000000000000000000000000000???????????????????????????????????????????????????????????????????????????????????????????????????????????????????????????????????????????????????????????????????????????????????????????????????????????????????11111111000010000000000000000000000???????????????????????????????????????????????????????????????????????????????????????????????????????????????????????110000????????????????????????????????111000?????????100000000000000000000000???????1000000111100000000000???????????????????????????????????????????????????????111100000000000000000000000000000000110000000000??????????????????????????????????????????????????????????????????????????????????????????????????????1000000000000000000000000000000000000000001000000000000000000000000000010000111100000100000000??????????????????????????????????????????????????????????????????????????????????????????????????????????????????????????????????????????????????????????????????????????????????????????????????????????????????????????100000101?????????????????100010000000000000000000001?????????????????????????????????????????????????????????????????????????111111111111000001000001100000000000000000000????????????????????????????????????????????????????????????11111100000000000010000000000000000000????0000001100000000101100000000??????????????????????????????????????????????????????????????????????????1111100000000010000000000000000000000111111111000000000000000000111100000000000000000000110000000???????????????????????????????????????????????????????????????????????????????????????????????????????????????????????????????????????????????110000???????????????????????????????????????????????????????1000000000000000000000000000000000000000110000000000000000000001000000010111000000001110000000000000001100000000000000000000110???????????????????100000000000000000000000000000000??10??????????????????????????????????????????????????????????????????????????????????????????????????????????????????????????????????????????????????????????????110?????111000000000000000111100000000000??????????????????????????????????????????????????????????????????????????????????00001000000010000000000000111111000100000000000000000000000011111110111100000000000000000????????????????????????????11110000000000000000001101000000000???????????????????????????????????11111000000000001100000??????1111111000000001000???????????????????????????????????????????????????????????????????????????????????????????????????????????????????????????????????????????????????????????????11100000100111000000000000000?????????????????????10010000000000010011100000110000000000000010010000000000010011100000110000000000000011000000000000000001100000000000000000??????????????????????????????????????100000000000??1100010000000110000000000000000000011100000001100000000000000000000100001110000000000111100100110000000000011110000001000000000000011000000000000000000000011000000000??????????????????????????????????????????1000100001000??????????????????????????????????????????100000000000000000000000111000000000000000000011000000001111100000000000000??????????????100000011111000000000000000011001110110000000???????????????????????????????????????????????????????????????110000000001110000000????????????????????????????????????1111111000000000000000000110000001110????????10000000110000000001000000??????????111111100000000000000111111100000000000000111111100000000000000111111100000000000000??????????11110000000000000000?????????????????????100000000000000000000?????????????????110000000100000000010000000000000110000000010000000001000000000000011111000000011000000000000000000000000000????????????????????????????????10000000000000010011111110000000000000000000000000000000000001000000000000100000000????????????????????????????1000000000000000000000000000000000010000000000000000000000000000000000????????????1100000000000000000010000000000000000000000000???1000000000000000??11011110000000000000000000000000111111100000000000000000000000000000011111000000000000000000000000100000000000001100000011110000000000001110000000000000111100000000000000000000011011110000000000000000000000000????1111000000000000000000000011011110000000000000000000000000111111100000001100000000011110000000000000000000100000000000000000000111100000000000110000000000000111100000000000000000001100000000000000000000000001111100000000000000000110000000000000000000000????????????????????100000000000000000000000000000000??????????0000000011000??11101000??????????????????????10110???????????0001011111000000000000000000000??????????????????????????????????????????????????????11110001000001????1110??????????????????????????????1100??????1001101100000??????????????????????????????????100????????????????????11111000000000000000000000000000000??????????????????110000000000000000000000010?????????????????????????????????????111000001000??1100?????????111000000000000000000111000000000000000000????????????????????????????????????????????????????????????????????0????00000??????????????????????????????????1100000000000000000000001????????????????????????????????????????????10000000???????????????????????????????????????????????11111100000000000011000000000000000?????????????????????????????????100000010000
Eschrichtiidae	?????????????????????????????????????????????????????????????????????????????????????????????????????????????????????????????????????????????????????????????????????????????????????????????????????????????????????????????????????????????????????????????????????????????????????????????????????????????????????????????????????????????????????????????????????????????????????????????????????????????????????????????????????????????????????????????????????????????????????????????????????????????????????????????????????????????????????????????????????????????????????????????????????????????????????????????????????????????????????????????????????????????????????????????????????????????????????????????????????????????????????????????????????????????????????????????????11????????11110?????????????????????????????????????????????????????????????????????????????????????????????????????????????????????????????????111111111000011100011110000000000000111111111000011100011110000000000000111111111000011100110110000000000000111111111000011100110110000000000000111111111000011100011110000000000000111111111000011100011110000000000000111111111000011100110110000000000000111111111000011100110110000000000000111111111000011100011110000000000000111111111000011100011110000000000000111111111000011100110110000000000000111111111000011100110110000000000000111111111000011100011110000000000000111111111000011100011110000000000000111111111000011100110110000000000000111111111000011100110110000000000000??????????????????????????????????????????????1000000101100?????????????????????????????????????????????????????????????????????????????????????????????????????????????????????????????????????????????????????????????????????????????????????????????????????????????????????????????????????????????????????????????????????????????????????????????????????????????????????????????????????????????????????????????????????????????????????????????????????????????????????????????????????????????????????????????????????????????????????????????????????????????????????????????????????????????????????????????????????????????????????????????????????????????????????????????????????????111000000000000000000000000000011111100000????????????????????????????????????????????????????????????????????????????????????????????????????????????????????????????????????????????????????????????????????????????????????????????????????????????????????????????????????????????????????????????????????????????????????????????????????????100011110010000100101000000?????????????????????????????????????????????????????????????????????????????????????????????????????????????????????????????????????????????????????????????????????????????????????????????????????????????????????????????????????????????????????????????????????????????????????????????????????????????????????????????????????????????????????????????????????????????????????????????????????????????????????????????????????????????????????????????????????????????????????????????????????????????????????????????????????????????????????????????????????????????????????????????????????????????????????????????????????????????????????????????????????????????????????????????????????????????????????????????????????????????????????????????????????????????????????????????????????????????????????????????????????????????????????????????????????????????????????????????????????????????????????????????????????????????????????????????????????????????????????????????????????????????????????????????????????????????????????????????????????????????????????????????????????????????????????????111111????????????????????????????????????????????????????????????????????????????????????????????????????????????????????????????????????????????????????????????????????????????????????????????????????????????????????????????????????????????????????????????????????????????????????????????????????????????????????????????????????????????????????????????????????????????????????????????????????????????????????????????????????????????????????????????????????????????????????????????????????????????????????????????????????????????????????????????????????????????????????????????????000000111000?1000011100????????????????????????????????????????????????????????????????????????????????????????????????????????????????????????????????????????????????????????????????????????????????????????????????????????????????????????????????????????????????00011111000?????????????????????????????????????????????????????????????????????????????????????????????????????????????????????????????????????????????????????????????????????????????????????????????????????????????????????????????????????????????????????????????????????????????????????????????????????????????????????????????????????????????????????????????????????????????????????????????????????????????????????????????????????????????????????????????????????????????????????????????????????????????????????110000000000000001101?????????????????111111000000000000000000000000000111101100000000000000000000000000011000000000000000000000001000000100101000???11111000011000001100000000000?????????????????????????????????????????????????????????????????????????????????????????????????????????????????????????????????????????????????????????????????????????????????????111111100000????????????????????????????????????????????????????????????????????????????????????????????????????????????????????????????????????????????????????????????????????????????????????????????????????????????????????????????????????????????????????????????????????????????????????????????????????????????????????????????????????????????????????????????????????????????????????????????????????????????????????????????????????????????????????????????????????????????????????????????????????????????????????????????????????????????????????????????????????????????????????????????????????????????????????????????????????????????????????????10??????????????????????????????????????????????????????????????????????????????????????????????????????011??????????????????????????????????????????????????????????????????????????????1100000?????????????????????????????????????????????????????????????????????????????????????001110000???????????????????????????????????????????????????????????????????????????????????????????????????????????????????????????????????????????????????????????????????????????????????????????????????????????????????????????????????????????????????????????????????????????????????????00011100000???????????????????????????????????????????????????????????????????????????????????????????????????????????????????????????111110000110000011000000000000000100100000000
Felidae	???????????????111100000011100000000000000????111111000100000001000000001000000001100000000000000000000011000010011000000011100000000101000000000111001100110000000000??????????????????????????????????????????????????????????????????111000000000000001000000000000000011001100000000????111110000000111000000000000000000000000????????????1110??11111000000000010000000000000000001011????????????????1111110000000000000000000000000000000010000001000000000010000000101000000000001111111000000000000000000?????????????????111000000000000101000000000000011000000000111111110000001100000000000???????????????????????????????????????????1100000000000011100000001100000000000000?????????????????????11?????????????????110111000000000011111000000000111000000000000000000000????????????????????????????1111000001000000000000000000000000111000?????????????????????????????????????11000000111000?????????????????????????????????111110000000000000000000000000100000111110000000000000000000000000100000111110000000000000000000000000100000111110000000000000000000000000100000111110000000000000000000000000100000111110000000000000000000000000100000111110000000000000000000000000100000111110000000000000000000000000100000111110000000000000000000000000100000111110000000000000000000000000100000111110000000000000000000000000100000111110000000000000000000000000100000111110000000000000000000000000100000111110000000000000000000000000100000111110000000000000000000000000100000111110000000000000000000000000100000??1110100??????????????????????????????????????????????????1100????????????????110000000111000?????????????11000000111000000110000000010000111001001???????????????????????????????????????????????????????????????11111100000000000000000000000000000????????10010000101?????????????????????????????????????????????????????????????????????????????????????????????????????????????????????????????????????????????????????????111110000000001000000000?????????????????????????????????????????????????????????????????????????????????????????????????????????????????????????????????????????????????????????????????????????????????????????????????????????100000000????????????????????????1111000000000000000000000000010000000000001000000000000000000000000000010000111100000000000000?????????????????1110??????????????????????????????????????????????????????????????????????????????????????????????111???????????????????111001111011111010?????10???????????????????????????????????????????1110????????????????????????????????????????????????????????????????????????????????????????????????11100010000000000??11001001110111011101111111111111000001100000000000000000000000000???????????????????111100000???????11110????????????????????11111100000000001100000000000000000000?????????????????????????????????????110000?????????1000010011110000000011101?????????????????11111111????1111110000001000000000000000000000000111111111000000000000000000111101100000000000000000000000000????????11100?????????????????????????????????????????????????????????????????????????????????????????????????????????11111001111100???????????110000?????????????????????????11100000000001????????????????1111100000011010000000000000000000000000111111000000011010000000000000000111000000001000000000000010001100000000000100000000000?????????1101110000111111100000110000000000000000000????????????????????????????????????????????????????????????????????????????????????????????????????????0000001110111110000000111110000000111100000000111100000000????????100000000000000000000000000000000?????????????????????????1111111100001000000000000000000000???????????????????????0010000000001000000000010011111000001000000000001000000000001111111010000000111000000000010000000000001101111000000001111000000000000000000111000000000001010101110000000000000000000??????11111100010000000000000??????11111111000000000001100110111001111000??????????????????????11100000000000????????????10000000001110000000000100000000011100000000001000000000111100000000011100000000001?????????1110000010011010000000000000010000001000000000????10010000000000010011110000000000000000000010010000000000010011110000000000000000000011000000000000000001000000000000000000??????????????????????????????????????111110111000??1100010000000101000000000000100000011111110000000000000000000000000100001001100100000111111000000000000000011111100000000000000000011000000000000000000000011100000000?????????????????????????????????????????????????????????????????????????????????????????????????111100000000000000000000011000000011010000000011000000001111010011110000000??????????????1000000111000011000000000000???????????????????????????????????????????????????1111011100000111000001111000011101000101????????????11000000000001100000000000000111001110000000010100000000000????????????????????10000000111000011100000000??????????111100001000101000000111100001000101000000111100001000101000000111100001000101000000??????????11111111000000000000?????????????????????111000000000010000000?????????????????110000000111000000000000000000000110000000011100000000000000000000011111110000000000000000000000000000000000000?????????????????????????????11100010110000010011110000010000000000000000000000000000000001111110101000?????????11111111000000000000000000001111100100001100000000000000000000011111100000110000000000000000000000????????????11000000000000000000111100000011100000000000000001111100011000000??11011001001100100000000000000000111100011000000000000000000000000000011111000000000000000000000000110000000001100000000011111100000001000000000000000000111111110000000000000000011011001001100100000000000000000????111111110000000000000000001101100100110010000000000000000011111111000100000000000001111111000000000001000000000000000000000000011111100100100000000000000000011111100000110010000000000000000000000000000000000111111000010000011000000000000000000000000000010000001100111000000111111111110000000000000000000000????1111?????????????????10000010??????????????????????11000??????????????????????????????????????????????????????????????????????????????????????????????????????????????????????????????????????????????????????????????????????????????????10010000000000????????????????????????????????????10000000000000000000000010000000000??????????????????111000000000100000000001100?????????????????????????????????????100000000010?????????????????????????????????????????????????????????????????????????111110111100?????????????1100000010011000???????????0???????????????????????????????????????????1111100000000000000000000???????????????????????????????????????????????????????????????????????????????????????????????????11111111000000010000000000000000000?????????????????????????????????100000100000
Furipteridae	?????????????????????????????????????????????????????????????????????????????????????????????????????????????????????????????????????????????????????????????????????????????????????????????????????????????????????????????????????????????????????????????????????????????????????????????????????????????????????????????????????????????????????????????????????????????????????????????????????????????????????????????????????????????????????????????????????????????????????????????????????????????????????????????????????????????????????????????????????????????????????????????????????????????????????????????????????????????????????????????????????????????????????????????????????????????????????????????????????????????????????????????????????????????????????????????????????????????????????????????????????????????????????????????????????????????????????????????????????????????????????????????????????????????????????????????????????????????????????????????????????????????????????????????????????????????????????????????????????????????????????????????????????????????????????????????????????????????????????????????????????????????????????????????????????????????????????????????????????????????????????????????????????????????????????????????????????????????????????????????????????????????????????????????????????????????????????????????????????????????????????????????????????????????????????????????????????????????????????????????????????????????????????????????????????????????????????????????????????????????????????????????????????????????????????????????????????????????????????????????????????????????????????????????????????????????????????????????????????????????????????????????????????????????????????????????????????????????????????????????????????????????????????????????????????????????????????????????????????????????????????????????????????????????????????????????????????????????????????????????????????????????????????????????????????????????????????????????????????????????????????????????????????????????????????????????????????????????????????????????????????????????????????????????????????????????????????????????????????????????????????????????????????????????????????????????????????????????????????????????????????????????????????????????????????????????????????????????????????????????????????????????????????????????????????????????????????????????????????????????????????????????????????????????????????????????????????????????????????????????????????????????????????????????????????????????????????????????????????????????????????????????????????????????????????????????????????????????????????????????????????????????????????????????????????????????????????????????????????????????????????????????????????????????????????????????????????????????????????????????????????????????????????????????????????????????????????????????????????????????????????????????????????????????????????????????????????????????????????????????????????????????????????????????????????????????????????????????????????????????????????????????????????????????????????????????????????????????????????????????????????????????????????????????????????????????????????????????????????????????????????????????????????????????????????????????????????????????????????????????????????????????????????????????????????????????????????????????????????????????????????????????????????????????????????????????????????????????????????????????????????????????????????????????????????????????????????????????????????????????????????????????????????????????????????????????????????????????????????????????????????????????????????????????????????????????????????????????????????????????????????????????????????????????????????????????????????????????????????????????????????????????????????????????????????????????????????????????????????????????????????????????????????????????????????????????????????????????????????????????????????????????????????????????????????????????????????????????????????????????????????????????????????????????????????????????????????????????????????????????????????????????????????????????????????????????????????????????????????????????????????????????????????????????????????????????????????????????????????????????????????????????????????????????????????????????????????????????????????????????????????????????????????????????????????????????????????????????????????????????????????????????????????????????????????????????????????????????????????????????????????????????????????????????????????????????????????????????????????????????????????????????????????????????????????????????????????????????????????????????????????????????????????????????????????????????????????????????????????????????????????????????????????????????????????????????????????????????????????????????????????????????????????????????????????????????????????????????????????????????????????????????????????????????????????????????????????????????????????????????????????????????????????????????????????????????????????????????????????????????????????????????????????????????????????????????????????????????????????????????????????????????????????????????????????????????????????????????????????????????????????????????????????????????????????????????????????????????????????????????????????????????????????????????????????????????????????????????????????????????????????????????????????????????????????????????????????????????????????????????????????????????????????????????????????????????????????????????????????????????????????????????????????????????????????????????????????????????????????????????????????????????????????????????????????????????????????????????????????????????????????????????????????????????????????????????????????????????????????????????????????????????????????????????????????????????????????????????????????????????????????????????????????????????????????????????????????????????????????????????????????????????????????????????????????????????????????????????????11000010000???????????????????????????????????????????????????????????????????110010000000????????????????????????????1110????????????????????????????????????????????????????????????????????????????????????????????????????????????????????????????????????????????????????????????????????????????????????????????????????????????????????????????????????????????????????????????????????????????????????????????????????00000000001??????????????????????????????????????????????????????????????????????????????????????????????????????????????????????????????????????????????????????????????????????????????????????1111000011111000???????????????????????????????????????????????????????????????????????????????????????????????100000001000
Galagonidae	??????????????????????????????????????????????????????????????????????????????????????????????????????????????????????????????????????????????????????????????????????????????????????????????????????????????????????????????????????????????????????????????????????????????????????????????????????????????????????????????????????????????????????????????????????????????????????????????????????????????????????????????????????????????????????????????????????????????????????????11000000000011000100000000000000000000100111111100000000000000000000000000000000000??????????????????????????????????????????????????????????????????????????????????????????????????????????????????????????????????????????????????????????????????????????????????????????????????????????????????????????????????????????????????????????????????????????????????????????111100000??????????????????11100110000000?????11010000000101101000000010????????????????????????????????????????????????????????????????????????????????????????????????????????????????????????????????????????????????????????????????????????????????????????????????????????????????????????????????????????????????????????????????????????????????????????????????????????????????????????????????????????????????????????????????????????????????????????????????????????????????????????????????????????????????????????????????????????????????????????????????????????????????????????????????????????????????????????????????????????????????????????????????????1111000????????????????????????????????????????????????????????????111000000011100011000000010110000000001110010100000000011111110000000000000???????????????????????????????????????????????????????????????????????????????????????????????????????????????????????????????????????????????????????????????????????????????????????????????????????????????????????????????????????????????1111100100000??????????????????????????????????????????????1101000??????????????????????111001100010000000000??????????????????????????????????111110111001100000000000000000000000000000000000??????????????????????????????????????????????????????????????????????????????????????????????????????111111000000000000110000000000000000000000???????????????????????????????????????????????????????????????????????????????????????????????????????????????????????????????????????????1100110???????????????????????????????????????????????????????????????????????????????????????????????????????????????????111001100??????????????????????????100011111100000000000000000?????1000010000000001??????????????????????????????????????????????????????????????????????????????????????????????????????????????????????????????????????????????????????????????????????????????????????????????????????????????????????????????????????????????????????????????????????????????????????????????????????????????????????????????????????????????????????????????????????????????????????????????????????????????????????11010110010?????????????????????????????????????????????????????????????????????????????????????????????????????????????????????????????????????????????????????????????????????????????????????????????????????????????????????????????????????????????????????????????????????????????????????????????????????????????????????????????????????????????????????????????????????????????????????????????????????????????????????????????????????????????????????????????????????????????????????????????????????????????????????????????????????????????????????????????????????????????????????????????????????????????????????????????????????????????????????????????????????????00000000001010000000000010??????????????????????????????????11111000000000000000100000000???????????????????????????????????????????????????????????????01010110000000000000000000000?????????????????????????????????????????????????????????????????????????????000000000000000100??????????????????????????111000010000000000000001110000100000000000000011100001000000000000000?????????????????????????????????????????????????????????????????????????10010000000000010010000000001101100000100010010000000000010010000000001101100000100011101000100000000001010100010000000000???????????????????????????????????????????????????????????????????????????????????????110000000000110001000000??????????????????????????1100000000001000010000110000000000111110000000??????????????????????????????????????????????????????????????????????????????????????????????????????????????????????????????????????????????????????????????????????????????????11000000001110000000000001000???????????????????????????????????????????????????????????????????????????????????????????????????????????????????????????????????????????????????????????????????????????????????1100000000000010011000000????????????????????10000000100000000000110100??????????111000000000000100000111000000000000100000111000000000000100000111000000000000100000?????????????????????????????????????????????????????????????????????????????????????????110000000100000000000001000001100110000000010000000000000100000110011100000000000110000110000000000000000000???????????????????????????????????????????????????????????????????????????????????????????????????????????????????1110000000000000111000100000?????????????????????????????????????????????????????????????????????????????????????????????????????????????????????????????????????????????????????????????????????????????????????????????????????????????????????????????????????????????????????????????????????????????????????????????????????????????1110000000000111100000000????????????????????????????????????11100000000000001110000000??????????????????????????????????????????????????????????????????????????????????????????????????????????????????????????????????????????????????????????????????????????????????????????????????????????????????????????????????????????????????????????????????????????????????????????????????0000000000010??11101000?????11100????????????11000????????????????????????????????????????????????????11111111000??????????????????????????????????????????????????????????????????????????????????????????????????????????????????????????????????????????????????????????????????????????????????????????????????????????????????????????????????????????????????????????????????????????????????????????111111000000???????????????111111111110000011000111111111110000011000??????????????????????????????????????????????????????????????????????10????????????????????????????????????????????????????????????????????????????????????????????????????????????????????????????????????????????????????????????????????????????????????????????????????????????????????????????????????????100001000000
Geomyidae	?????????????????????????????????????????????????????????????????????????????????11111111001100000000000000000000??????????????????????????????????????????????????????????????????1000???????????????????????????????????????????????????????????????????????????????????????????????????????????????????????????????????????????????????????????????????????????????????????????????????????????????????????????????????????????????????????????????????????????????????????????????????????????????????????????11001000011100000??????????????????????????????????????????????????????????????????????????????????????????????????????????????????????????????????????????????????????????????????????????????????????????????????????????????????????????????????????????????????????10001???????????????????????????????????????????????????????????????????????????????????????????????11110???????????????????10000000000001000000000000???????????????????????????????????????????????????????????????????????????????????????????????????????????????????????????????????????????????????????????????????????????????????????????????????????????????????????????????????????????????????????????????????????????????????????????????????????????????????????????????????????????????????????????????????????????????????????????????????????????????????????????????????????????????????????????????????????????????????????????????????????????????????????????????????????????????????????????????????????????????????????????????????????????1000000000000000010000000000000000???????????????????????????????????????????????????1100000000000???????????????????????????????????????????????????????????????????????????????????????????????????????????????????????????????????????????????????????????????????????????????????????????????????????????????????????????????????????????????????????????????????????????????????????????????????????????????????????????????????????????????????????????????????????????????????????????????????????????????????????????????????111110110000011100000000000010011000000000000000??????????????????????????????????????????????????????????????????????????????????????????????????????1111111011000001010000000000000000000000001111111100011110000000000000000000????????????????????????????????????????????????????????????????????????????????????????????????????????????????????????????????????????????????????????????????????????????????????????????????????????????????????????????????????????????????????????????????????????????????????????????????????????????????????????????????????????????????????????????????????????????????????????????????????????????????????????????????????????????????????????????????????????????????????????????????????????????????????????????????????????????????????????????????????????????????????????????????????????????????????????????????????????????????????????????????????????????????????????????????????????????????????????????????????10011100?????????????????????????????????????????????????????????????????????????????????????????????????????????????????????????????????????????????10000000010110000??????????????????????1110000000001000?????????????????????????????????????????????????????????????????????????????????????????????????????????????????????????????????????????????????????????????????????????????????????????????????????????????????????????????????????????????????????????????????????????????????????????????????????????????????????????????????????????????????????????????????????????????????????????????????????????????????????????????????????????????????????????????????????????????????????????????????????????????????????????????????????????????????????????????????????????????????????????????????????11111100001110000000000000000000000??????????????????????????????????????????????????????????????????????????????????????????????????????????111001000111000000???????????????????????????????????????????????????????????????????????????????????????????????????????????????110???????????????????????????????????????????????????????????????????????????????????????????????????????????????????????????????????????????????????????????????????????????????????????????????????????????????????????????????????????????????????????????????????????????????????????????????????????????????????????????????????????????????????????????????????????11111110111000000000000000000000000??????????????????????????????110000111100????????????????????????????????????????????????????????????????????????????????????????????????????????????????????????????????????????????????????????????????????????????????????????????????????????????????????????????????????????????????????????????????????????????????????????????????????????????????????????????????????????????????????????????????????????????????????????????????????????????????????????????????????????????????????????????????????????????????????????????????????????????????????????????????????????????????????????????????????????????????????????????????????????????????????????????????????????????????????????????????????????????????????????????????????????????????????????????????????????????????????????????????????????????????????????????????????????????????????????????????????????????????????????????????????????????????????????????????????????????????????????????????????????????????????????????????????????????????????????????????????????????????????????????????????????????????????????????????????????????????????????????????????????????????????????????????????????????????????????????????????????????????????????????????????????????????????????????????????????????????????????????????????????????????????????????????????????????????????????????????????????????????????????????????????????????????????????????????????????????????????????????????????????????????????????????????????????????????????????????????????????????????????????????????????????????????????1000010000000??11101000??????????????????????10101?????????????????????????????????????????????01???????????????????????????????????????????????????????????????????????????????????????????????????????????????????????????????????10000001100000?????????????????????????????????????????????????????????????????????????????????????????111111100000000000000000000????????????????????????????????01001????????????????????????????????????????????????????????????????????????????????????1???????????????????????????????????????????????1????1???????????????????????????????????????????????????????????????????????????????????????????????????????????????????????????????????????????????????????????????????????????????????????????????????????????????????????????????????????????110000000000
Giraffidae	???????????????????????????????????????????????????????????????????????????????????????????????????????????????????????????????????????????????????????????????????????????????????????????????????????????????????????????????????????????????????????????????????????????????????????????????????????????????????????????????????????????????????????????????????????????????????????????????????????????????????????????????????????????????????????????????????????????????????????????????????????????????????????????????????????????????????????????????????????????????????????????????????????????????????????????????????????????????????1111111110000000000000001111111110000000111100001110011110????????????????????????????????????????????????????????????????????????????????????????????????????????????????????????????????????????????????1???????????????????????????????????????????????????????????????????????????????????111111111111100000000000000000000000111111111111100000000000000000000000111111111111100000000000000000000000111111111111100000000000000000000000111111111111100000000000000000000000111111111111100000000000000000000000111111111111100000000000000000000000111111111111100000000000000000000000111111111111000000000000000000000000111111111111000000000000000000000000111111111111000000000000000000000000111111111111000000000000000000000000111111111111000000000000000000000000111111111111000000000000000000000000111111111111000000000000000000000000111111111111000000000000000000000000?????????1110111001010111111101110010101110????????????????????????????????????????????????????????????????????????????????????????????????????????????????????????????????????????????????????????????????????????????????????????????????????????????????????????????????????????????11111100000001111000000001111100000???????????????????????????????????????????????????????????????????????????????????????????????????????????????????????????????????????????????????????????????????????????????????????????????????????????????????????????????????????????????????????????????????????1110011100??????????????????????????????????????????????????????????????????????????11100??????????????????????????????????????????????????????????????????????????????????????????????????????????????????????????????????????????????????????????????????????????????????????????????????????????????????????????????????1101001110???????????????????????????????????????????????????????????????????????????????????????????????????????????????????????????????????????????????????????????????????????????????????????????????????????????????????????????????????????????????????????????????????????????????????????????????????????????????????????????????????????????????????????????????????????????????????????????????????100???????????111000?????????????????????????????1110011100???????????????1111111111000000000000000000000000000??????????????????????????????????????????????????????????????????????????????????????1100111111111111110000000????1100111???????????????????????????????11000100001011111100111????????????????11111110000???????????????????????????????11110000111000????????????????1111111110000000000000000000000000000000111111111110000000000000000000000??????????????????????????????????????????????????????111110000?????????????????????????????????????????????????????????????????1110011100????1110011100?????????????????????????????????????1100111100???????????????????????????????????????????????????????????????????????????????????????????????????????????????????????????111001110????????????????????????????????????????????????????????????????????????????????????????????????????????????????????????????????????????????????????????????????????????????????????????????????????????????????????????????????????????????????????????????????????????????????????????????????????????????????????????????????????????????????111111110100001111100000???????????????????????????????????????????????????????????????????????11110000111000?????????1111100100000000000000000000000000000111110100????????????????????????????????????????????????????????????????????????????????????????????????????????????????????????????????????????1111110000001???????????????????????????????????????????????????????????????????????????????????????????????????????????????????????????????????????????????????????????????????????????????????????????????????111111111000111110000011110000????????????????????????????????????????????????????????????????????????????????????????????????????????????????????????????????????????????????????????????????????????????????????????????????????????????????11111100001111100000??????????????????????????????????????????????????????????????????????????????????????????????????????????????????????????????????????????????????????????????????????????1111?????????????????????????????????????????????????????????????????????????????????????????????????????????????????????????11111000001100?????????????????????????????111110000111100000000000000000000000000000111100000000000000000000000000000011000000000000000000000001111111000000000???11111111000000000000000000000???????????????1001100000000000111110000000000000000000000000???????????????????????????????????????????????????????????????????????????????????????????????????????????????????????????????????????????????????????????????????????????????????????????????????????????????????????????????????????1111000100100011110000000000000000000111110000000000000000000000001111110010000000000000??????????????????????????????????????????????????????????????????????????????????????????????????????????????????????????????????????????????????????????????????????????????????????????????????????????????????????????????????????????????????????????????????????????????????????????????????????????????????????????????????????????????????????????????????????????????????????????????????????????????????????????????????????10????????11100??????????????????????????????????????????????????10001110111111100??100????????????????????????????????????????????????????????????1000??????????????111011101111111????0??????????????????????????????10000000011000?????????????????????????????????????????????????????????????????????????????????????????111000000000111101000000000?????????????????????????????????????????????????????????????????????????????????????????????????????????????????????1110???????????????????????????????????????????????????????????????1001111110111001100???????????????????????????????????????????????????11111000001111100000111110000??????????????????????????????????????????????????????????????????????????????????????????????111111110000000000000000000000000101000000000
Herpestidae	?????????????????????????????????????????????????????????????????????????????????????????????????????????????????????????????????????????????????????????????????????????????????????????????????????????????????????????????????????????????????????????????????????????????????????????????????????????????????????????????????????????????????????????????????????????????????????????????????????????????????????????????????????????????????????????????????????????????????????????????????????????????????????????????????????????????????????????????????????????????????????????????????????????????????????????????????????????????????????????????????????????????????????????????????????????????????????????????????????????????????????????????????????????????????????????????????????????????????????????????????????????????????????????????????????????????????????????????????????????????????????????????????????????????????111110000000000000000000000000100000111110000000000000000000000000100000111110000000000000000000000000100000111110000000000000000000000000100000111110000000000000000000000000100000111110000000000000000000000000100000111110000000000000000000000000100000111110000000000000000000000000100000111110000000000000000000000000100000111110000000000000000000000000100000111110000000000000000000000000100000111110000000000000000000000000100000111110000000000000000000000000100000111110000000000000000000000000100000111110000000000000000000000000100000111110000000000000000000000000100000????????????????????????????????????????????????????????????????????????????????????????????????????????????????????????????????????????????????????????????????????????????????????????????????????????????????????????????????????????????????????????????????????????????????????????????????????????????????????????????????????????????????????????????????????????????????????????????????????????????????????????????????????????????????????????????????????????????????????????????????????????????????????????????????????????????????????????????????????????????????????????????????????????????????????????????????????????????????????????????????????????????????????????????????????????????????????????????????????????????????????????????????????????????????????????????????????????????????????????????????????????????????????????????????????????????????????????????????????????????????????????????????????????????????????????????????????????????????????????????????????????????????????????????????????????????????????????????????????????????????????????????????????????????????????????????????????????????????????????????????????????????????????????????????????????????????????????????????????????????????????????????????????????????????????????????????????????????????????????????????????????????????????????????????????????????????????????????????????????????????????????????????????????????????????????????????????????????????????????????????????????????????????????????????????????????????????????????????????????????????????????????????????????????????????????????????????????????????????????????????????????????????????????????????????????????????????????????????1111100000011010000000000000000000000000?????????????????????????????????????????????????????????????????????????????????????????????????????????????????????????????????????????????????????????????????????????????????????????????????????????????????????????????????????????????????????????????111111000000111111000000111111000000111111000000?????????????????????????????????????????????????????????????????????????????????????????????????????????????????????????????????????????????????????????????????????????????????????????????????????????????????????????????????????????????????????????????????????????????????????????????????????????????????????????????????????????????????????????????????????????????????????????????????????????????????????????????????????????100000000011111000000001000000000111110000000010000000001111100000000???????????????????????????????????????????????????????????????????????????????????????????????????????????????????????????????????????????????????????????????????????????????????????????????????????????????????????????????????????????????????????????????????????????????????????????????????????????????????????????????????????????????????????????????????????????????????????????????????????????????????????????????????????????????????????????????????????????????????????????????????????????????????????????????????????????????????????????????????????????????????????????????????????????????????????????????????????????????????????????????????????????????????????????????????????????111110001111100011111000???????????????????????????????????????????????????????????????????????????????????????????????????????????????????????????????????????????????????????????????????????????????????????????????????????????????????????????????????????????????????????????????????????????????????????????????????????????????????????????????????????????????????????????????????????????????????????????????????????????????????????????????????????????????????????????????????????????????????????????????????????????????????????????????????????????????????????????????????????????????????????????????????????????????????????????????????????????????????????????????????????????????????????????????????????????????????????????????????????????????????????????????????????????????????????????????????????????????????????????????????????????????????????????????????????????????????????????????????????????????????????????????????????????????????????????????????????????????????????????????????????????????????????????????????????????????????????????????????????????????????????????????????????????????????????????????????????????????????????????????????????????????????????????????????????????????????????????????????????????????????????????????????????????????????????????????????????10000010?????????????????????????????????????????????????????????????????????????????????????????????????????????????????????????????????????????????????????????????????????????????????????????????????????????????????????????????????????????????????????????????????????????????????????????????????????????????????????????????????????????????????????????????????????????????????????????????????????????????????????????????????????????????????????????????????????????????????????????????????????????????????????????????????????????????????????????????????????????????????????????????????????????????????????????????????????????????????????????????????????????????????????????????????????????????????????????????????????????????????????????????????????????100000100000
Heteromyidae	?????????????????????????????????????????????????????????????????????????????????11111111001100000000000000000000?????????????????????????????????????????????????????????????????????????????????????????????????????????????????????????????????????????????????????????????????????????????????????????????????????????????????????????????????????????????????????????????????????????????????????????????????????????????????????????????????????????????????????????????????????????????????????????????????11001000011100000??????????????????????????????????????????????????????????????????????????????????????????????????????????????????????????????????????????????????????????????????????????????????????????????????????????????????????????????????????????????????????10001???????????????????????????????????????????????????????????????????????????????????????????????10000????????????????????????????????????????????????????????????????????????????????????????????????????????????????????????????????????????????????????????????????????????????????????????????????????????????????????????????????????????????????????????????????????????????????????????????????????????????????????????????????????????????????????????????????????????????????????????????????????????????????????????????????????????????????????????????????????????????????????????????????????????????????????????????????????????????????????????????????????????????????????????????????????????????????????????????????????????????????????????????????????????????????????????????????????????????????????????????????????????????????????????????????????????????????????????????????????????????????????????????????????????????????????????????????????????????????????????????????????????????????????????10110????????????????????????????????????????????????????????????????????????????????????????????????????????????????????????????????????????????????????????????????????????????????????????????????????????????????????????????????????????????????????????????????111110110000011100000000000010011000000000000000??????????????????????????????????????????????????????????????????????????????????????????????????????1111111011000001010000000000000000000000001111111100011110000000000000000000????????????????????????????????????????????????????????????????????????????????????????????????????????????????????????????????????????????????????????????????????????????????????????????????????????????????????????????????????????????????????????????????????????????????????????????????????????????????????????????????????????????????????????????????????????????????????????????????????????????????????????????????????????????????????????????????????????????????????????????????????????????????????????????????????????????????????????????????????????????????????????????????????????????????????????????????????????????????????????????????????????????????????????????????????????????????????????????????????10011100?????????????????????????????????????????????????????????????????????????????????????????????????????????????????????????????????????????????10000000010110000??????????????????????1110000000001000?????????????????????????????????????????????????????????????????????????????????????????????????????????????????????????????????????????????????????????????????????????????????????????????????????????????????????????????????????????????????????????????????????????????????????????????????????????????????????????????????????????????????????????????????????????????????????????????????????????????????????????????????????????????????????????????????????????????????????????????????????????????????????????????????????????????????????????????????????????????????????????????????????11111100001110000000000000000000000??????????????????????????????????????????????????????????????????????????????????????????????????????????111001000111000000?????????????????????????????????????????????????????????????????????????????????????????????????????????????????????????????????????????????????????????????????????????????????????????????????????????????????????????????????????????????????????????????????????????????????????????????????????????????????????????????????????????????????????????????????????????????????????????????????????????????????????????????????????????????????????????????????????????????????????????11111110111000000000000000000000000??????????????????????????????110000111100??????????????????????????????????????????????????????????????????????????????????????????????????????????????????????????????????????????????????????????????????????????????????????????????????????????????????????????????????????????????????????????????????????????????????????????????????????????????????????????????????????????????????????????????????????????????????????????????????????????????????????????????????????????????????????????????????????????????????????????????????????????????????????????????????????????????????????????????????????????????????????????????????????????????????????????????????????????????????????????????????????????????????????????????????????????????????????????????????????????????1001000000000000000000111100111000000000000000????????????????????????????????????????????????????????????????????????????????????????????????????????????????????????????????????????????????????????????????????????????????????????????????????????????????????????????????????????????????????????????????????????????111111111000000011000000000000000000000000000000000?????????????????????????????????????????????????????????????????????????????????????????????????????????????????????????????????????????????????????????????????????????????????????????????????????????????????????????????????????????????????????????????????????????????????????????????????????????????????????????????????????????????????????????????????????????????????????????????????????????????????????????1000010000000??11101000??????????????????????10101?????????????????????????????????????????????01????????????????????101000????????????????????????????????????????????????????????????????????????????????????????????????????????????????????????????????????????????????????????????????????????????????????????????????????????????????????????????????????????????????????????????????????????????????????????????????????????????????????????????????????????????????????????????????????1???????????????????????????????????????????????1????????????????????????????????????????????????????????????????????????????????????????????????????????????????????????????????????????????????????????????????????????????????????????????????????????????????????????????????????????????????110000000000
Hippopotamidae	???????????????111110000000000000000000000????11111100010000000111011100000000000????????????????????????????????11000000011111111000000000000000111110000000000000000??????????????????????????????????????????????????????????????????111000000000000001111111100000000000000000000000????111111111000000000000000000000000000000??????????????????1111111110000000000000000000000000????????????????????1111111111110000000000000000000000000010001001000000000010000000101100000111100111100101100000000000000?????????????????111000000000000101000000101111000000000000111111111111000000000000000???????????????????????????????????????????1111100001000000000000001111110000100000110001001111000000??????????????????????????????????????11111111111000000000000000000000000000????????????????????????????1111110000000000000000000000000000??????1???????????????????????????????????????????????????????????????????????????????????111111111000011000000000000000000000111111111000011000000000000000000000111111111000011000000000000000000000111111111000011000000000000000000000111111111000011000000000000000000000111111111000011000000000000000000000111111111000011000000000000000000000111111111000011000000000000000000000111111111000011000000000000000000000111111111000011000000000000000000000111111111000011000000000000000000000111111111000011000000000000000000000111111111000011000000000000000000000111111111000011000000000000000000000111111111000011000000000000000000000111111111000011000000000000000000000???????????????????????????????????????????1101000000101110????????????????????????????????????????????????????????????????????????????????????????????????????????????????????????????????????????????????????????11111111110000000000000000000000000?????????????????????????????????11100010000001100100000001110010000?????????????????????????????????????????????111100???????????????????????????????1000010??????????????????????????????????????????????????????????????????????????????????????????????????????????????????????????????????????????????????????????????????????????????1111000000?????????????????????????????????????????????????????????????????????????????????????????111000000000000000000000000000011100000000??????????????????????????????????11111111000000000011110?????????????????????????????????????????????????????????????????????????????????????????????????????????????????????1101100000????????????????????????????????????????????????????????????????????????????????????????????????????????????????????????????????????????????????????????????????????????????????????????????????????????????????????111111110000000000000000010000000000000000000????????????????????????????????????????????????????????????11111111111010000000000000000000000000????0000001111111000000000000000??????????????110000?????????????????????????????1111000000???????????????1111111110100000000000000000000000000111111111000000000000000000111100000000000000000000000000000??????????????????????????1110000111111100000000000????1110000111001100000000000000000000000011000100001010001110000????????????????11110000000???????????????????????????????11111000000000??????????????????????????????????????????????????????????????????????????????????????????????????????????????????????1111100000000000000000000100000001??????????111111111100000000000000000000000??????????????????????1111000000????1111000000?????????????????????????????????????1110000000?????????????????????????????????????????????????????????????????????????????111000000011111100000000000000000?????????????111100000???1111111110010000000000000000000000?????????????????111000??????????????????????????1111100000110000001010000000000000???????????????????????????????????????????????????????????????????????????????????????????????????????????????????????????????11111111100000000000000??????1111111000000000100?????????????????????????????????????????111111000010001100010000??10000000001000000010110100000000010000000101101000000000100000001011011111000000000?????????11111100000000000000000000000?????????????????????10011000111000000000000000000000000000000010011000111000000000000000000000000000000011000000000000000101000000000000000010??????????111000000000??????????????????????????????11000100000001011000000011110000000111100001100000000000000000000001000010010000101101111001110000000000000111110101100000000000000???????????????????????????????????111110000100110001000011001000????????????????????????????????????????????????????????????????????????????????????????????????????????????????????????????????????????????????????????????1000000111000010111100000000????????????????????????11100010001100010000?????????????????????????????????????????????????????????????????????????????????????????????1111110111000000000000000????????????????????10000000111111100000000000??????????111100001111000000000111100001111000000000111100001110000000000111100001110000000000??????????11111100011100000000???????11000100000000?????????????????????????????111000100111100000000000000000000000000000111100000000000000000000000000000011000000000000000000000001111000000000000000111110000100000000000000000001111110000000001001100000000000111100000000000000000000000000??????????????????????1111110000111000000000000000111110011110000000000000000000000001111111110000000000000000000000000011100000000011000000000000000000111111011000000000000000000001111111100000000??11011001001000011110000000000000111100010010001110000000000000000000011111000000000000000000000000111111100000000000000011111111110000000000000000000000111111001011000000000000011011001001000011110000000000000????111111000101111000000000001101100100100001111000000000000011111111110000000000000001111111111111000000000000000000000000000000011111111000000000000000000000011111111110000000000000000000000000000000000000000111111111100000000000000000000000000000000000010000001100100001110111111111000001111000000000000000?????????????????????????????????00010??????????????????????????????????????????????????10001110111000????????????????????????????????????????????????????????????????????????????????????11??????????????????????????????????????????????????10000000011000?????????1000???1100001111100001000110000000000000000000000001111000000?????????????????????????????????????????????????????????????????????????????????????????????????????????????????????????????????????????????????????????????????????????????????????????????????????????????????????????????????????1000011000111100000???????????1100????????????????????????????????????110001000011000100001100010001100????????0100???????????????????????????????????????????11111111111100000000000000000000000111110000100000000000000000000000101000000000
Hominidae	1101111101111111111010100000000000000000001111111111000110000010000000000000000001110000000000000000000100000000011000000010000000000000001001110110000000000010000001????1011010111111111111101111010111111111001110111111111101111011111110000000001111000000000000000000000000000000010001111000000000000011111110100000000000001111101000101001??11000000000000000000000000110100001100111111??11011101111000000000000000000000000000011010001110000100000000001110000000000000000000011000000000011000100000000000000000000111111111111000000000000000000000000000000000111100000000000000000000001110001011011111111111101011?????????11000111000000000000000000001101000000000000000??????????????????111111110111011111011110000000111111001110000000000000000000000011101000000000000?????1011?????????100101000000000000000000000000000000101110001??????????1111000001111111111111?????11111000000000?????11100000000001110000000000??111100000000000000000000000000010110111100000000000000000000000000010110111100000000000000000000000000010110111100000000000000000000000000010110111100000000000000000000000000010110111100000000000000000000000000010110111100000000000000000000000000010110111100000000000000000000000000010110111100000000000000000000000000010110111100000000000000000000000000010110111100000000000000000000000000010110111100000000000000000000000000010110111100000000000000000000000000010110111100000000000000000000000000010110111100000000000000000000000000010110111100000000000000000000000000010110??11110001100000000000000011000000000000000???111111000000010111001111110000000111111000000000101100000000011111000000000000111100011000000000001110110101011100101100100100010010001001111101011111100111111111110111110000000000101000000000000000001111111111100100000?????1111111100000000000100000000000100??????????111110111111011101110111111111110????10111????????????????????????1111111111000000??????????????????????111111111110000000000000111000010000001000001001111001110010000011110000000111110111011110011011111?1000????111110111110000000000000000000000000000000000000110??????????111111111011111111010110101111111111111011110111111111001100000011100110001001111101111101111110000000000001000100000000000000000001111000000000000000000000001100000111000000011000000?????100111011111????1110110000011000000011100111001110110011111111111101101111??11000011110001111011110010110101111101111??????????11001??????????????????111101111111110111110101011111101111111111101111001001111100000111110000111111110111111??111100000000000000000000000100111111000000000000111110111111111000001001111010??10111110111011101110111110000000000000000000000011100000000000000????1011111111111111000010001110011110001011100110011011??111111000000000000000000000011110100000011100000001000000000000011100000???11111111111??????11100111000000000000110001100??????????110110111101110110000000000000000001110000000000000011111100000000000000101000011110111111010000000000000000000000000000100011100111000011???????1100000000000000000001???????00000111110000000001001100010001111100000000000???????1111000011000001???????????1100000000000000000111011111100??????????????11110010010000001110000000000000000100000111000000000000111000000000000000011100000000000111000000001000000001100000001100000000101000000000000?????????1110000000111000000000000000000000011010000??10111110111011001111??????????1111??????????11111111001001110???11001111110????10??????????111111100111000110000100000000000100000000000100000000000100000000000100???11111000000000000000111111101000000110??10111111?????????01111111000000000001110100000000000001111??11???11??11??????0000000000101000000000001111110000000000000000000110000000001111100000000000000010000000010000000000001000000000000001110000000000000000000000000001100001010110000000000000000000000??????11111000000000010000000??????11111110000110000001111000110111100011000000000000000000011110000000000000????????????110000001100000000000001100000011000000000000011000000110000000000000???????????????????????1100000000000000001001000000011111100000000000????10010000000000010010000000001101111110000010010000000000010010000000001101111110000011101111000000000001010111100000000000??????????????????????????????????????111111000000??1100011110000000000000000000000000011000000000011000100000000000000110110000000000000110000000000100001000011000000000011111000000011100000000000000000001100000000000100000000000??????????????????000000000000???????????????????????????111010000000000000001100111011100000000000110000000001100000000000000000101100000000111000000000000100010000001??????10000001111011000000000000001110000000000000000000000000000001??????????111100011000000000000000000000000000111100000001000100000??00000000000000011?????????????????11000000000000100110000001000000000011110000010000000100000000000110100????00????1110000000000001000001110000000000001000001110000000000001000001110000000000001000001000111110111000000000100000000000001??????????????11111111110000000000010000001?????????110000000100000000000001110110000110000000010000000000000111011000011100000000000111011000000000000000000000110100000000000000000000000100001100000000111001001000000000000000000100000000000000000111000111110000011111100000111100000000000001111110000001100000000000000000000010000001111111000000000000000000000000001111100????????????11111111111000000000000000000000000000000000001001100000000000011111101000000000000000010000110000011100000000000000011111000000000000001111110000000000000001110110000000000000000000000001110000000000000000110000000000011100000000001111000000001101000000000000000010000100000011101110000000000000110000000011010000000000000000100001000000111100000000000000000110011100000000000000000000010000000111110000000111000000000000001100000000000110000000000000000000000011111100000000000000000001110000000000000000000001111111000000000000000110001100000000000001111100000000000000000000011100001100110011?????????????????????????????????????????????10110??????????????????????????????????????????????????????????????????????????????????????????????????????????????????????0001????????????????????????????????????????????????????????10001110000000????????????????????????????????????11100000000000001111100000000000000??????????????????11110000111000000000000000011010011011???00????????????????????????????????????????????????111111111111110000000111111111111110000000????????????????111110100000????????????????????????????????????????1?10?11110???????????????????11?????????????1110000000000011000000000???????????????????????????????????????????????????????????????????????????????????????????????????11110000000000000000000000011010000100000000000000000000000001000000100001000000
Hyaenidae	????????????????????????????????????????????????????????????????????????????????????????????????????????????????????????????????????????????????????????????????????????????????????????????????????????????????????????????????????????111000000000000001000000000000000011001100000000????????????????????????????????????????????????????????????????????????????????????????????????????????????????????????????????????????????????????????????????????????????????????????????????????????????????????????????????????????????????????????????????????????????????????????????????????????????????????????????????????????????????????????????????????????????????????????????????????????????????????????????????????????????????????????????????????????????????????????????????????????????????????????????????????????????????????????????????????????????????????????????????????????????????????????????????????????????????????????????????????????????????????????????????????????????????????????????????????????????????????????????????????????????????????????????????????????????????????????????????????????????????????????????????????????????????????????????????????????????????????????????????????????????????????????????????????????????????????????????????????????????????????????????????????????????????????????????????????????????????????????????????????????????????????????????????????????????????????????????????????????????????????????????????????????????????????????????????????????????????????????????????????????????????????????????????????????????????????????????????????????????????????????????????????????????????????????????????????????????????????????????????????????????????????????????????????????????????????????????????????????????????????????????????????????????????0000000000101000000000101?????????????????????????????????????????????????????????????????????????????????????????????????????????????????????????????????????????????????????????????????????????????????????????????????????????????????????????????????????????????????????????????????????????????????????????????????????????????????????????????????????????????????????????????????????????????????????????????????????????????????????????????????????????????????????????????????????????????????????????????????????????????????????????????????????????????????????????????????????????????????????????????????????????????????????????????????????????????????????????????????????????????????????????????????????????????????????????????????????????????????????????????????????????????????????????????????????????????????????????????????????????????????????????????????????????????????????????????????????????????????????????????????????????????????????????????????????????????????????????????????????????????????????????????????????????????????????????????????????????????????????????????????????????????????????????????????????????????????????????????????????????????????????????????????????????????????????????????????????????????????????????????????????????????????????????????????????????????????????????????????????????????????????????????????????????????????????????????????????????????????????????????????????????????????????????????????????????????????????????????????????????????????????????????????????????????????????????????????????????????????????????????????????????????????????????????????????????????????????????????????????????????????????????????????????????????????????111111000000111111000000111111000000111111000000?????????????????????????????????????????????????????????????????????????????????????????????????????????????????????????????????????????????????????????????????????????????????????????????????????????????????????????????????????????????????????????????????????????????????????????????????????????????????????????????????????????????????????????????????????????????????????????????????????????????????????????????????????????100000000011110000000001000000000111110000000010000000001111100000000???????????????????????????????????????????????????????????????????????????????????????????????????????????????????????????????????????????????????????????????????????????????????????????????????????????????????????????????????????????????????????????????????????????????????????????????????????????????????????????????????????????????????????????????????????????????????????????????????????????????????????????????????????????????????????????????????????????????????????????????????????????????????????????????????????????????????????????????????????????????????????????????????????????????????????????????????????????????????????????????????????????????????????????????????????????111100001111100011111000???????????????????????????????????????????????????????????????????????????????????????????????????????????????????????????????????????????????????????????????????????????????????????????????????????????????????????????????????????????????????????????????????????????????????????????????????????????????????????????????????????????????????????????????????????????????????????????????????????????????????????????????????????????????????????????????????????????????????????????????????????????????????????????????????????????????????????????????????????????????????????????????????????????????????????????????????????????????????????????????????????????????????????????????????????????????????????????????????????????????????????????????????????????????????????????????????????????????????????????????????????????????????????????????????????????????????????????????????????????????????????????????????????????????????????????????????????????????????????????????????????????????????????????????????????????????????????????????????????????????????????????????????????????????????????????????????????????????????????????????????????????????????????????????????????????????????????????????????????????????????????????????????????????????????????????????????????10000010?????????????????????????????????????????????????????????????????????????????????????????????????????????????????????????????????????????????????????????????????????????????????????????????????????????????10010000000000?????????????????????????????????????????????????????????????????????????????????????????????????????????????????????????????????????????????????????????100000000010?????????????????????????????????????????????????????????????????????????????????????????????????????????????????????????????????????????????????????????????????????????????????????????????????????????????????????????????????????????????????????????????????????????????????????????????????????????????????????????????????????????????????????????????????????????100000100000
Hydrochaeridae	???????????????100000000000000000000001111??????????????????????????????????????????????????????????????????????????????????????????????????????????????????????????????????????????????????????????????????????????????????????????????111111111111000000000000000000000000000000000000????111100000000000001100000000111100000000??????????????????1100000000000000000000000000001110????????????????????111111111100011111000000000000000000001001000???????????????????????????????????????????????????????????????????????????????????????????????????????????????????????????????????????????????????????????????????????????????????????????????????????????????????????????????????????????????????????????????????????????????????????????11000000000000000000000000000000001111????????????????????????????1100000000000000001111110000000000?????????????????????????????????????????????????????????????????????????????????????????????????????????????????????????????????????????????????????????????????????????????????????????????????????????????????????????????????????????????????????????????????????????????????????????????????????????????????????????????????????????????????????????????????????????????????????????????????????????????????????????????????????????????????????????????????????????????????????????????????????????????????????????????????????????????????????????????????????????????????????????????????????????????????????????????????????????????????????????????????????????????????????????????????????????????????????????????????????????????????????????????????????????????????????????????????????????????????????????????????????????????????????????????????????????????????????????????????????????????11110000000000000011111000000000000????????????????????????????????????????????????????????????????????????????????????????????????????????????????????????????????????????????????????????????????????????????????????????????????????????????????????????????????????????????????????????????????????????????????????????111110110000011111111101110000000000000000000000?????????????????????????????????????????????????????????????????????????????????????????????????????????????????????????????????????????????????????????????????????????????????????????????????????????????????????????????????????????????????????????????????????????????????????????????????????????????????????????????????????????????????????????????????????????????????????????????????????????????????????????????????????????????????????????????????????????????????????????????????????????????????????????????????????????????????????????????????????????????????????????????????????????????????????????????????????????????????????????????????????11000000000000000000000000000000001110???????????????????????????????????????????????????????????????????????????????????????????????????????????????????????????????????????????????111111100000000011110000000111101111100011111000000000000000?????????????????????????????????1111000000010001101100????????????111111111100000000000000001100011100000000????????????????????????????????????????11110000000000000??????????????????????????????????????1110000000000000000111000000000000000000110000000000000000000001110000000?????????????????????????????1100000000000011000000000???????????????????110000000000000000000000000000111?????????????????????????????????????????????????????????????????????????????????????????????????????????????????????????????????????????????????????????????????????111??111000000011110010000000000000000?????????????????????????1111100000000000110001111100000000??????????????????????????????????????????????????????????????????????????????????????????????????????????????????????????????????????????????????????????????????????????????????????????????????????????????????11000000000000000000011??????1111111011100000000???????????????????????????????????????????????????????????????????????????????????????????????????????????????????????????????????????????????????????????????????????????????????????????????????????????????????????????????????????????????????????????????????????????????????????????????????????????????????????????????????????????????????????????????????????????????????????????????????????????????????????????????????????????????????????????????????????????????????????????????????????????????????????????????????????????????????????????????????????????????????????????????????????????????????????????????????????111?????????????????????????????????????????????????????100000000000000000001?????????????????????????????????????????????????????????????????????????????????????????????????????????????????????????????????????????????????????????????????????????????????????????????????????????????????????????????????????????????????????????????????????????????????????????????????111000000000000111000111000000000000111000111000000000000111000111000000000000111000????????????????????????????????????????????????????????????????????????????????????????????????????????????????????????????????????????????????????????????????????????????????????????????????????????????????????????????????????????????????????1001000000000000000000111100100111110000000000????????????????????????????????????????????????????????????????????????????????????????????????????????????????????????????????????????????????????????????????????????????????????????????????????????????????????????????????????????????????????????????????????????????111111111111111000000000000000000000000000000000000???????????????????????????????????????????????????????????????????????????????????????????????????????????????????????????????????????????????????????1100000000000000000000001????????????????????????????????????????????????????????????????????????????????????????????????????????????????????????????????????????????????????????????????????????????????????????????????????????????????????????????????????????????????????????11101000???????????????????????????????????????????????????????????????????????????????????????????????????????????????????????????????????????????????????????????????????????????????????????????????????????????????????????????????????????????????????????????????11110000111111100000000000000000000?????????????????????????????????????????????????????????????1000000110000001??????????????????????????????????????????????????????????????????????????????????????????????????????????????????????????????????????????????1???????????????????????????????????????????????????????????????????????????????????????????????????????????????????????????????????????????????????????????????????????11000000000000000000000000000000111?????????????????????????????????110000000000
Hylobatidae	???????????????????????????????????????????????????????????????????????????????????????????????????????????????????????????????????????????????????????????????????????????????????????????????????????????????????????????????????????????????????????????????????????????????????????????????????????????????????????????????????????????????1001????????????????????????????????????1100????????????????????????????????????????????????????????????????????????????????????????????????????????????????????????????????????????????????????????????????????????????????????????????????????????????????????????????????????????????????????????????????????????????????????????????????????????????????????????????????????????1000000011111100???????????????????????????????????????????????????????????????????????????????????????????????????????????????????????????????????????????????11111000000000?????????????????????????????????111100000000000000000000000000010110111100000000000000000000000000010110111100000000000000000000000000010110111100000000000000000000000000010110111100000000000000000000000000010110111100000000000000000000000000010110111100000000000000000000000000010110111100000000000000000000000000010110111100000000000000000000000000010110111100000000000000000000000000010110111100000000000000000000000000010110111100000000000000000000000000010110111100000000000000000000000000010110111100000000000000000000000000010110111100000000000000000000000000010110111100000000000000000000000000010110??1111000??????????????????????????????????????????????????1011100111??????????111111000000000??????????????????????????????111100011100000000001110??????????????????????????????????????????????????????????????????????????????????????????????????????????????????????????????????????????????????????????????????????????????????????????????????????????????????????????????????????????????????????????????????????????????111111111110000000000000???????1000000100000100111100111001000001110000000??????????????????????????????????????????????????????????????????????????????????????????????????????????????????????????????????????????????????????????????????????????????????????????????????????????????????????????????????????????????????????????????????????????????????????????????????????????????????????????????????????????????????????????????????????????????????????????????????????????????????????????????????????????????????????????????????????????????????????????????????????????????????????????????????????????111100000000000000000000000?????1111000000000000?????????????11000001001111010??10111110111011101110111110000000000000000000000011100000000000000??????????????????????????????????????????????????????????????????????????????????????????????????????????????????????????????????????????????????????11100111000000000000???????????????????????????????????????????????????????????????????????????????????????????????????????????????????????????????????????????????????????????????????????????????????????????????????????????????????????????????????????????????????????????????????????????????????????????????????????????????????????????????????????????????1110000000000000000100000111000000000000111000000000000000011100000000000???????????????????????????????????????????????????????????????1110000000???????????????????????????????????????????????????????????????????????????????1111111000????????????????????????????????????????????????????????????????????????????????????????????????????????????????????????????????????????????????????????????????????????????????????????????????????????????????????????????????????????????????????????????????????????????????????????????????????????????????????????????????????????????????????????????????????????????????????????????????????????????????????????????????????????????????????????????????????????????????????????????????????????????????????????????????????????????????????????????????????????????????????????????????????????????????????????????????????????????????????????????????????????????11111100000000000????100100000000000100100000000011011111100000100100000000000100100000000011011111100000????????????????????????????????????????????????????????????????????????????111111000000??????????????????????????????????????????????????????????????????????????????????????????????????????????????????????????????????????????????????????????????????????????????????????????????????????????????????????????????????????????????????????????????????????????????????????????????????110000000000000000010???????????????????????????????????????????????????????????????????????????????????????????????????????????????????????????????????????????????????????11110000000??????????????????????????????????????????????????????????????????????????????????????????????????????????????????????????????????????????????????????????????????????????????????????????????????????????????????????????????????????????????????????????????????????111111111100000000000?????????????????110000000100000000000001110110000110000000010000000000000111011000011100000000000111011000000000000000000000????????????????????????????????1100000000111001001000000000000000000100000000000000000111000111110000011111100000111100000000000001111110000001100000000000000000000010000001111111000000000000000000000000001111100????????????1111111111100000000000000000000000000000000000???1100000000000011??????????????????????????????????1110000000000000001111100000000000000111111000000000000000111011000000000000000000000000????????????????????????????????????????????????????????????????????????????????????????????????????????????????????????????????????????????????????????????????????????????????11100000000000000000000010000000111110000000??????????????????????????????11000000000000000000000001111110000000000000000000111000000000000000000000111111100000000000000011000110000000000000?????????????????????????????????????????????????????????????????????????????????????????????????????????????????????????????????????????????????11111111100?????????????????????????????????????????????????????????????????????????????????????????????????????????????????????????????????????????????????????????????????????????????????????????????????????????????????????????????????????????????????????11010011011?????????????????????????????????????????????????????111111111111110000000111111111111110000000????????????????????????????????????????????????????????????????????????????????????????????????????????????????????????????????????????????????????????????????????????????????????????????????????????????????????????????????????????????????????????????????????????????????????????????????????????????????100001000000
Hystricidae	???????????????100000000000000000000001100????1111110001111110000000000000000000011111110000011000000000000000000???????????????????????????????????????????????????????????????????????????????????????????????????????????????????????111111111000000000000000000000000000000000000000????111100000000000001100000000110000000000??????????????????1100000000000000000000000000001000????????????????????1111111111000111000000000000000000000010000001000000000011111110000000000000000????????????????????????11001110000000000111111000111000000000000000000000000000000100000000000000000000000000???????????????????????????????????????????????????????????????????????????????????????????????????????????????????????????????????????????11000000000000000000000000000000001100????????????????????????????1100000000000000001111001000000000??????????????????????????????????????11101??????????????1000011011100000001101110000000??111000000000000000000000000000000001111000000000000000000000000000000001111000000000000000000000000000000001111000000000000000000000000000000001111000000000000000000000000000000001111000000000000000000000000000000001111000000000000000000000000000000001111000000000000000000000000000000001111000000000000000000000000000000001111000000000000000000000000000000001111000000000000000000000000000000001111000000000000000000000000000000001111000000000000000000000000000000001111000000000000000000000000000000001111000000000000000000000000000000001111000000000000000000000000000000001?????????1111000000000000011110000000000000????????????????????????????????????????????????????????????????????????????????????????????????????????????????????????????????????????????????????????????????????????11110000000000000011100000000000000???????????????????01001????????????????????????????????????????????????????????????????????????????????????????????????????????????????????????????????????????????????????????????????????????????????????????????????????????????????????????????????????????????????????????????????111110110000011111000000000000000000000000000000?????????????????????????????????????????????????????????????????????110111000??????????????????????????????????????????????????????????????????1111111000000000110000000000000000???????????????????????????????????????????????????????????????????????????????????????????????????????????????????????????????????????????????????????????????????????????????????????????????????????????????????????????????????????????????????????????????????????????????????????????????????????????????????????????????????????????????????????????????????????????????????????????????????????????????????????????????????????????????????????????????????????????????????11000000000000000000000000000000001000??????????????????????????????????????????????????????????????????????????????????????????????????????????1100000000000000000010000111000000000111111100000000011000000000111101111100011100000000000000000?????????????????????????????????111100000001000100????????????????111111111000000000000000001100011000000000????????????????????????????????????????11101000000000000??????????????????????1100000000000100??????????????????????????????????????????????????????????????????????????????????????????????????????1100000000000010000000000???????????????????110000000000000000000000000000100??????????????????????????????????????????????????????????????????????????????????????????????????????????????????????????????????????????????????????????????????????????110000000000000000000000000000000?????????????????????????1111100000000000110001110000000000?????????????????????????????????????????????????1110000000000000000000000110000000?????????????????????????????11111010110000000000000000001111110000100110010000000000000000001010101000000001111110100000?????????????????????????????????????????????????????????????????????????????111001110000000000??????????????????????????????????????????????????????????????????????????????????????????????????????????????????????11000000000000000011100000000???????????????????????????????????????????????????????????????????????????????????????????????????????????????????????????????????????????????????????????????????????????????????????????????????11000110011100000000000000000000000????????????????????????????????????????????????????????????????????????????????????????????????11111100000110000000000000000000000?????????????????????????????????????????????????????????????????????11000011001100000000???????????????????????????????????????????????????????????????????????????????????????????????????????????????????????????????????????????????????????????????????????????????????????????????????????????????????????????????????????????????????????????????????????????????????????????????????????????????????????????????????????????????????????????????????????????????????????????????????????????????????????????????????????????????????????????????????????????????????????????????????????????????????????????????????????????????????????????????????????????????????????????????????????????????????????????????????????????????????????????????????????????????????????????????1001000000000000000000111100100100000000000000???????????????????????????????????????????????????????????????????????????????????????????????????????????????????????????????????????????????????????????????????????????????????????????????????????11010000000000000000111100000000?????????????????????????????????????11111111110000000000000000000000000000000000000000011100000000000000001001110000000?????????????????????????11010000000000000000111100000000??????????????????????????????110100000000000000001111000000001100000000000000000000001????????????????????????????????????????????111000000000000001001110000000???????????????????????????????????????????????????????????????????????????????????????????????????????????????????????????????????????????????????????????????1000100000000?????????????????????????110??????????????????????????????????????????????????????????????????????????????????11110????????????????????????????????????????????????????????????????????????????????????????????????????10000001100000????????????????????????????????????11110000111111010000000000000000000?????????????????????????????????????????????????????????????1000000010000000??????????????????????????????????????????????????????????????????????????????????????????????????????????????????????????????????????????????????0???????????????????????????????????????????????????????????????????????????????????????????????????????????????????????????????????????????????????????????????????11000000000000000000000000000000100?????????????????????????????????110000000000
Indridae	??????????????????????????????????????????????????????????????????????????????????????????????????????????????????????????????????????????????????????????????????????????????????????????????????????????????????????????????????????????????????????????????????????????????????????????????????????????????????????????????????????????????????????????????????????????????????????????????????????????????????????????????????????????????????????????????????????????????????????????????????????????????????????????????????????????????????????????????????????????????????????????????????????????????????????????????????????????????????????????????????????????????????????????????????????????????????????????????????????????????????????????????????????????????????????????????????????????????????????????????????????????????????????????????????????????101000????????????????????????????????????????????????????????????????????????????????????????????????????????????????????????????????????????????????????????????????????????????????????????????????????????????????????????????????????????????????????????????????????????????????????????????????????????????????????????????????????????????????????????????????????????????????????????????????????????????????????????????????????????????????????????????????????????????????????????????????????????????????????????????????????????????????????????????????????????????????????????????????????????????????????????????????????????????????????????????????????????????????????????????????????????????????????????????????111000??????????????????????????????????????????????????????????????????????????????????????????????????????????????????????????????????????????????????????????????????????????????????????????????????????????????????????????????????????????????????????????????????????????????????????????????????????????????????????????1111000010000??????????????????????111111100000110000000000?????????????????????????????111001111100000000000????????????????????????????????????????????????????????????????????????????????????????????????????????????????????????????????????????????????????????????????????????????????????????111111000000000000111100000000000000000000????????????????????????????????????????????????????????????????????????????????????????????????????????????????????????????????????????????????????????????????????????????????????????????????????????????????????????????????????????????????????????????????????????????????????????????????????????????????????????????????????????????????????????????????????????????????????????????????????????????????????????????????????????????????????????????????????????????????????????????????????????????????????????????????????????????????????????????????????????????????????????????????????????????????????????????????????????????????????????????????????????????????????????????????????????????????????????????????????????????????????????????????????????????????????????????????????????????????????????????????????????????????????????????????????????????????????????????????????????????????????????????????????????????????????????????????????????????????????????????????????????????????????????????????????????????????????????????????????????????????????????????????????????????????????????????????????????????????????????????????????????????????????????????????????????????????????????????????????????????????????????????????????????????????????????????????????????????????????????????????????????????????????????????????????????????????????????????????????????????????????????????????????????????????????????????????????????????????????????????????????????????????????????????????????????????????????????????????????????????????????????????????????????????????????????????????????????????????????????????????????????????????????????????????????????????????????????????????????????????????????????????????????????????????111111000000000000000001111110000000000000000011111100000000000000000???????????????????????????????????????????????????????????????????????????????????????????????????????????????????????????????????????????????????????????????????????????????????????????????????????????????????????????????????????????????????????????????????????????????????????????????????????????????????????????????????????????????????????????????????????????????????????????????????????????????????????????????????????????????????????????????????????????????????????????????????????????????????????????????????????????????????????????????????????????????????????????????????????????????????????????????????????????????????????????????????????????????????????????????????????????????????????????????????????????????????????????????????????????????????????????????????????????????????????????????????????????????????????????????????????????????????????????????????????????????????????????????????????????????????????????????????????????????????????????????????????????????????????????????????????????????????????????????????????????????????????????????????????????????????????????????????????????????????????????????????????????????????????????????????????????????????????????????????????????????????????????????????????????????????????????????????????????????????????????????????????????????????????????????????????????????????????????????????????????????????????????????????????????????????????????????????????????????????????????????????????????????????????????????????????????????????????????????????????????????????????????????????????????????????????????????????????????????????????????????????????????????????????????????????????????????????????????????????????????????????????????????????????????????????????????????????????????????????????????????????????????????????????????????????????????????????????????????????????????????????????????????????????????????????????????????????????????????????????????????????????????????????????????????????????????????????????11100????????????????????????????10100????????????????????????????????????????????????????????????????????????????????????????????????????????????????????????????????????????????????????????????????????????????????????????????????????????????????????????????????????????????????????????????????????????????????????????????????????????????????????????????????????????????????????????????????????111111111110000010111111111111110000010111????????????????????????????????????????????????????????????????????????????????????????????????????????????????????????????????????????????????????????????????????????????????????????????????????????????????????????????????????????????????????????????????????????????????????????????????????????????????100001000000
Lemuridae	???????????????111100000000000000000010000??????????????????????????????????????????????????????????????????????????????????????????????????????????????????????????????????????????????????????????????????????????????????????????????111100000000010000000000000000000000000000000000????111100000000000001111110000000000000000??????????????????1100000000000000000000000010000000????????????????????111100000000000000000000100000100000001000000???????????????????????????????????????????????????????????????????????????????????????????????????????????????????????????????????????????????????????????????????????????????????????????????????????????????????????????????????????????????????????????????????????????????????????????11100000000000000000000000100001000000????????????????????????????1100000000000000001000000000010000???????????????????????????????????????????11100101000000???????????????????????????????????????????????????????????????????????????????????????????????????????????????????????????????????????????????????????????????????????????????????????????????????????????????????????????????????????????????????????????????????????????????????????????????????????????????????????????????????????????????????????????????????????????????????????????????????????????????????????????????????????????????????????????????????????????????????????????????????????????????????????????????????????????????????????????????????????????????????????????????????????????????????????????????????1111000??????????????????????????????????????????????????????????????????????111000101000000?????????????1110011000000000011111000000000000000???????????????????????????????????????????????????????????????????10000000000000000000000000000000110???????????????????????????????????????????????????????????????????????????????????????????????????????????????????????111101????????????1111000010000???????110011?????????11111110000011000000000010000001000000100000100100001111001111000000000000??????????????????????????????????111110111001100000000000000000000000000000000000??????????????????????????????????????????????????????????????????????????????????????????????????????111111000000000000111100000000000000000000??????????????????????????????????111000000011000000???????????????????????????????????????????????????????????????????????????????????????1100101???????????????????????????????????????????????????????????????????????????????????????????????????????????????????111001000111110000??????????????????????????????????????????????????????????????????????????????11000001001110000??????????????????????110000000000000000000000000000011110000000000????????????????????????????????????????????????????????????11110000000000000000000000110000000000???????????????????????????????????????????????????????????????????????????????????????????????????????????????????????????????????????????????111111000000000000000001000111101111000000000010000000000000????????11010??????????????????????????????????????????????????????11111000000000100100000000??????????????????????????????????????????????????110000????????????????????????????????????????????????????????????????????????????????????????????????????????????????????????????????111000000001000000000010100001100000000000000000001000???????????????????111000000000000000000000010001000??????????????????????????????????????????????????????????????????????????????????????????????????????????????????????????????????????????????????????????????????????????111000000000000000111000000110000?????????????????????????1111100000000000100000000000000000???????????????????????????????????????????????????????????????????????????????????????????????????????????????????????????????????????????????????????????????????????????????????????????????????????????????????????????????????????????????1111111000000000000???????????????????????????????????????????????????????????????????111110000000000000000001111100000000000000000011111000000000000000000?????????????????????????????????????????????????????????????????????????10010000000000010010000000001101000000000010010000000000010010000000001101000000000011000000011000000001000000001100000000???????????????????????????????????????????????????????????????????????????????????????????????????????????????????????????????????????????????????????????????????????????????????????????????????????????????????????????????????????????????????????????????????????????????????????????????????????????????????11001001????????????????????????????????????????????????????????????????????????????????????????????????????????????????????????????????????????????????????????????????????????????????????????????????????????????????????????????????????????????????????????????????????????????????????????????????????????????????????????????????????????????????????????????????????????????????????????????????????????????????????????????????????????????????????????????????????????????????????????????????????????????????????????????110000000100000000000001000001000110000000010000000000000100000100011100000000000110000100000000000000000000???????????????????????????????????????????????1001000000000000000000110000000000000011000000?????????????????????????????????????????????????????????????????????????????????????11000000000000000000000000001000010????????????1111110000010000000000000000000000000000000000??????????????????????????????????????????????????????????????????????????????????????????111111000000000000000110000100000000000000000000000???????????????????????????????????????????????????????????????????????????????????????????????????????????????????????????????????????????????????????111100000000000000000100011100000000000000000000010000000100000000000??????????????????????????????110000000000000000000000011100010000000000000000001110000000000000000000001110000100000000000000???????????????????????????????????????????????????????????????0000000000010??11101000?????11100????????????????????????????10100???????????????????????????????????????????????????????????????????????????????????????1111000????????????????????????????????????????????????????????????????????10001110000000????????????????????????????????????11100000000000001000000000000000000??????????????????11110000111000000000000000011011100000??????????????????????????111111000000???????????????111111111110000010111111111111110000010111?????????????????????????????????????????1000000000000111????????????????11001??????????????????????????????????????????????????????????????????????????????????????????????????????????????????????????????????????????????????????????????11110000000000000000000000010000000?????????????????????????????????100001000000
Leporidae	?????????111010111100001100000000000000000????111111000111100000000000000000000001111100000000000000001000000000011000000010000000000000001001001???????????????????????????101????1100???????????????0??????1100111111????110011111011011111110000010000000000000000000000000000000000011111111000000000000011111000010000000000001110001000????????1100000000000000000000000000000001????????????11011101111100000000000000000000111110000000001000000100000000001111100000000000000000011000000000011110000000010000000000001000111111000100000000000000000000000000000000???????????????????????????00001??1001001110111000????11011111011100101000000000000000000001110000000000000010?????????????????????????????11101110???10000000111000001110000000000000000000000000000011000000000???????11?????????11011?????????????????????????????????????????????????????100000?????????111000000???????????????????11010000000111101000000011??111100000000000000000000000000010100111100000000000000000000000000010100111100000000000000000000000000010100111100000000000000000000000000010100111100000000000000000000000000010100111100000000000000000000000000010100111100000000000000000000000000010100111100000000000000000000000000010100111100000000000000000000000000010100111100000000000000000000000000010100111100000000000000000000000000010100111100000000000000000000000000010100111100000000000000000000000000010100111100000000000000000000000000010100111100000000000000000000000000010100111100000000000000000000000000010100??????????????????????????????????????????????1110000000000???????????????????????????????????1010111000000??????????????????????????????????????????????????1001111100001100000110000010111111??11001011????1?????1000000000000000000000000000000010111??10????????????????????????????????????????????????????????????????????1101100????????????????????????????????????????????????????????1100000000000??????????????????????1111110000000000000000001101000100000010000011000000011111000000000000000001110??1011111100???10?11?????????111110110000010000000000000000000001000000000000???????????????????????110??111100?????1100?1000100??10??????11110010110000001?????????100111100??????1111111010000000000000000000000000000000001111100000000000000000000010000000???????????????????????10001101????????1110???1000101100000????????????????????11??????????????11?????????????????????????????????110?????????????????10000110000110000110000100??1111111000111000????11100001101111???????????????000000001110001000???1100??????????100011100000000000000110000?????????????????????111011??110?????????????????????????????????????????11000000000000000000000000000001100000000000011??????????????110100001110??????????????100000110000??????1110000000000000000000000000000001000010000000001000000000000010011111???11100000111??????10000??????????????????????11??????????101????????????110000000000000000001100100000000000011111000000000000000000010011110111110001000010000000000000000000000???????????11001???????????????????????????????????????????11111100000010000000000000??????????????????????????????????????????????????11000000000000000000000??????????????????????10000000000000001110000000000000000110110000000000000000110000000000000000000001000000011110000000000000000000000000011100000000000000000000001???????????????????111000000000000000000000010001000????10100010001000????????????????????????????1111110000???11001101110100??110001????????????100011100??1100000000????????????????????????????????????????????????100???10111000000000000000111111101000000111????111000?????????1??1110000000000000000000000000000001??11???????????11??????0000000000001000000000000011000000000000000000000000000000001111000000000000000001100000011100000000010000000000000001100000000000000000000000000000010001011000000000000000000000000?????????????????????????????1001111111111000000000010???????111001000000000111000000000000100000000000000000????????????????????????????????????????????????????????????????????????????????????????????????????????1100000000000000001000100000011000010000000000????10010000000000010010000000001110000000000010010000000000010010000000001110000000000011000000011000000001000000001100000000??????????????????????????????????????111100000000??1100011001000000000000000000000000011000000000011110000000000000000111000000000000000110000000000110100000011000000000011100000000011110000000000000000010000000000000000000000000??????????????????1000000000011000100001100??????????????10000000000000000000????????111000000000001001000000011000000000000000000011000000001000000000000000011??????????????????????????????????????????11110000000000000????????????????????????????????11?????????????????????????????110000000001000111100????????????????????????????????????1100000000000011000000000100000000001????????10000000100000000000100010??????????111000000000000110000111000000000000110000111000000000000110000111000000000000110000100011000011100000000011100000?????????????????????111110000001000000000?????????????????110000000100000000000010000000000110000000010000000000001000000000011100000000000100000001100000000000000000???1000000000000000000000001100011000000000000010010000000000000000001110000000000001000000001111000000000?????????11100000000000001100000110001100000000000000000000011100000000011000000000000000000000000000000001????????????1111100000001000001000000000000000000000000000???110000000000000010110100000000000000001100100000001110000000000000001100011100000000000111111100000000000001000000000000000000000000000000111000000000000000010010010000001110000000000100010000000110100000000000000001100100000001100111000000000000010011100001101000000000000000011001000000011100000000000000000000101110000000000000000000001100000100000000000011100000000000000100100100000011000000000000000000000001000000011100000000000000111000000000000000000000100000001000010000000011100000000000000000111100000000000000000000000001000??????????0000000000001??11110000??????????????????????10101????????????????????????????????????????????????????????????????????????????????????????????????????????????????????????????????????????????????????????????????????????????????????????????????????????????????????????????????????11110000111100000000000000000000000?????????111000000111111010000000000000000000?????????????????????????????????????????????????11???????????????????????????????????????????????????????????????????????????????????????????????????????????????????????????0????00000???????????????????11?????????????1110000000000010010000010???????????????????????????????????????????????????????????????????????????????????????????????????11100000000000000000000000000001000100000000000000000000000001100000100000000001
Loridae	?????????????????????????????????????????????????????????????????????????????????????????????????????????????????11000000010000000000000001001110?????????????????????????????????????????????????????????????????????????????????????????????????????????????????????????????????????????????????????????????????????????????????????????????????????????????????????????????????????????????????????????????????????????????????????????????????????????????????????????????????????????????????????????????????????????????????????????????????????????????????????????????????????????????????????????????????????????????????????????????????????????????????????????????????????????????????????????????????????????????????????????????????????????????????????????????????????????????????????????????????????????????????????????????????????????????????????????????????????????????????11100110000000???????????????????????????????????????????????????????????????????????????????????????????????????????????????????????????????????????????????????????????????????????????????????????????????????????????????????????????????????????????????????????????????????????????????????????????????????????????????????????????????????????????????????????????????????????????????????????????????????????????????????????????????????????????????????????????????????????????????????????????????????????????????????????????????????????????????????????????????????????????????????????????????????????????????????????????????????1111000?????????????????????????????????????1111000000000????111000??????????111000110000000?????????????1110010100000000011111110000000000000?????????????????????????????????????????????????????????????????????????????????????????????????????????????????????????????????????????????????????????????????????????????????????????????????????????????????????????????111101????????????1111100100000???????110011?????????111111100000100000000000???????1000000100000100100001111001100010000000000?????????????????????????????????????????????????????????????????????????????????????????????????????????????????????????????????????????????????????????????????????????????????????????????????????????????????????????????????????????????????????????????????????????????????????????????????????????????????????????????????????????????????????????????????????????????1100110???????????????????????????????????????????????????????????????????????????????????????????????????????????????????111001100??????????????????????????100011111100000000000000000??????????????????????????????????11000001001100000??????????????????????111000000000000000000000000000000000000000000???????????????????????????????????????????????????????????????????????????????????????????????????????????????????????????????????????????????????????????????????????????????????????????????????????????????????????????????????????????????????????????????????????????????????????????????????????????????????????????????????????????????????????????????????????????????????????????????????????????????????????????????????????????????????????????????????????????????????????????????????????????????????????????????????????????????????????????????????????????????????????????????????????????????????????????????????????????????????????????????????????????????????????????????????????????????????????????????????????????????????????????????????????????????????????????????????????????????????????????????????????????????????????????????????????????????????????????????????????????????????????????????????????????????????????????????????????????????????????????????????????????????????????????????????????????????????????????????????????????????????????????????????????????????????????????????????????????????????????????????????????????????????????????????????????????????????????????????????????????????????????????????????????????????????????????????????????????????????????111000010000000000000001110000100000000000000011100001000000000000000????????????????????????????????????????????????????11100000000000000????10010000000000010010000000001101100000100010010000000000010010000000001101100000100011101000100000000001010100010000000000???????????????????????????????????????????????????????????????????????????????????????????????????????????????????????????????????????????????????????????????????????????????????????????????????????????????????????????????????????????????????????????????????????????????????????????????????????????????????11001001???????????????????????????????????????????????????????????????????????????????????????????????????????????????????????????????????????????????????????????????????????????????????????????????????????????????????????????????????????????????????????????????????????????????????????????????????????????????????????????????????????????????1110000000000001000001110000000000001000001110000000000001000001110000000000001000001000111000?????????????????????????????????????????111111000000000000000?????????????????110000000100000000000001000001100110000000010000000000000100000110011100000000000110000110000000000000000000???????????????????????????????????????????????????????????????????????????????????????????????????????????????????????????????????????????????1100000000000000000000010000001100011000000000000000000000000001000010????????????1111110000010000000000000000000000000000000000?????????????????????????????????????????????????????1110000000000000001000000000011000000???????????????????????????????????????????????????????????????????????????????????????????????????????????????????????????????????????????????????????????????????????????????????????????????????????????????????????????????????11100000000000000000000010000000110001100000??????????????????????????????110000000000000000000000011000001000000000000000001110000000000000000000001110000100000000000000????????????????????111110000000000000000000001000000??????????0000000000010??11101000??????????????????????11000???????????10100???????????????????????????????????????????????????????????????????????????????????????1111000????????????????????????????????????????????????????????????????????10001110000000????????????????????????????????????????????????????????????????????????????????????????????????????????????????????11011000000??????????????????????????111111000000???????????????111111111110000011000111111111110000011000???????????????????????????????11001000111000000000000111???????????????????????????????????????????????????????????????????????????????????????????????????????????????????????????????????????????????????????????????????????????????????????????????????????????????????????????????????????????????????????100001000000
Macroscelididae	???????????????111100000000000100000000000????11100000000000000000000000000000000????????????????????????????????11111000000000000000000000000000110000000000010011100???????????????????1100???????????????????????????????????????????100000000000000000000000000000000000000000111000????111000000000000000000000000000000110000??????1010????????1110000000000000000110100000000000????????????????????1111000000000000000000001000001000000010000101100011100000000000000000000000000100000000000000000111000?????????????????100000000000000000000000000000000001000110111111000000000001100000100???????????????????????????????????????????????????????????????????????????????????????????????????????????????????????????????????????????11110000000000000000010000000000000000????????????????????????????1111000000110000000000000000000000???????????????????????????????????????????????????????????????????????????????????????????????????????????????????????????????????????????????????????????????????????????????????????????????????????????????????????????????????????????????????????????????????????????????????????????????????????????????????????????????????????????????????????????????????????????????????????????????????????????????????????????????????????????????????????????????????????????????????????????????????????????????????????????????????????????????????????????????????????????????????????????????????????????????????????????????????????????????????????????????????????????????????????????????????????????????????????????????????????????????????????????????1101100000????????????????????????????????????????????????????????????????????????????????????????????????????????????????????????????????????11100000000000000000000011100010000????????????????????????????????????????????????????????????????????????????????????????????????????????????????????????????????????????????????????????????????????????????????????????????????????????????????????????????????????????????????????????????????????????????????????????000000000000000000000000000000000000000000110010??????????????????????????????????????????????????????????????????????????????????????????????????????111110000000000000000001100010000000000000??????????????????????????????????100000000000000100????????????????????????????????????????????????????????????????????????????????????????????????????????????????????????????????????????????????????????????????????????????????????????????????????????????????????????????????????????????????????????????????????????????????????????????????????????????????????????????????????????????????????????100000000000000000000000000000000000001110010????????????????????????????????????????????????????????????10000000000000000000000000000000000001????1110000000000000000000000000??????????????????????????????????????????????????????????????????????????0000000000000000000000000000001000110100000000000000000000000000100000000000000000000000000000000???????????????????????????????????????????????????????????????????????????????????????????????????????????????????????????????????????????????110000???????????????????????????????????????11110010001000001100000000000000000000000000000011011000?????????????????????????????????111110001100000000000000000001100000000000000111000000???????????????????111100000000000000110000000000000??????????????????????????????????????????????????????????????????????????????????????????????????????????????????????????????????????????????????????????????????????????111000000000000000000000000000010?????????????????????????1111000000000000000000000001111000???????????????????????000001000000110000000000001000000000000000000000000000101111111000000000000000000001100100000000000000000000000010000????????????????????????????????????????????????????????????????11100011100000000000000010000??????1111000000000000001???????????????????1100????????????????????????????????????????????????????????????????????????????????????????????????????????????????????????????????????????10000000000000000000000110000???????????????????????????????????????????????????????????????????????????????????????????????????????????????????????????????????????????????????????????????????????????????????????????????????10000000000000000000000000000111000100000000000000000111000110001100000000000000000001000000000000000001000100000000000000000110001????????????????????????????????????????????????????????????????????????????????????????????????????????00000000000000000001????????110000000000000000110001011111000000000000000011101001000000000000000000000????????100000110000000000000000000000000010000000000111000????????????????????????????????????????????????????????????????????????????????????????????????????????????????????????1000000000000000000011100111100100000????????11110100000000000000000000100011????110000000000000000100110000000000000000100110000000000000000100110000000000000000100??????????10000000000000001001???????????????????????????????????????????????????????????????????????????????????????????????????????????????????????????????????????????????????????????????????????00000000000000000000000000000100???????????????1000000000000000000000000000000000000000000000??????????????????????????????????????????????????1110000000000000001100100000000000011100000000000000000001001000000000????????????1000000000000000000000000000000000000000001110000??????????????????10000000000000000000000000011100100000000000000000000000000000001100110000000000000000000000000000000000000000000000000010000000000000000000000000011100110000000000000000010011010000000000000000000000000011100??????????????????????????????10000000000000000000000000011100111111000000000011000000011000000000000000000000000000000000000011100100000000000000000000000011100100000000000000000000000000000000000000011000100001000000000000000000000000000000000000001000100???????????????????????????????????????????????????????????????0000000010000??11101000??????????????????????10110???????????11000????????????????????????????????????11000000000???????????????????????????????????????????????????????????????????????????????????????????????????????????????????10000001000000?????????????100????????????????????11110000110000000000000000000000000?????????100000000111110000000000000000000000?????????????????????????????????????11000000000010?????????????000000000000000000000000000000000000000000????????????????????????????????????????????????????????????????????0???????????????????????????????????????????1110000000000010011100100????????????????????????????????????????????10000000???????????????????????????????????????????????11111000000000000000000000000000000000000000000000000000000000010001100000000000
Manidae	???????????????111100000011000000000000000????111111000100000001000000001100000001100000000000000000000011000011011000000011100000000100000000000111001100100000000000??????????????????????????????????????????????????????????????????111000000000000001000000000000000010000000000000????111110000000100100000000000000000000000??????1000????????1111100000000000100000000000000000????????????????????11110000000000000000000011000100000000???????1000000000010000000101000000000001111110000000000000000000?????????????????111000000000000101000000000000010000000000111111110000001000000000000???????????????????????????????????????????110000000000001100000000????????????????????????????????????????????????????????????????????????11111100000000000000000000000000000000????????????????????????????1111000000100000000000000000000000111100???????????????????????????????????????????????????????????????????????????????????????????????????????????????????????????????????????????????????????????????????????????????????????????????????????????????????????????????????????????????????????????????????????????????????????????????????????????????????????????????????????????????????????????????????????????????????????????????????????????????????????????????????????????????????????????????????????????????????????????????????????????????????????????????????????????????????????????????????????????????????????????????????????????????????????????????????????????????????????????????????????????????????????????????????????????????????????????????????????????????????????????????????????????????????????????????????????????????????????????????????????????????????????????????????????????????????????????????????????11110000000000000011000000000000000??????????????????????????????????????????????????????????????????????????????????????????????????????????????????????????????????????????????????????????????????????????????????????????????????????????????????????????????????????????????????????????????????????????????????????????????????????????????????????????????????????????????????????????????????????????????????????????????????????????????????????????????????????????????1000000000000000000000000000000000000000001110000000000000000000000000000000111110000000000000?????????????????????????????????????????????????????????????????????????????????????????????????????????????????????????????????????????????????????????????????????????????????????????????????????????????????????????????????????????????????????????????????????????????????????????????????????????????????10000000000000000??????????????????????111111111111100000000000000000000000000000000????????????????????????????????????????????????????????????11111100000000001000000000000000000000????0000001110000101000000000000??????????????????????????????????????????????????????????????????????????1110000000000000000000000000000000000111111111000000000000000000111100000000000000000000100000000???????????????????????????????????????????????????????????????????????????????????????????????????????????????????????????????????????????????110000???????????????????????????????????????????????????????1110000000000000000100000100110000000000111100000000000000100000000000000111000000001101101100000000001100000000000000000000110???????????????????111110000000000010000000000000000??????????????????????????????????????????????????????????????????????????????????????????????????????????????????????????????????????????????????????????????????????????111000000000000000111110000000000??????????????????????????????????????????????????????????????????????????????????00000000000010000000000000111110000010000000000010000000000011111110100000001000000000000100000000000011011000000000011110000000000000000001110000000000???????????????????????????????????11111100000100000000000??????1111111000000000100???????????????????0000????????????????????????????????????????????????????????????????????????????????????????????????????????????????????????????????????????11100000100110000000000000000???????????????????????????????????????????????????????????????????????????????????????????????????????????????????????????????????????????????????????????????????????????????????????????????????1100010000000101000000000000100000011111100000000000000000000000000100001001100100000111110000000000000000011100000000000000000000011000000000000000000000011110000000??????????????????????????????????????????1000110000000??????????????????????????????????????????111111000000000000000000011000000010000000000011000000001111010011000000000??????????????1000000111000010110000000000???????????????????????????????????????????????????????????????????????????????????????????1100000000??11000000000001100000000000000111001111000000000000000000000????????????????????10000000111000010000000000??????????111111000000000000000111111000000000000000111111000000000000000111111000000000000000??????????11111111000000000000???????????????????????????????????????????????????????????11000000011111110000000000000000011000000001111111000000000000000001111110000000000000000000000000000000000000011000000000000000000000000000???????????????1001111100000000000000000000000000000000000000?????????????????????????????????????????????????????????????????????????????????????11111100000100000000000000000000000????????????1100000000000000000011110000001100000000000000000??????????????????11011001001100100000000000000000111110000000000000000000000000000000011111000000000000000000000000110000000001000000000011111100000001000000000000000000111111100000000000000000011011001001100100000000000000000????1111111000000000000000000011011001001100100000000000000000111111110000000000000000011111110000000000010000000000000000000000000111111001001000000000000000000111111000001000000000000000000000000000000000000001111110000100000100000000000000000000000000000????????????????????????????????????????????????????????????????????????????????????????????????????????????11000????????????????????????????????????????????????????????????????????????????????????????????????1000000???????????????????????????????????????????????????????????????????????????11000000000000????????????????????????????????????10000000000000000000000000000011100??????????????????111000000000100000000001000???????????000??????????????????????????????????????????????????111100000000000000000111100000000000000000????????????????????????????????????????????????????????????????????????????????????????????????????????????????1111111000000000000000000???????????????????????????????????????????????????????????????????????????????????????????????????11111111000000000000000000000000000110000000000000000000010000000000100000000000
[truncated: 419,689 more chars]
