# Supplementary material for: A higher-level MRP supertree of placental mammals
Source: BMC Evol Biol. 2006 Nov 13;6:93. doi: 10.1186/1471-2148-6-93 (PMC1654192; doi:10.1186/1471-2148-6-93)
Supplement: Additional file 5 — NEXUS file (can be viewed using a text editor) containing all source trees used in the subsidiary LEA analysis, in parenthetical notation. Weights given to each source tree are also listed. [file 1471-2148-6-93-S5.nex]

#NEXUS

begin trees;

[character set: YWHAB (HGNC-approved)]
[weight = 1]	tree RobB_pr_211_1_YWHAB_MRP_cons.tre = (Bovidae,Muridae,Primates);

[character set: CHRM1 (HGNC-approved)]
[weight = 1]	tree RobB_pr_256_1d.tre = (Suidae,Primates,Muridae);

[character set: CHRM2 (HGNC-approved)]
[weight = 1]	tree RobB_pr_256_1f.tre = (Muridae,(Suidae,Primates));

[character set: CHRM4 (HGNC-approved)]
[weight = 1]	tree RobB_pr_256_1e.tre = (Primates,(Suidae,Muridae));

[character set: ACTA1 (HGNC-approved)]
[weight = 1]	tree RobB_pr_349_35.tre = (Leporidae,(Primates,Muridae));

[character set: ACTA1 (HGNC-approved)]
[weight = 1]	tree RobB_pr_349_36.tre = (Leporidae,(Primates,Muridae));

[character set: ADRA1A (HGNC-approved)]
[weight = 1]	tree RobB_pr_256_1a.tre = (Bovidae,(Muridae,Primates));

[character set: ADRA2A (HGNC-approved)]
[weight = 1]	tree RobB_pr_256_1b.tre = (Muridae,(Suidae,Primates));

[character set: ADRA2B (HGNC-approved)]
[weight = 1]	tree RobB_pr_240_4.tre = (((Macroscelididae,((Elephantidae,(Dugongidae,Procaviidae)),(Orycteropodidae,Chrysochloridae))),(Bovidae,Equidae,Erinaceidae,Talpidae,(Leporidae,Primates))),(Caviidae,Muridae));

[character set: POMC (HGNC-approved)]
[weight = 1]	tree RobB_pr_323_7b.tre = (Caviidae,((Bovidae,Suidae),Muridae));
[weight = 1]	tree RobB_pr_348_16.tre = (Muridae,(Bovidae,Suidae,Balaenopteridae));
[weight = 1]	tree RobB_pr_349_19.tre = (Primates,(Muridae,Caviidae));

[character set: AK1 (HGNC-approved)]
[weight = 1]	tree RobB_pr_189_1a.tre = ((Primates,Suidae),(Leporidae,Bovidae));

[character set: AK3 (HGNC-approved)]
[weight = 1]	tree RobB_pr_189_1b.tre = (Primates,(Bovidae,Muridae));

[character set: ALB (HGNC-approved)]
[weight = 1]	tree RobB_pr_322_1.tre = (Bovidae,(Primates,Muridae));

[character set: ADH1A (HGNC-approved)]
[weight = 1]	tree RobB_pr_236_1b.tre = (Geomyidae,Muridae,(Leporidae,(Equidae,Primates)));

[character set: ADH5 (HGNC-approved)]
[weight = 1]	tree RobB_pr_236_1a.tre = ((Equidae,Primates),Muridae);

[character set: ALDH1A1 (HGNC-approved)]
[weight = 1]	tree RobB_pr_304_1b.tre = (Muridae,(Macroscelididae,((Equidae,Primates),Bovidae)));

[character set: ALDH2 (HGNC-approved)]
[weight = 1]	tree RobB_pr_304_1a.tre = (Primates,Bovidae,(Equidae,Muridae));

[character set: AKR1A1 (HGNC-approved)]
[weight = 1]	tree RobB_pr_251_1a.tre = (Suidae,(Muridae,Primates));

[character set: AKR1B1 (HGNC-approved)]
[weight = 1]	tree RobB_pr_251_1b.tre = (Muridae,(Primates,(Suidae,Bovidae)));

[character set: DAO (HGNC-approved)]
[weight = 1]	tree RobB_pr_349_56.tre = (Leporidae,(Suidae,Primates));

[character set: ALAS2 (HGNC-approved)]
[weight = 1]	tree RobB_pr_144_1_ALAS2_MRP_cons.tre = ((Primates,Monodontidae),Muridae);

[character set: AMY1A (HGNC-approved)]
[weight = 1]	tree RobB_pr_209_1.tre = (Muridae,(Suidae,Primates));

[character set: APP (HGNC-approved)]
[weight = 1]	tree RobB_pr_302_1.tre = ((Suidae,(Caviidae,(Leporidae,((Primates,Bovidae),Carnivora)))),Muridae);

[character set: ACE (HGNC-approved) C-domain]
[weight = 1]	tree RobB_pr_203_1a.tre = ((Leporidae,Primates),Muridae);

[character set: ACE (HGNC-approved) N-domain]
[weight = 1]	tree RobB_pr_203_1b.tre = (Primates,(Leporidae,Muridae));

[character set: SLC4A1 (HGNC-approved)]
[weight = 1]	tree RobB_pr_349_30.tre = (Muridae,(Leporidae,Primates));

[character set: ANXA5 (HGNC-approved)]
[weight = 1]	tree RobB_pr_198_1.tre = (Muridae,(Bovidae,Primates));

[character set: SERPINA3 (HGNC-approved)]
[weight = 1]	tree RobB_pr_231_1a.tre = (Suidae,(Muridae,Primates));

[character set: SERPINA1 (HGNC-approved)]
[weight = 1]	tree MarcelC_RL_30_1.tre = (Muridae,((Primates,Bovidae),(Leporidae,Caviidae)));

[character set: APOA1 (HGNC-approved)]
[weight = 1]	tree RobB_pr_202_1.tre = (Erinaceidae,(Muridae,((Suidae,Bovidae),(Carnivora,(Leporidae,Primates)))));

[character set: APOE (HGNC-approved)]
[weight = 1]	tree RobB_pr_349_59.tre = (Primates,(Leporidae,Bovidae));

[character set: AQP2 (HGNC-approved)]
[weight = 1]	tree MarcelC_RL_7_1_AQP2_MRP_cons.tre = (((Bovidae,Equidae),Carnivora,((Elephantidae,Procaviidae),Macroscelididae,Orycteropodidae),Leporidae,Manidae,Muridae,Primates),Dasypodidae);

[character set: ATP4A (HGNC-approved)]
[weight = 1]	tree RobB_pr_349_17.tre = (Primates,(Muridae,Caviidae));

[character set: MTATP6 (HGNC-approved)]
[weight = 1]	tree RobB_pr_346_2_MTATP6_MRP_cons.tre = (((Balaenopteridae,Bovidae,Carnivora,Equidae,Rhinocerotidae),Muridae),Primates);
[weight = 1]	tree RobB_pr_348_2_MTATP6_MRP_cons.tre = (Muridae,(Suidae,(Bovidae,Balaenopteridae)));

[character set: MTATP8 (HGNC-approved)]
[weight = 1]	tree RobB_pr_346_3_MTATP8_MRP_cons.tre = (Primates,(Muridae,(Carnivora,Equidae,Rhinocerotidae,Bovidae,Balaenopteridae)));

[character set: GOT1 (HGNC-approved)]
[weight = 1]	tree RobB_pr_247_1a.tre = (Bovidae,(Primates,Muridae));
[weight = 1]	tree RobB_pr_247_1c.tre = (Suidae,(Primates,Muridae));

[character set: GOT2 (HGNC-approved)]
[weight = 1]	tree RobB_pr_247_1_GOT2_MRP_cons.tre = (Suidae,(Primates,Muridae));

[character set: B1 repeat SINE element (not HGNC-approved)]
[weight = 1]	tree RobB_pr_213_1.tre = (Sciuridae,(Caviidae,Muridae));

[character set: basement membrane type IV collagen antigen (not HGNC-approved) immunological distances]
[weight = 1]	tree RobB_pr_282_1.tre = (Bovidae,(Primates,Soricidae,Leporidae,(Caviidae,Muridae)));

[character set: BDNF (HGNC-approved)]
[weight = 1]	tree MarcelC_RL_27_1.tre = (Bovidae,(Suidae,(Primates,Muridae)));

[character set: BCHE (HGNC-approved)]
[weight = 1]	tree RobB_pr_180_1.tre = ((Primates,(Carnivora,(Suidae,Bovidae))),(Leporidae,Muridae));

[character set: CDH2 (HGNC-approved)]
[weight = 1]	tree RobB_pr_264_1.tre = (Primates,(Muridae,Bovidae));

[character set: CAPN1 (HGNC-approved)]
[weight = 1]	tree RobB_pr_253_1d.tre = (Leporidae,(Primates,(Suidae,Bovidae)));

[character set: CALR (HGNC-approved)]
[weight = 1]	tree RobB_pr_349_48.tre = (Leporidae,(Primates,Muridae));
[weight = 1]	tree RobB_pr_349_58.tre = (Leporidae,(Bovidae,Primates));

[character set: CA1 (HGNC-approved)]
[weight = 1]	tree RobB_pr_266_1a.tre = (Equidae,(Bovidae,(Leporidae,Primates)));

[character set: CA2 (HGNC-approved)]
[weight = 1]	tree RobB_pr_266_1b.tre = (Muridae,((Leporidae,Primates),(Equidae,Bovidae)));

[character set: CA3 (HGNC-approved)]
[weight = 1]	tree RobB_pr_266_1c.tre = (Primates,(Bovidae,Equidae));

[character set: COMP1 (HGNC-approved)]
[weight = 1]	tree RobB_pr_195_1.tre = (Muridae,(Primates,Bovidae));

[character set: CSN1S1 (HGNC-approved)]
[weight = 1]	tree MarcelC_RL_33_1c.tre = ((Leporidae,(Caviidae,Bovidae)),Muridae);

[character set: CSN1S2A (HGNC-approved)]
[weight = 0.5]	tree MarcelC_RL_33_1b_1.tre = (Muridae,((Leporidae,Bovidae),Caviidae));
[weight = 0.5]	tree MarcelC_RL_33_1b_2.tre = ((Leporidae,Bovidae),(Muridae,Caviidae));

[character set: CSN2 (HGNC-approved)]
[weight = 0.5]	tree RobB_pr_149_2_1.tre = (Leporidae,(Primates,((Carnivora,(Camelidae,(((Tragulidae,(Bovidae,(Cervidae,(Giraffidae,Antilocapridae)))),(Hippopotamidae,(Monodontidae,Balaenopteridae))),(Suidae,Tayassuidae)))),(Tapiridae,Equidae))),Muridae);
[weight = 0.5]	tree RobB_pr_149_2_2.tre = (Leporidae,(Primates,((Carnivora,(Camelidae,(((Tragulidae,((Cervidae,Bovidae),(Giraffidae,Antilocapridae))),(Hippopotamidae,(Monodontidae,Balaenopteridae))),(Suidae,Tayassuidae)))),(Tapiridae,Equidae))),Muridae);
[weight = 1]	tree RobB_pr_23_8.tre = (Camelidae,(((Tragulidae,(Bovidae,(Cervidae,Giraffidae))),(Hippopotamidae,(Balaenopteridae,(Physeteridae,(Delphinidae,Ziphiidae))))),(Suidae,Tayassuidae)));

[character set: CSN3 (HGNC-approved)]
[weight = 1]	tree RobB_pr_149_1.tre = ((Primates,(Carnivora,(((Camelidae,((Tragulidae,(Antilocapridae,(Giraffidae,(Cervidae,Bovidae)))),(Hippopotamidae,(Delphinidae,Balaenopteridae)))),(Suidae,Tayassuidae)),(Tapiridae,Equidae)))),(Leporidae,(Caviidae,Muridae)));
[weight = 1]	tree RobB_pr_23_9.tre = (Rhinocerotidae,(Camelidae,((Tragulidae,(Giraffidae,(Bovidae,Cervidae))),(Hippopotamidae,(Delphinidae,Physeteridae,Ziphiidae,Balaenopteridae))),(Suidae,Tayassuidae)));

[character set: CAT (HGNC-approved)]
[weight = 1]	tree RobB_pr_248_1_CAT_MRP_cons.tre = (Bovidae,Muridae,Primates);

[character set: CTSB (HGNC-approved)]
[weight = 1]	tree RobB_pr_182_1a.tre = (Muridae,(Bovidae,Primates));

[character set: CTSL (HGNC-approved)]
[weight = 1]	tree RobB_pr_182_1c.tre = (Muridae,(Carnivora,Primates));

[character set: CTSS (HGNC-approved)]
[weight = 1]	tree RobB_pr_182_1b.tre = (Muridae,(Bovidae,Primates));

[character set: CD1A (HGNC-approved) ?l-?2 domains]
[weight = 1]	tree RobB_pr_152_2.tre = (Primates,(Leporidae,Muridae));

[character set: CD1A (HGNC-approved) ?3 domain]
[weight = 1]	tree RobB_pr_152_1a.tre = (Leporidae,(Primates,Muridae));

[character set: CMA1 (HGNC-approved)]
[weight = 1]	tree RobB_pr_150_1.tre = (Muridae,(Carnivora,Primates));

[character set: MYC (HGNC-approved)]
[weight = 1]	tree RobB_pr_221_1.tre = (Muridae,(Carnivora,(Sciuridae,Primates)));

[character set: common cetacean highly repetitive DNA component/common cetacean satellite (not HGNC-approved)]
[weight = 1]	tree RobB_pr_352_1_MRP_cons.tre = (Balaenopteridae,(((Delphinidae,Phocoenidae),Ziphiidae),Physeteridae));
[weight = 1]	tree RobB_pr_357_1.tre = (Ziphiidae,(Monodontidae,Delphinidae));
[weight = 1]	tree RobB_pr_358_1.tre = (Balaenidae,(Eschrichtiidae,Balaenopteridae));

[character set: C3 (HGNC-approved)]
[weight = 1]	tree RobB_pr_349_7.tre = (Primates,(Muridae,Caviidae));
[weight = 1]	tree RobB_pr_349_45.tre = (Muridae,(Leporidae,Primates));

[character set: mt control region - CR/mtDNA control-region (not HGNC-approved)]
[weight = 1]	tree RobB_pr_143_1.tre = (Equidae,Rhinocerotidae,(Suidae,((Balaenidae,Delphinidae),(Cervidae,Bovidae))));
[weight = 1]	tree RobB_pr_377_1.tre = (Delphinidae,(Phocoenidae,(Physeteridae,((Balaenopteridae,Eschrichtiidae),Balaenidae))));

[character set: CRP (HGNC-approved)]
[weight = 1]	tree RobB_pr_331_1a.tre = (Primates,(Leporidae,(Caviidae,Muridae)));

[character set: Creatine kinase (not HGNC-approved)]
[weight = 1]	tree RobB_pr_349_34.tre = (Primates,(Leporidae,Muridae));

[character set: CRYAA (HGNC-approved)]
[weight = 1]	tree RobB_pr_294_1a.tre = (Primates,(Muridae,Bovidae));
[weight = 1]	tree RobB_pr_23_16.tre = (Rhinocerotidae,(Bovidae,Giraffidae,Phocoenidae,Balaenopteridae,Hippopotamidae,Suidae,Camelidae));
[weight = 1]	tree RobB_pr_323_2b.tre = ((Caviidae,Muridae),(Bovidae,Camelidae,Suidae));
[weight = 1]	tree RobB_pr_348_6.tre = (Muridae,(Bovidae,Suidae,Balaenopteridae,Phocoenidae));
[weight = 1]	tree RobB_pr_348_17.tre = (Muridae,(Camelidae,(Suidae,(Balaenopteridae,Phocoenidae))));
[weight = 1]	tree RobB_pr_348_22.tre = (Muridae,(Camelidae,Bovidae,(Balaenopteridae,Phocoenidae)));
[weight = 1]	tree RobB_pr_349_2.tre = (Primates,(Muridae,Caviidae));
[weight = 1]	tree RobB_pr_349_26.tre = (Muridae,(Leporidae,Primates));
[weight = 1]	tree RobB_pr_349_66.tre = (Leporidae,(Bovidae,Primates));

[character set: CRYAB (HGNC-approved)]
[weight = 1]	tree RobB_pr_294_1b.tre = (Muridae,(Bovidae,Primates));

[character set: CRYBB2 (HGNC-approved)]
[weight = 1]	tree RobB_pr_165_1_CRYBB2_MRP_cons.tre = (Muridae,(Primates,Bovidae));

[character set: CRYGB (HGNC-approved)]
[weight = 1]	tree RobB_pr_165_1_CRYGB_MRP_cons.tre = (Muridae,(Primates,Bovidae));

[character set: PPIC (HGNC-approved)]
[weight = 1]	tree RobB_pr_224_1c.tre = ((Primates,Bovidae,Suidae),Muridae);

[character set: CFTR (HGNC-approved)]
[weight = 1]	tree MarcelC_RL_8_1.tre = (((Leporidae,Primates),Bovidae),Muridae);

[character set: MTCYB (HGNC-approved)]
[weight = 1]	tree RobB_pr_23_4.tre = (Rhinocerotidae,(Camelidae,(Hippopotamidae,(((Tragulidae,(Bovidae,(Cervidae,Giraffidae))),((Monodontidae,Ziphiidae),(Physeteridae,Balaenopteridae))),(Suidae,Tayassuidae)))));
[weight = 1]	tree RobB_pr_158_1_MTCYB_MRP_cons.tre = (((((Geomyidae,Pedetidae),(Hystricidae,Thryonomyidae),Muridae),Sciuridae),Heteromyidae),Leporidae);
[weight = 1]	tree RobB_pr_346_15.tre = ((Primates,((Carnivora,(Equidae,Rhinocerotidae)),(Bovidae,Balaenopteridae))),(Muridae,Sciuridae));
[weight = 1]	tree MarcelC_RL_15_1.tre = ((Hystricidae,(Erethizontidae,(Echimyidae,(Dasyproctidae,Caviidae)))),Muridae);
[weight = 1]	tree MarcelC_RL_42_1.tre = (((((Hippopotamidae,(Delphinidae,(Balaenopteridae,Physeteridae))),(Suidae,Tayassuidae),Camelidae,(Tragulidae,(Antilocapridae,(Giraffidae,Bovidae,Cervidae)))),(Equidae,Rhinocerotidae),(Elephantidae,Dugongidae),Carnivora),Caviidae),Muridae);
[weight = 0.25]	tree MarcelC_RL_11_1_1.tre = (Geomyidae,((Primates,Muridae),(((Hystricidae,Caviidae),(Suidae,(((Cervidae,Bovidae),Antilocapridae),(Balaenopteridae,Carnivora)))),(Sciuridae,Leporidae))));
[weight = 0.25]	tree MarcelC_RL_11_1_2.tre = (Geomyidae,(Muridae,(((Hystricidae,Caviidae),(Suidae,(((Cervidae,Bovidae),Antilocapridae),(Balaenopteridae,Carnivora)))),(Primates,(Sciuridae,Leporidae)))));
[weight = 0.25]	tree MarcelC_RL_11_1_3.tre = (Geomyidae,((Primates,Muridae),(((Hystricidae,Caviidae),(Suidae,((Bovidae,(Cervidae,Antilocapridae)),(Balaenopteridae,Carnivora)))),(Sciuridae,Leporidae))));
[weight = 0.25]	tree MarcelC_RL_11_1_4.tre = (Geomyidae,(Muridae,(((Hystricidae,Caviidae),(Suidae,((Bovidae,(Cervidae,Antilocapridae)),(Balaenopteridae,Carnivora)))),(Primates,(Sciuridae,Leporidae)))));

[character set: CYCS (HGNC-approved)]
[weight = 1]	tree RobB_pr_23_17.tre = (Rhinocerotidae,(Bovidae,Suidae,(Hippopotamidae,(Balaenopteridae,Camelidae))));
[weight = 1]	tree RobB_pr_351_2.tre = (((Leporidae,Primates),(Muridae,Caviidae)),(Carnivora,(Equidae,(Eschrichtiidae,(Hippopotamidae,Suidae,(Bovidae,Camelidae))))));

[character set: MTCO1 (HGNC-approved)]
[weight = 1]	tree RobB_pr_346_4_MTCO1_MRP_cons.tre = ((Balaenopteridae,Bovidae,Carnivora,Equidae,Rhinocerotidae),(Muridae,Primates));

[character set: MTCO2 (HGNC-approved)]
[weight = 1]	tree RobB_pr_271_1.tre = (Dasypodidae,((Primates,(Cynocephalidae,(Tupaiidae,Macroscelididae))),((Bovidae,(Pteropodidae,(Rhinolophidae,Phyllostomidae))),(Muridae,Bathyergidae))));
[weight = 1]	tree RobB_pr_346_16.tre = ((Primates,((Carnivora,(Equidae,Rhinocerotidae)),(Bovidae,Balaenopteridae))),(Muridae,Bathyergidae));
[weight = 1]	tree MarcelC_RL_11_2.tre = ((Sciuridae,Geomyidae),(Primates,(Caviidae,((Leporidae,(Bathyergidae,Muridae)),(Suidae,((Balaenopteridae,(Bovidae,Cervidae)),(Antilocapridae,Carnivora)))))));

[character set: MTCO3 (HGNC-approved)]
[weight = 1]	tree RobB_pr_346_6_MTCO3_MRP_cons.tre = ((Muridae,Primates),(Carnivora,Equidae,Rhinocerotidae,Bovidae,Balaenopteridae));
[weight = 4]	tree MarcelC_RL_32_1.tre = (Muridae,(Primates,(Bovidae,Pteropodidae)));

[character set: COX6A2 (HGNC-approved)]
[weight = 1]	tree RobB_pr_166_1a.tre = (Primates,(Bovidae,Muridae));

[character set: COX6A1 (HGNC-approved)]
[weight = 1]	tree RobB_pr_166_1b.tre = (Primates,(Bovidae,Muridae));

[character set: COX7A2 (HGNC-approved)]
[weight = 1]	tree RobB_pr_200_1.tre = ((Bovidae,Primates),Muridae);

[character set: CYP3A (HGNC-approved)]
[weight = 1]	tree RobB_pr_178_1a.tre = (((Leporidae,(Muridae,Caviidae)),Primates),((Carnivora,Suidae),Bovidae));

[character set: cytochrome P-450 MC family (not HGNC-approved)]
[weight = 1]	tree RobB_pr_163_1c.tre = (Leporidae,(Primates,Muridae));
[weight = 1]	tree RobB_pr_163_1d.tre = ((Leporidae,Primates),Muridae);

[character set: cytochrome P-450 PB family (not HGNC-approved)]
[weight = 1]	tree RobB_pr_163_1a.tre = (Primates,(Leporidae,Muridae));
[weight = 1]	tree RobB_pr_163_1b.tre = (Primates,(Leporidae,Muridae));

[character set: CYP17A1 (HGNC-approved)]
[weight = 1]	tree RobB_pr_163_1e.tre = (Muridae,(Bovidae,Primates));

[character set: SOD1 (HGNC-approved)]
[weight = 1]	tree MarcelC_RL_29_1.tre = (((Equidae,(Primates,Muridae)),(Leporidae,Caviidae)),(Suidae,Bovidae));

[character set: DEFA1 (HGNC-approved)]
[weight = 1]	tree RobB_pr_155_1.tre = ((Muridae,Caviidae),(Leporidae,Primates));

[character set: DMP1 (HGNC-approved)]
[weight = 1]	tree MarcelC_RL_13_1.tre = (Muridae,(Bovidae,Primates));

[character set: DIO1 (HGNC-approved)]
[weight = 1]	tree RobB_pr_270_1.tre = (Carnivora,(Primates,Muridae));

[character set: DPEP1 (HGNC-approved)]
[weight = 1]	tree RobB_pr_349_55.tre = (Suidae,(Leporidae,Primates));

[character set: DRD2 (HGNC-approved)]
[weight = 1]	tree RobB_pr_256_1c.tre = (Bovidae,(Primates,Muridae));

[character set: DDC (HGNC-approved)]
[weight = 1]	tree MarcelC_RL_22_1_DDC_MRP_cons.tre = (((Bovidae,Suidae),Muridae,Primates),Caviidae);

[character set: EEF1A1 (HGNC-approved)]
[weight = 1]	tree MarcelC_RL_22_2_EEF1A1_MRP_cons.tre = (Muridae,(Primates,Leporidae));

[character set: EDN1 (HGNC-approved)]
[weight = 1]	tree RobB_pr_274_1b.tre = (Muridae,(Primates,Carnivora,Suidae));

[character set: EDN3 (HGNC-approved)]
[weight = 1]	tree RobB_pr_274_1a.tre = (Leporidae,(Primates,Muridae));

[character set: ECE1 (HGNC-approved)]
[weight = 1]	tree RobB_pr_204_1.tre = (Bovidae,(Muridae,Primates));

[character set: EPO (HGNC-approved)]
[weight = 1]	tree RobB_pr_205_1c.tre = ((Primates,(Suidae,(Bovidae,Delphinidae))),((Equidae,Muridae),Carnivora));

[character set: liver esterase activity]
[weight = 0.5]	tree RobB_pr_293_1_1.tre = (Muridae,(Heteromyidae,Sciuridae),(Caviidae,Hystricidae));
[weight = 0.5]	tree RobB_pr_293_1_2.tre = (((Heteromyidae,Muridae),Sciuridae),(Caviidae,Hystricidae));

[character set: FCGR1A (HGNC-approved)]
[weight = 1]	tree RobB_pr_153_1b.tre = (Carnivora,(Primates,Muridae));

[character set: FCGR2A (HGNC-approved)]
[weight = 1]	tree RobB_pr_153_1a.tre = (Muridae,(Bovidae,(Primates,Caviidae)));

[character set: FGB (HGNC-approved)]
[weight = 1]	tree RobB_pr_327_1c.tre = (Bovidae,(Muridae,Primates));

[character set: FGG (HGNC-approved)]
[weight = 1]	tree RobB_pr_327_1b.tre = (Primates,(Muridae,Bovidae));
[weight = 1]	tree RobB_pr_148_1a.tre = ((Camelidae,(((Tragulidae,(Cervidae,(Bovidae,Giraffidae))),(Hippopotamidae,(Balaenopteridae,(Monodontidae,Physeteridae)))),(Suidae,Tayassuidae))),(Primates,(Equidae,Tapiridae),Carnivora));
[weight = 1]	tree RobB_pr_148_1b.tre = ((((Tragulidae,(Cervidae,Bovidae,Giraffidae)),(Hippopotamidae,(Physeteridae,(Monodontidae,Balaenopteridae)))),(Camelidae,(Suidae,Tayassuidae))),(Primates,(Equidae,Tapiridae),Carnivora));
[weight = 1]	tree RobB_pr_23_10.tre = (Rhinocerotidae,(Camelidae,(((Tragulidae,(Bovidae,Cervidae,Giraffidae)),(Hippopotamidae,(Balaenopteridae,(Ziphiidae,(Monodontidae,Physeteridae))))),(Suidae,Tayassuidae))));

[character set: FGF4 (HGNC-approved)]
[weight = 1]	tree RobB_pr_179_1.tre = (Bovidae,(Muridae,Primates));

[character set: FSHB (HGNC-approved)]
[weight = 1]	tree MarcelC_RL_26_1a.tre = (Muridae,((Primates,Equidae),(Bovidae,Suidae)));

[character set: FUT1 (HGNC-approved)]
[weight = 1]	tree RobB_pr_186_1a.tre = ((Leporidae,(Primates,Suidae)),Muridae);

[character set: FUT2 (HGNC-approved)]
[weight = 1]	tree RobB_pr_186_1b.tre = (Muridae,(Leporidae,(Primates,(Bovidae,Suidae))));

[character set: FUT8 (HGNC-approved)]
[weight = 1]	tree RobB_pr_186_1c.tre = (Muridae,(Primates,Suidae));

[character set: GLUD2 (HGNC-approved)]
[weight = 1]	tree RobB_pr_281_1_GLUD2_MRP_cons.tre = ((Primates,Muridae),Bovidae);

[character set: GAD2 (HGNC-approved)]
[weight = 1]	tree RobB_pr_136_1.tre = (Muridae,(Primates,Suidae));

[character set: GABRA1 (HGNC-approved)]
[weight = 1]	tree RobB_pr_212_1b.tre = (Primates,(Muridae,Bovidae));

[character set: GABRA2 (HGNC-approved)]
[weight = 1]	tree RobB_pr_212_1c.tre = (Muridae,(Primates,Bovidae));

[character set: GABRA3 (HGNC-approved)]
[weight = 1]	tree RobB_pr_212_1d.tre = (Muridae,(Primates,Bovidae));

[character set: GABRA4 (HGNC-approved)]
[weight = 1]	tree RobB_pr_212_1e.tre = (Muridae,(Primates,Bovidae));

[character set: GABRB1 (HGNC-approved)]
[weight = 1]	tree RobB_pr_212_1a.tre = (Bovidae,(Primates,Muridae));

[character set: GABRG2 (HGNC-approved)]
[weight = 0.5]	tree RobB_pr_212_1f_1.tre = ((Muridae,Primates),Bovidae);
[weight = 0.5]	tree RobB_pr_212_1f_2.tre = (Primates,(Muridae,Bovidae));

[character set: GAS (HGNC-approved)]
[weight = 1]	tree RobB_pr_323_6b.tre = ((Caviidae,Chinchillidae),(Muridae,(Bovidae,Suidae)));
[weight = 1]	tree MarcelC_RL_44_5.tre = ((Caviidae,Chinchillidae),(Primates,Muridae));

[character set: GSN (HGNC-approved)]
[weight = 1]	tree RobB_pr_138_1.tre = (Muridae,(Primates,Suidae));

[character set: HBA1 (HGNC-approved)]
[weight = 1]	tree RobB_pr_323_3b.tre = (Caviidae,((Bovidae,Camelidae,Suidae),Muridae));
[weight = 1]	tree RobB_pr_23_14.tre = (Rhinocerotidae,(Suidae,Camelidae,((Bovidae,(Cervidae,Hippopotamidae)),(Physeteridae,(Delphinidae,Balaenopteridae)))));
[weight = 1]	tree RobB_pr_301_1a.tre = (Tenrecidae,(Erinaceidae,(Tupaiidae,((Talpidae,Soricidae),Primates))));
[weight = 1]	tree RobB_pr_348_13.tre = (Muridae,(Suidae,(Bovidae,(Delphinidae,Physeteridae))));
[weight = 1]	tree RobB_pr_348_20.tre = (Muridae,(Camelidae,(Suidae,(Delphinidae,Physeteridae))));
[weight = 1]	tree RobB_pr_348_25.tre = (Muridae,(Camelidae,(Bovidae,(Delphinidae,Physeteridae))));
[weight = 1]	tree RobB_pr_349_4.tre = (Caviidae,(Muridae,Primates));
[weight = 1]	tree RobB_pr_349_28.tre = (Primates,(Leporidae,Muridae));
[weight = 1]	tree RobB_pr_349_68.tre = (Leporidae,(Bovidae,Primates));

[character set: HBB (HGNC-approved)]
[weight = 1]	tree RobB_pr_23_15.tre = (Rhinocerotidae,(((Bovidae,Cervidae),(Balaenopteridae,(Delphinidae,Physeteridae))),(Hippopotamidae,(Suidae,Camelidae))));
[weight = 1]	tree RobB_pr_301_1b.tre = (Tenrecidae,((Erinaceidae,(Talpidae,Soricidae)),(Tupaiidae,Primates)));
[weight = 1]	tree RobB_pr_348_15.tre = (Muridae,(Suidae,(Bovidae,(Delphinidae,Balaenopteridae,Physeteridae))));
[weight = 1]	tree RobB_pr_348_21.tre = (Muridae,(Suidae,(Camelidae,(Delphinidae,Balaenopteridae,Physeteridae))));
[weight = 1]	tree RobB_pr_348_26.tre = (Muridae,(Camelidae,(Bovidae,(Delphinidae,Balaenopteridae,Physeteridae))));
[weight = 1]	tree RobB_pr_351_6.tre = (Erinaceidae,((Tupaiidae,(((Leporidae,Primates),Carnivora),((Muridae,Caviidae),(Dasypodidae,Elephantidae)))),(Equidae,(Suidae,(Camelidae,Bovidae)))));

[character set: HBE (HGNC-approved)]
[weight = 0.5]	tree RobB_pr_338_2_1.tre = (Leporidae,(Bovidae,((Tupaiidae,(Primates,Cynocephalidae)),(Pteropodidae,Megadermatidae))));
[weight = 0.5]	tree RobB_pr_338_2_2.tre = (Leporidae,(Bovidae,((Tupaiidae,(Cynocephalidae,Primates)),(Pteropodidae,Megadermatidae))));
[weight = 1]	tree RobB_pr_188_1b.tre = (Muridae,(Bovidae,(Leporidae,Primates)));

[character set: HBG1 (HGNC-approved)]
[weight = 1]	tree RobB_pr_188_1c.tre = (Bovidae,(Leporidae,Primates));
[weight = 1]	tree RobB_pr_351_9.tre = (Muridae,(Leporidae,Primates));

[character set: GCG (HGNC-approved)]
[weight = 1]	tree MarcelC_RL_44_6.tre = (Primates,Muridae,(Caviidae,Octodontidae));

[character set: MGAM (HGNC-approved)]
[weight = 0.333]	tree RobB_pr_199_1_1.tre = ((Muridae,Primates),Leporidae);
[weight = 0.333]	tree RobB_pr_199_1_2.tre = (Primates,(Leporidae,Muridae));
[weight = 0.333]	tree RobB_pr_199_1_3.tre = (Muridae,(Primates,Leporidae));

[character set: SLC2A1 (HGNC-approved)]
[weight = 1]	tree RobB_pr_261_1b.tre = ((Primates,Leporidae),(Muridae,(Bovidae,Suidae)));

[character set: SLC2A3 (HGNC-approved)]
[weight = 1]	tree RobB_pr_261_1c.tre = ((Primates,(Carnivora,Bovidae)),Muridae);

[character set: SLC2A5 (HGNC-approved)]
[weight = 1]	tree RobB_pr_261_1a.tre = (Leporidae,(Primates,Muridae));

[character set: glutathion-S-transferase (not HGNC-approved)]
[weight = 1]	tree RobB_pr_349_43.tre = (Muridae,(Leporidae,Primates));

[character set: CGA (HGNC-approved)]
[weight = 1]	tree RobB_pr_348_14.tre = (Muridae,(Bovidae,Suidae,Physeteridae));
[weight = 1]	tree RobB_pr_194_1d.tre = (Primates,(Equidae,((Suidae,Bovidae),Muridae)));

[character set: TSHB (HGNC-approved)]
[weight = 1]	tree RobB_pr_194_1c.tre = ((Primates,(Bovidae,Suidae)),Muridae);

[character set: H2AF processed pseudogene - ?H2AF (not HGNC-approved)]
[weight = 1]	tree RobB_pr_171_1.tre = (Muridae,(Bovidae,(Carnivora,Primates)));

[character set: HMGB1 (HGNC-approved)]
[weight = 1]	tree RobB_pr_255_1a.tre = (Suidae,(Bovidae,(Primates,Muridae)));

[character set: HMGB2 (HGNC-approved)]
[weight = 1]	tree RobB_pr_255_1b.tre = (Muridae,(Primates,(Bovidae,Suidae)));

[character set: hydroxysteroid dehydrogenase - HSD (not HGNC-approved)]
[weight = 1]	tree RobB_pr_251_1c.tre = (Bovidae,(Leporidae,(Muridae,Primates)));

[character set: IGF1 (HGNC-approved)]
[weight = 1]	tree RobB_pr_349_15.tre = (Caviidae,(Muridae,Primates));

[character set: IGH@ (HGNC-approved) variable region group B]
[weight = 1]	tree RobB_pr_170_1b.tre = (Muridae,Primates,Bovidae);

[character set: IGH@ (HGNC-approved) variable region group C]
[weight = 1]	tree RobB_pr_170_1a.tre = (Leporidae,(Muridae,Primates,Suidae));

[character set: IGK@ (HGNC-approved)]
[weight = 1]	tree RobB_pr_169_1.tre = (Leporidae,(Bovidae,(Primates,Muridae)));

[character set: IGL@ (HGNC-approved) variable region group A]
[weight = 1]	tree RobB_pr_170_2a.tre = (Primates,(Equidae,Bovidae));

[character set: IGL@ (HGNC-approved) variable region group D]
[weight = 1]	tree RobB_pr_170_2b.tre = (Leporidae,(Primates,Muridae));

[character set: IGL@ (HGNC-approved) variable region]
[weight = 0.5]	tree RobB_pr_267_1_1.tre = ((Bovidae,Primates),Muridae);
[weight = 0.5]	tree RobB_pr_267_1_2.tre = (Bovidae,(Primates,Muridae));

[character set: IGL@ (HGNC-approved) constant region]
[weight = 1]	tree RobB_pr_267_2.tre = (Bovidae,(Primates,Muridae));

[character set: Immunoglobulin mu chain - IgM (not HGNC-approved)]
[weight = 1]	tree MarcelC_RL_38_1.tre = (Soricidae,((Equidae,(Primates,Carnivora)),(Leporidae,Muridae))),(Bovidae,Suidae);

[character set: INS (HGNC-approved)]
[weight = 1]	tree MarcelC_RL_5_2_INS_MRP_cons.tre = (((((Balaenopteridae,Carnivora),(Physeteridae,Suidae)),((((Caviidae,(Echimyidae,Myocastoridae)),Hystricidae),Chinchillidae),Muridae),(Leporidae,Primates)),Elephantidae,Equidae),(Bovidae,Camelidae));

[character set: IFNA1 (HGNC-approved)]
[weight = 1]	tree RobB_pr_254_1a.tre = ((Equidae,(Primates,Muridae)),(Bovidae,Suidae));

[character set: IFNB1 (HGNC-approved)]
[weight = 1]	tree RobB_pr_254_1b.tre = ((Primates,((Bovidae,Suidae),(Carnivora,Equidae))),Muridae);

[character set: IL1A (HGNC-approved)]
[weight = 1]	tree MarcelC_RL_20_1.tre = ((Leporidae,(Primates,(Bovidae,Suidae))),Muridae);

[character set: IL1B (HGNC-approved)]
[weight = 1]	tree MarcelC_RL_20_2.tre = (Bovidae,(Primates,Muridae));

[character set: RBP3 (HGNC-approved)]
[weight = 1]	tree RobB_pr_23_11.tre = (Equidae,(Camelidae,(Suidae,(Bovidae,(Hippopotamidae,(Delphinidae,(Physeteridae,Balaenopteridae)))))));
[weight = 1]	tree RobB_pr_240_2.tre = (Equidae,Leporidae,Soricidae,Carnivora,Cynocephalidae,Tupaiidae,(Bradypodidae,((Macroscelididae,Orycteropodidae),(Dugongidae,(Procaviidae,Elephantidae)))),((Delphinidae,((Eschrichtiidae,Balaenopteridae),Physeteridae)),(Suidae,Bovidae)),Muridae,(Phyllostomidae,Pteropodidae),Primates);
[weight = 1]	tree MarcelC_RL_56_1_RBP3_MRP_cons.tre = (((((((((Balaenopteridae,Delphinidae),Bovidae),Suidae),Equidae),Carnivora),((Bradypodidae,(((Dugongidae,Trichechidae),(Elephantidae,Procaviidae)),(Macroscelididae,Orycteropodidae))),(((Cynocephalidae,Tupaiidae),(Leporidae,Muridae)),Primates))),((Phyllostomidae,Pteropodidae),Soricidae)),Manidae),Erinaceidae);

[character set: LALBA (HGNC-approved)]
[weight = 1]	tree RobB_pr_23_13.tre = (Caviidae,(Camelidae,(Suidae,(Bovidae,(Hippopotamidae,(Balaenidae,Phocoenidae))))));
[weight = 1]	tree RobB_pr_70_1.tre = (Caviidae,Leporidae,Bovidae,(Camelidae,(Suidae,Equidae)),Primates,Muridae);

[character set: LDHA (HGNC-approved)]
[weight = 1]	tree RobB_pr_172_1a.tre = (Primates,(Leporidae,(Bovidae,Suidae)),Muridae);

[character set: LDHB (HGNC-approved)]
[weight = 1]	tree RobB_pr_172_1c.tre = (Suidae,(Muridae,Primates));

[character set: LDHC (HGNC-approved)]
[weight = 1]	tree RobB_pr_172_1b.tre = ((Carnivora,Primates),Muridae);

[character set: LTF (HGNC-approved)]
[weight = 1]	tree RobB_pr_278_1b.tre = ((Muridae,(Leporidae,Primates)),(Suidae,Equidae));

[character set: LINE-1 element sequences (not HGNC-approved)]
[weight = 1]	tree MarcelC_RL_3_1.tre = ((Primates,Bovidae),Muridae);

[character set: LIPC (HGNC-approved)]
[weight = 1]	tree RobB_pr_190_1b.tre = (Muridae,(Primates,Leporidae));

[character set: LPL (HGNC-approved)]
[weight = 1]	tree RobB_pr_190_1a.tre = (Caviidae,(Muridae,(Primates,Bovidae)));

[character set: PNLIP (HGNC-approved)]
[weight = 1]	tree RobB_pr_190_1c.tre = (Carnivora,(Primates,Suidae));
[weight = 1]	tree MarcelC_RL_25_1.tre = (Muridae,((Primates,Equidae),(Caviidae,Myocastoridae)));

[character set: RP2 pancreatic lipase (not HGNC-approved)]
[weight = 1]	tree MarcelC_RL_25_2.tre = (Muridae,(Primates,(Caviidae,Myocastoridae)));

[character set: ANXA1 (HGNC-approved)]
[weight = 1]	tree RobB_pr_349_10.tre = (Caviidae,(Muridae,Primates));

[character set: LDLR (HGNC-approved)]
[weight = 1]	tree MarcelC_RL_24_1b.tre = (Muridae,(Leporidae,Primates));

[character set: LHB (HGNC-approved)]
[weight = 1]	tree RobB_pr_348_10.tre = (Muridae,(Bovidae,(Suidae,Physeteridae)));
[weight = 1]	tree RobB_pr_194_1a.tre = (Primates,(Equidae,(Bovidae,(Muridae,(Suidae,Carnivora)))));

[character set: LYZ (HGNC-approved)]
[weight = 1]	tree RobB_pr_272_1b.tre = (Equidae,(Suidae,(((Bovidae,Cervidae),Primates),Muridae)));
[weight = 1]	tree RobB_pr_70_2.tre = ((Equidae,Carnivora),Primates);

[character set: MTNR1A (HGNC-approved)]
[weight = 1]	tree RobB_pr_330_1.tre = (Bovidae,(Primates,Muridae));

[character set: ALDH6A1 (HGNC-approved)]
[weight = 1]	tree RobB_pr_304_1c.tre = (Bovidae,(Muridae,Primates));

[character set: MHC class I (not HGNC-approved)]
[weight = 1]	tree RobB_pr_215_1_MHC_class_I_MRP_cons.tre = (((Bovidae,(Muridae,Sciuridae)),Equidae,Primates),Carnivora,Leporidae);

[character set: HLA-DMA (HGNC-approved)]
[weight = 1]	tree RobB_pr_75_1.tre = (Leporidae,((Bovidae,Primates),Muridae));

[character set: HLA-DPA1 (HGNC-approved)]
[weight = 1]	tree RobB_pr_250_1b.tre = (Carnivora,(Primates,Leporidae));

[character set: HLA-DQA1 (HGNC-approved)]
[weight = 1]	tree RobB_pr_250_1a.tre = (((Leporidae,(Suidae,(Primates,Carnivora))),Bovidae),Muridae);

[character set: HLA-DRA (HGNC-approved)]
[weight = 1]	tree RobB_pr_227_1e.tre = ((Muridae,Sciuridae),(Primates,(Bovidae,Equidae)));
[weight = 1]	tree RobB_pr_250_1c.tre = (Bovidae,(Muridae,(Suidae,(Equidae,(Primates,Leporidae)))));

[character set: HLA-DMB (HGNC-approved)]
[weight = 1]	tree RobB_pr_75_2.tre = ((Leporidae,(Bovidae,Primates)),Muridae);

[character set: HLA-DPB1 (HGNC-approved)]
[weight = 1]	tree RobB_pr_227_1c.tre = (Muridae,(Primates,Leporidae));

[character set: HLA-DQB1 (HGNC-approved)]
[weight = 1]	tree RobB_pr_227_1b.tre = (Suidae,(Primates,Muridae));

[character set: HLA-DRB1 (HGNC-approved)]
[weight = 1]	tree RobB_pr_177_1.tre = (((Suidae,(Primates,Carnivora)),Bovidae),Muridae);

[character set: B2M (HGNC-approved)]
[weight = 1]	tree MarcelC_RL_28_1.tre = (Caviidae,(Leporidae,((Bovidae,Primates),Muridae)));

[character set: murinoglobulin (not HGNC-approved)]
[weight = 1]	tree RobB_pr_311_1b.tre = (Primates,(Caviidae,Muridae));

[character set: MBP (HGNC-approved)]
[weight = 1]	tree MarcelC_RL_44_16.tre = (Caviidae,(Muridae,Primates));

[character set: MYF5 (HGNC-approved)]
[weight = 1]	tree MarcelC_RL_55_1b.tre = (Muridae,(Primates,Bovidae));

[character set: MYOD1 (HGNC-approved)]
[weight = 1]	tree MarcelC_RL_55_1a.tre = (Muridae,(Primates,Bovidae));

[character set: MB (HGNC-approved)]
[weight = 1]	tree RobB_pr_348_9.tre = (Muridae,(Suidae,(Bovidae,Balaenopteridae)));
[weight = 1]	tree MarcelC_RL_44_2.tre = ((Muridae,(Chinchillidae,Echimyidae)),Primates);
[weight = 0.333]	tree RobB_pr_351_1_1.tre = (Primates,((Suidae,((Tupaiidae,(((Equidae,Elephantidae),(Bovidae,Cervidae)),((Platanistidae,(Delphinidae,Phocoenidae)),((Physeteridae,Ziphiidae),(Balaenopteridae,Eschrichtiidae))))),((Leporidae,Ochotonidae),Carnivora))),(Erinaceidae,Pteropodidae)));
[weight = 0.333]	tree RobB_pr_351_1_2.tre = ((Suidae,(((Primates,Tupaiidae),(((Equidae,Elephantidae),(Bovidae,Cervidae)),((Platanistidae,(Delphinidae,Phocoenidae)),((Physeteridae,Ziphiidae),(Balaenopteridae,Eschrichtiidae))))),((Leporidae,Ochotonidae),Carnivora))),(Erinaceidae,Pteropodidae));
[weight = 0.333]	tree RobB_pr_351_1_3.tre = ((Suidae,((Tupaiidae,(((Primates,(Equidae,Elephantidae)),(Bovidae,Cervidae)),((Platanistidae,(Delphinidae,Phocoenidae)),((Physeteridae,Ziphiidae),(Balaenopteridae,Eschrichtiidae))))),((Leporidae,Ochotonidae),Carnivora))),(Erinaceidae,Pteropodidae));

[character set: myosin essential (enzymatic) light chain  -  ELC (not HGNC-approved)]
[weight = 1]	tree RobB_pr_253_1b.tre = ((Primates,Leporidae),Muridae);

[character set: myosin regulatory light chain -  RLC (not HGNC-approved)]
[weight = 1]	tree RobB_pr_253_1c.tre = (Leporidae,(Primates,Muridae));

[character set: MARCKS (HGNC-approved)]
[weight = 1]	tree RobB_pr_349_44.tre = (Primates,(Leporidae,Muridae));

[character set: SLC6A3 (HGNC-approved)]
[weight = 1]	tree RobB_pr_324_2a.tre = (Bovidae,(Muridae,Primates));

[character set: SLC5A1 (HGNC-approved)]
[weight = 1]	tree RobB_pr_324_1.tre = (Suidae,(Leporidae,(Primates,Muridae)));

[character set: SLC6A6 (HGNC-approved)]
[weight = 1]	tree RobB_pr_324_2b.tre = (Carnivora,(Muridae,Primates));

[character set: MTND1 (HGNC-approved)]
[weight = 1]	tree RobB_pr_346_14b.tre = (Manidae,(((Sciuridae,(Primates,(Muridae,Caviidae))),(Myrmecophagidae,(Dasypodidae,Bradypodidae))),(Carnivora,((Equidae,Rhinocerotidae),(Bovidae,Balaenopteridae)))));
[weight = 1]	tree RobB_pr_348_3_MTND1_MRP_cons.tre = (Muridae,(Suidae,(Bovidae,Balaenopteridae)));

[character set: MTND2 (HGNC-approved)]
[weight = 1]	tree RobB_pr_346_9_MTND2_MRP_cons.tre = ((Balaenopteridae,Bovidae,Carnivora,Equidae,Rhinocerotidae),(Muridae,Primates));

[character set: MTND3 (HGNC-approved)]
[weight = 1]	tree RobB_pr_346_10_MTND3_MRP_cons.tre = ((Muridae,Primates),(Carnivora,Equidae,Rhinocerotidae,Bovidae,Balaenopteridae));

[character set: MTND4 (HGNC-approved)]
[weight = 1]	tree RobB_pr_346_11_MTND4_MRP_cons.tre = (Muridae,(Primates,(Carnivora,Equidae,Rhinocerotidae,Bovidae,Balaenopteridae)));

[character set: MTND4L (HGNC-approved)]
[weight = 1]	tree RobB_pr_346_12_MTND4L_MRP_cons.tre = (Muridae,(Primates,(Carnivora,Equidae,Rhinocerotidae,Bovidae,Balaenopteridae)));

[character set: MTND5 (HGNC-approved)]
[weight = 1]	tree RobB_pr_346_13_MTND5_MRP_cons.tre = (Muridae,(Primates,(Carnivora,Equidae,Rhinocerotidae,Bovidae,Balaenopteridae)));

[character set: MTND6 (HGNC-approved)]
[weight = 1]	tree RobB_pr_347_16_MTND6_MRP_cons.tre = ((Balaenopteridae,(Bovidae,Carnivora)),(Muridae,Primates));

[character set: NGFB (HGNC-approved)]
[weight = 1]	tree RobB_pr_323_12.tre = (Bovidae,(Caviidae,Muridae));
[weight = 1]	tree RobB_pr_349_11.tre = (Primates,(Muridae,Caviidae));

[character set: CHRNA1 (HGNC-approved)]
[weight = 1]	tree RobB_pr_122_1e.tre = ((Primates,Bovidae),Muridae);

[character set: CHRNB1 (HGNC-approved)]
[weight = 1]	tree RobB_pr_122_1d.tre = ((Primates,Bovidae),Muridae);

[character set: CHRND1 (HGNC-approved)]
[weight = 1]	tree RobB_pr_122_1c.tre = ((Primates,Bovidae),Muridae);

[character set: CHRNE (HGNC-approved)]
[weight = 1]	tree RobB_pr_122_1a.tre = ((Primates,Bovidae),Muridae);

[character set: CHRNG (HGNC-approved)]
[weight = 1]	tree RobB_pr_122_1b.tre = ((Primates,Bovidae),Muridae);

[character set: RHO (HGNC-approved)]
[weight = 1]	tree RobB_pr_175_1a.tre = (Bovidae,(Carnivora,(Muridae,(Leporidae,Primates))));

[character set: opsin - red/LWS or green/MWS (not HGNC-approved)]
[weight = 1]	tree MarcelC_RL_18_1.tre = ((Primates,((Leporidae,Caviidae),(Sciuridae,Muridae))),(Equidae,(Carnivora,(Cervidae,Bovidae))));

[character set: OPN1SW (HGNC-approved)]
[weight = 1]	tree RobB_pr_208_1.tre = (Primates,(Bovidae,Muridae));

[character set: P2RY1 (HGNC-approved)]
[weight = 1]	tree RobB_pr_201_1.tre = (Muridae,(Primates,Bovidae));

[character set: PPY (HGNC-approved)]
[weight = 1]	tree MarcelC_RL_4_1_PPY_MRP_cons.tre = (((Bovidae,Carnivora,(Caviidae,Suidae)),Primates),Muridae);

[character set: GPI (HGNC-approved)]
[weight = 1]	tree MarcelC_RL_12_1.tre = (Suidae,(Primates,Muridae));

[character set: PLA2G1B (HGNC-approved)]
[weight = 1]	tree RobB_pr_265_1.tre = (Equidae,(Bovidae,Suidae));
[weight = 1]	tree RobB_pr_349_13.tre = (Caviidae,(Muridae,Primates));

[character set: PGR (HGNC-approved)]
[weight = 1]	tree RobB_pr_349_31.tre = (Muridae,(Leporidae,Primates));

[character set: PRLR (HGNC-approved)]
[weight = 1]	tree RobB_pr_349_32.tre = (Muridae,(Leporidae,Primates));
[weight = 1]	tree RobB_pr_349_51.tre = (Bovidae,(Leporidae,Primates));

[character set: PRM1 (HGNC-approved)]
[weight = 1]	tree RobB_pr_23_7.tre = (Rhinocerotidae,(Tragulidae,(Hippopotamidae,Camelidae,(Giraffidae,(Bovidae,Cervidae)),(Delphinidae,Balaenopteridae),(Suidae,Tayassuidae))));
[weight = 1]	tree RobB_pr_252_1b.tre = (Caviidae,Delphinidae,Camelidae,Suidae,Carnivora,Equidae,Elephantidae,Leporidae,Primates,Muridae,(Bovidae,Cervidae));

[character set: PCMT1 (HGNC-approved)]
[weight = 1]	tree RobB_pr_191_1.tre = ((Primates,Bovidae),Muridae);

[character set: PRKCA (HGNC-approved)]
[weight = 1]	tree RobB_pr_349_50.tre = (Primates,(Leporidae,Bovidae));

[character set: PRKCB1 (HGNC-approved)]
[weight = 1]	tree RobB_pr_349_49.tre = (Primates,(Leporidae,Bovidae));

[character set: F2 (HGNC-approved)]
[weight = 1]	tree RobB_pr_349_41.tre = (Leporidae,(Primates,Muridae));
[weight = 1]	tree RobB_pr_349_61.tre = (Primates,(Leporidae,Bovidae));

[character set: HRAS (HGNC-approved)]
[weight = 1]	tree RobB_pr_214_1a.tre = ((Primates,Carnivora),Muridae);

[character set: KRAS2 (HGNC-approved)]
[weight = 1]	tree RobB_pr_214_1b.tre = ((Carnivora,Primates),Muridae);

[character set: NRAS (HGNC-approved)]
[weight = 1]	tree RobB_pr_214_1c.tre = (Muridae,(Primates,Carnivora));
[weight = 1]	tree MarcelC_RL_44_18.tre = (Muridae,(Caviidae,Primates));

[character set: receptor tyrosine kinase - RTK (not HGNC-approved)]
[weight = 1]	tree RobB_pr_147_1.tre = (Primates,(Muridae,Suidae));

[character set: RAG1 (HGNC-approved)]
[weight = 1]	tree RobB_pr_349_29.tre = (Muridae,(Leporidae,Primates));

[character set: TGFB1 (HGNC-approved)]
[weight = 1]	tree RobB_pr_192_1.tre = (Muridae,(Primates,Suidae));

[character set: RNASE1 (HGNC-approved)]
[weight = 1]	tree RobB_pr_262_1.tre = ((Primates,(Equidae,((Balaenopteridae,(Suidae,(Hippopotamidae,(((Bovidae,(Antilocapridae,Giraffidae)),Cervidae),Camelidae)))),((Muridae,(Chinchillidae,(Echimyidae,Myocastoridae))),(Hystricidae,(Caviidae,Hydrochaeridae)))))),(Megalonychidae,Bradypodidae));

[character set: RPLP2 (HGNC-approved)]
[weight = 1]	tree RobB_pr_325_1.tre = (Muridae,(Bovidae,Primates));

[character set: RPS4Y (HGNC-approved)]
[weight = 1]	tree RobB_pr_196_1.tre = (Muridae,(((Equidae,Carnivora),(Suidae,Bovidae)),Primates));

[character set: MTRNR1 (HGNC-approved)]
[weight = 1]	tree RobB_pr_23_5.tre = (Rhinocerotidae,(Suidae,(Tayassuidae,((Hippopotamidae,(Camelidae,(Tragulidae,(Giraffidae,(Bovidae,Cervidae))))),(Delphinidae,(Ziphiidae,(Physeteridae,Balaenopteridae)))))));
[weight = 1]	tree RobB_pr_230_3.tre = (Muridae,(Bovidae,Suidae,Carnivora,Megadermatidae,Molossidae,Pteropodidae,Cynocephalidae,Bradypodidae,Chrysochloridae,Erinaceidae,Soricidae,Leporidae,Macroscelididae,Manidae,Primates,Caviidae,Tupaiidae,Orycteropodidae,(Balaenopteridae,Delphinidae),((Procaviidae,Dugongidae),Elephantidae),(Rhinocerotidae,Equidae)));
[weight = 1]	tree RobB_pr_290_1_MTRNR1_MRP_cons.tre = (((((Abrocomidae,Agoutidae,Capromyidae,Caviidae,Chinchillidae,Dasyproctidae,Dinomyidae,Echimyidae,Erethizontidae,Hydrochaeridae,Myocastoridae,Octodontidae),(Bathyergidae,Hystricidae,Thryonomyidae)),(((Aplodontidae,Sciuridae),Myoxidae),Castoridae)),((Dipodidae,Muridae),((Geomyidae,Heteromyidae),Pedetidae))),(((Balaenopteridae,Primates),Dasypodidae),(Bovidae,Carnivora)),Leporidae);
[weight = 1]	tree MarcelC_RL_14_1_MTRNR1_MRP_cons.tre = (Muridae,(Erinaceidae,((Chrysochloridae,(Procaviidae,(Elephantidae,(Dugongidae,Trichechidae)))),(Leporidae,(Primates,((Soricidae,((Equidae,Rhinocerotidae),Carnivora)),(((Balaenopteridae,Delphinidae,Physeteridae),(Tragulidae,(Bovidae,Antilocapridae,Giraffidae,Cervidae))),(Suidae,Tayassuidae))))))));
[weight = 1]	tree MarcelC_RL_21_1.tre = (Dasypodidae,(Muridae,(Bovidae,((Tupaiidae,(Primates,Cynocephalidae)),(Pteropodidae,(Molossidae,Phyllostomidae))))));
[weight = 1]	tree MarcelC_RL_42_1.tre = (((((Hippopotamidae,(Delphinidae,(Balaenopteridae,Physeteridae))),(Suidae,Tayassuidae),Camelidae,(Tragulidae,(Antilocapridae,(Giraffidae,Bovidae,Cervidae)))),(Equidae,Rhinocerotidae),(Elephantidae,Dugongidae),Carnivora),Caviidae),Muridae);

[character set: MTRNR2 (HGNC-approved)]
[weight = 1]	tree RobB_pr_23_6.tre = (Rhinocerotidae,(Suidae,Tayassuidae,((Tragulidae,(Bovidae,(Cervidae,Giraffidae))),(Delphinidae,(Ziphiidae,(Physeteridae,Balaenopteridae)))),(Hippopotamidae,Camelidae)));
[weight = 1]	tree RobB_pr_347_3_MTRNR2_MRP_cons.tre = ((((Balaenopteridae,Bovidae),Carnivora),Primates),Muridae);

[character set: SSU (18S) ribosomal RNA (not HGNC-approved)]
[weight = 1]	tree MarcelC_RL_6_1_MRP_cons.tre = (Leporidae,(Primates,Muridae));

[character set: SAA1 (HGNC-approved)]
[weight = 0.333]	tree RobB_pr_312_1_1.tre = (Leporidae,((Primates,Muridae),Carnivora));
[weight = 0.333]	tree RobB_pr_312_1_2.tre = (Leporidae,((Muridae,Primates),Carnivora));
[weight = 0.333]	tree RobB_pr_312_1_3.tre = ((Leporidae,(Primates,Carnivora)),Muridae);

[character set: APCS (HGNC-approved)]
[weight = 1]	tree RobB_pr_331_1b.tre = ((Primates,Caviidae),Muridae);

[character set: SORD (HGNC-approved)]
[weight = 1]	tree RobB_pr_249_1c.tre = (Muridae,(Bovidae,Primates));

[character set: SRY (HGNC-approved)]
[weight = 1]	tree RobB_pr_279_1.tre = (Muridae,(Primates,Leporidae));

[character set: TRB@ (HGNC-approved)]
[weight = 1]	tree RobB_pr_349_40.tre = (Muridae,(Leporidae,Primates));

[character set: TNC (HGNC-approved)]
[weight = 1]	tree RobB_pr_327_1a.tre = (Primates,(Muridae,Suidae));

[character set: Thyroid hormone binding protein (not HGNC-approved)]
[weight = 1]	tree RobB_pr_349_33.tre = (Leporidae,(Primates,Muridae));
[weight = 1]	tree RobB_pr_349_52.tre = (Leporidae,(Bovidae,Primates));

[character set: TIMP1 (HGNC-approved)]
[weight = 1]	tree RobB_pr_349_64.tre = (Leporidae,(Bovidae,Primates));

[character set: TF (HGNC-approved)]
[weight = 1]	tree RobB_pr_278_1a.tre = ((Bovidae,Suidae),(Primates,Muridae));

[character set: TGM1 (HGNC-approved)]
[weight = 1]	tree RobB_pr_349_8.tre = (Caviidae,(Muridae,Primates));

[character set: TTR (HGNC-approved)]
[weight = 1]	tree RobB_pr_183_1.tre = ((Primates,Bovidae),(Leporidae,Muridae));
[weight = 1]	tree RobB_pr_341_1.tre = (Monodontidae,(Primates,(Talpidae,Carnivora)));

[character set: TPI1 (HGNC-approved)]
[weight = 1]	tree RobB_pr_145_1.tre = (Leporidae,(Primates,Muridae));

[character set: TNNC1 (HGNC-approved)]
[weight = 1]	tree RobB_pr_273_1.tre = (Suidae,(Primates,(Leporidae,Muridae)));

[character set: trypsin (not HGNC-approved)]
[weight = 1]	tree RobB_pr_280_1a.tre = (Suidae,Muridae,(Bovidae,Carnivora));

[character set: trypsin (not HGNC-approved)]
[weight = 1]	tree RobB_pr_280_1b.tre = (Primates,(Bovidae,Carnivora,Muridae));

[character set: TPH1 (HGNC-approved)]
[weight = 1]	tree RobB_pr_246_1b.tre = (Muridae,(Primates,Leporidae));

[character set: WARS (HGNC-approved)]
[weight = 1]	tree RobB_pr_140_1_WARS_MRP_cons.tre = (((Bovidae,Primates),Muridae),Leporidae);

[character set: TNF (HGNC-approved)]
[weight = 1]	tree RobB_pr_349_62.tre = (Leporidae,(Bovidae,Primates));

[character set: LTA (HGNC-approved)]
[weight = 1]	tree RobB_pr_349_65.tre = (Primates,(Leporidae,Bovidae));

[character set: TH (HGNC-approved)]
[weight = 1]	tree RobB_pr_246_1a.tre = (Muridae,(Primates,Bovidae));

[character set: ubiquitin (not HGNC-approved)]
[weight = 1]	tree RobB_pr_242_1_ubiquitin_MRP_cons.tre = ((Bovidae,Carnivora,Muridae,Primates),Suidae);

[character set: UGT1A6 (HGNC-approved)]
[weight = 1]	tree RobB_pr_277_1.tre = (Muridae,(Primates,Leporidae));

[character set: VIP (HGNC-approved)]
[weight = 1]	tree RobB_pr_323_13b.tre = (Caviidae,(Suidae,Muridae));
[weight = 1]	tree MarcelC_RL_44_13.tre = (Caviidae,(Muridae,Primates));

[character set: ADH (HGNC-approved)]
[weight = 1]	tree RobB_pr_323_14b.tre = ((Caviidae,Muridae),(Bovidae,Suidae));
[weight = 1]	tree RobB_pr_349_12.tre = (Caviidae,(Muridae,Primates));
[weight = 1]	tree RobB_pr_348_11.tre = (Muridae,(Suidae,(Bovidae,Balaenopteridae)));

[character set: VLDLR (HGNC-approved)]
[weight = 1]	tree MarcelC_RL_24_1a.tre = (Muridae,(Leporidae,Primates));

[character set: VWF (HGNC-approved)]
[weight = 1]	tree RobB_pr_23_12.tre = (Rhinocerotidae,(Camelidae,(Suidae,(Hippopotamidae,(Bovidae,(Phocoenidae,(Eschrichtiidae,Physeteridae)))))));
[weight = 1]	tree RobB_pr_230_2.tre = (Cynocephalidae,Leporidae,Manidae,Tupaiidae,(Suidae,(Bovidae,Delphinidae)),Carnivora,(Megadermatidae,Molossidae,Pteropodidae,Phyllostomidae),(Bradypodidae,Erinaceidae),(Macroscelididae,(Chrysochloridae,Orycteropodidae,((Procaviidae,Dugongidae),Elephantidae))),(Rhinocerotidae,Equidae),Primates,(Dasyproctidae,Muridae));
[weight = 1]	tree RobB_pr_240_3.tre = (Bradypodidae,(Leporidae,Manidae,Erinaceidae,Cynocephalidae,Tupaiidae,(Macroscelididae,(((Dugongidae,Procaviidae),Elephantidae),(Orycteropodidae,Chrysochloridae))),(Suidae,(Phocoenidae,Bovidae)),(Equidae,Rhinocerotidae),(Dasyproctidae,Muridae),(Megadermatidae,Molossidae,Pteropodidae),Carnivora,Primates));

[character set: AQP2, CRYAA (HGNC-approved)]
[weight = 4]	tree MarcelC_RL_7_1c.tre = (Manidae,Primates,Carnivora,(Elephantidae,(Procaviidae,Orycteropodidae,Macroscelididae)),(Bovidae,Equidae),(Muridae,Leporidae));

[character set: CSN2, CSN3 (HGNC-approved)]
[weight = 1]	tree RobB_pr_149_3.tre = (Leporidae,(Primates,((Carnivora,(Camelidae,(((Tragulidae,((Cervidae,Bovidae),(Giraffidae,Antilocapridae))),(Hippopotamidae,Balaenopteridae)),(Suidae,Tayassuidae)))),(Tapiridae,Equidae))),(Caviidae,Muridae));
[weight = 1]	tree RobB_pr_23_19.tre = (Camelidae,(((Tragulidae,(Bovidae,(Cervidae,Giraffidae))),(Hippopotamidae,(Balaenopteridae,(Physeteridae,(Delphinidae,Ziphiidae))))),(Suidae,Tayassuidae)));

[character set: MTCYB, MTRNR1 (HGNC-approved)]
[weight = 4]	tree MarcelC_RL_42_1.tre = (((((Hippopotamidae,(Delphinidae,(Balaenopteridae,Physeteridae))),(Suidae,Tayassuidae),Camelidae,(Tragulidae,(Antilocapridae,(Giraffidae,Bovidae,Cervidae)))),(Equidae,Rhinocerotidae),(Elephantidae,Dugongidae),Carnivora),Caviidae),Muridae);

[character set: MTCO2, MTCYB (HGNC-approved)]
[weight = 4]	tree MarcelC_RL_11_7.tre = (Bovidae,((Sciuridae,Geomyidae),(Muridae,Caviidae)));
[weight = 4]	tree MarcelC_RL_11_8.tre = (Muridae,(Suidae,(Balaenopteridae,(Antilocapridae,(Bovidae,Cervidae)))));

[character set: FGA, FGB (HGNC-approved)]
[weight = 1]	tree RobB_pr_351_8.tre = (((Primates,(Leporidae,Muridae)),Carnivora),((Elephantidae,(Suidae,(Camelidae,((Bovidae,Cervidae),(Giraffidae,Antilocapridae))))),(Equidae,(Tapiridae,Rhinocerotidae))));

[character set: HBA1, HBB (HGNC-approved)]
[weight = 2]	tree RobB_pr_313_1_1.tre = ((Trichechidae,(Procaviidae,Elephantidae)),(((Dasypodidae,((Tapiridae,Rhinocerotidae),Equidae)),(Suidae,((Hippopotamidae,((Physeteridae,(Delphinidae,Balaenopteridae)),(Bovidae,Cervidae))),Camelidae))),((Caviidae,(Sciuridae,Muridae)),((Megadermatidae,(Carnivora,(Talpidae,(Erinaceidae,Soricidae)))),(((Leporidae,Tupaiidae),Primates),((Molossidae,Vespertilionidae),(Phyllostomidae,Pteropodidae)))))));
[weight = 2]	tree RobB_pr_313_1_2.tre = ((Trichechidae,(Procaviidae,Elephantidae)),(((Dasypodidae,((Tapiridae,Rhinocerotidae),Equidae)),(Suidae,((Hippopotamidae,((Physeteridae,(Delphinidae,Balaenopteridae)),(Bovidae,Cervidae))),Camelidae))),((Caviidae,(Sciuridae,Muridae)),((Megadermatidae,(Carnivora,(Talpidae,(Erinaceidae,Soricidae)))),(((Leporidae,Tupaiidae),Primates),(Vespertilionidae,(Phyllostomidae,(Pteropodidae,Molossidae))))))));
[weight = 0.5]	tree RobB_pr_233_2_1.tre = ((Dasypodidae,Carnivora,Soricidae,Talpidae,Caviidae,Erinaceidae,(Rhinopomatidae,Emballonuridae,Pteropodidae,Phyllostomidae,Megadermatidae,(Vespertilionidae,Molossidae),Primates),(Tupaiidae,Leporidae),(Sciuridae,Muridae),(Suidae,(Camelidae,(Tapiridae,Equidae))),(Physeteridae,(Balaenopteridae,Delphinidae)),(Hippopotamidae,Bovidae)),(Procaviidae,Elephantidae));
[weight = 0.5]	tree RobB_pr_233_2_2.tre = ((Dasypodidae,Carnivora,Soricidae,Talpidae,Caviidae,Erinaceidae,(Rhinopomatidae,Emballonuridae,Pteropodidae,Phyllostomidae,Megadermatidae,(Vespertilionidae,Molossidae)),(Tupaiidae,(Leporidae,Primates)),(Sciuridae,Muridae),(Suidae,(Camelidae,(Tapiridae,Equidae))),(Physeteridae,(Balaenopteridae,Delphinidae)),(Hippopotamidae,Bovidae)),(Procaviidae,Elephantidae));
[weight = 1]	tree RobB_pr_338_3a.tre = (((((Rhinopomatidae,Pteropodidae),Phyllostomidae),Megadermatidae),(Emballonuridae,(Molossidae,Vespertilionidae))),(Orycteropodidae,(Talpidae,Soricidae)));
[weight = 1]	tree RobB_pr_338_3c.tre = (Caviidae,(Muridae,Sciuridae));
[weight = 1]	tree RobB_pr_338_3d.tre = ((Suidae,((Hippopotamidae,(((Giraffidae,Antilocapridae),Cervidae),Bovidae)),Camelidae)),((Physeteridae,(Balaenopteridae,Eschrichtiidae),(Phocoenidae,Delphinidae)),((Rhinocerotidae,Tapiridae),Equidae)));

[character set: MTRNR1, MTRNR2 (HGNC-approved)]
[weight = 4]	tree RobB_pr_160_2.tre = ((((Platanistidae,(Monodontidae,(Phocoenidae,Delphinidae))),Ziphiidae),(Physeteridae,(Balaenidae,(Eschrichtiidae,Balaenopteridae)))),(Tayassuidae,(Camelidae,Bovidae)));
[weight = 1]	tree RobB_pr_348_27.tre = (Muridae,(Suidae,(Balaenopteridae,(Bovidae,Tragulidae))));
[weight = 4]	tree MarcelC_RL_54_1.tre = (Myrmecophagidae,Bovidae,(Dasypodidae,(Bradypodidae,Megalonychidae)));

[character set: MTRNR1, MTTV (HGNC-approved)]
[weight = 4]	tree RobB_pr_353_1_MRP_cons.tre = (Pteropodidae,(Molossidae,Vespertilionidae));

[character set: CSN2, CSN3, MTCYB (HGNC-approved)]
[weight = 4]	tree RobB_pr_149_4.tre = (Leporidae,(Primates,(Equidae,(Camelidae,(((Tragulidae,(Antilocapridae,(Bovidae,(Cervidae,Giraffidae)))),(Hippopotamidae,Balaenopteridae)),(Suidae,Tayassuidae))))),(Caviidae,Muridae));
[weight = 1]	tree RobB_pr_23_20.tre = (Camelidae,(((Tragulidae,(Bovidae,(Cervidae,Giraffidae))),(Hippopotamidae,(Balaenopteridae,(Physeteridae,(Delphinidae,Ziphiidae))))),(Suidae,Tayassuidae)));

[character set: CRYAA, HBA1, MB (HGNC-approved)]
[weight = 4]	tree RobB_pr_244_1.tre = ((Myrmecophagidae,(Elephantidae,(Orycteropodidae,Procaviidae,Trichechidae))),((Manidae,(Carnivora,(Suidae,(Camelidae,Equidae)))),(Erinaceidae,(Ochotonidae,Leporidae),(Tupaiidae,(Muridae,Dasypodidae)))));

[character set: MTCYB, MTRNR1, MTRNR2 (HGNC-approved)]
[weight = 4]	tree RobB_pr_342_2.tre = (Tayassuidae,(Camelidae,(Tragulidae,(Antilocapridae,Bovidae))),(Physeteridae,(((Balaenidae,(Eschrichtiidae,Balaenopteridae)),(Platanistidae,(Monodontidae,(Phocoenidae,Delphinidae)))),Ziphiidae)));

[character set: MTRNR1, RBP3, VWF (HGNC-approved)]
[weight = 4]	tree RobB_pr_230_4.tre = ((((Carnivora,((Manidae,(Suidae,(Bovidae,(Balaenopteridae,Delphinidae)))),((Phyllostomidae,(Molossidae,(Megadermatidae,Pteropodidae))),(Rhinocerotidae,Equidae)))),((Primates,(Cynocephalidae,Tupaiidae)),(Leporidae,Muridae))),(Soricidae,((Chrysochloridae,((Procaviidae,Dugongidae),Elephantidae)),(Macroscelididae,Orycteropodidae)))),(Bradypodidae,Erinaceidae));

[character set: MTRNR1, MTRNR2, MTTV (HGNC-approved)]
[weight = 4]	tree MarcelC_RL_57_1.tre = ((Leporidae,Erinaceidae,(((Orycteropodidae,Macroscelididae),(Tenrecidae,Chrysochloridae),(Procaviidae,(Elephantidae,Trichechidae))),(Bradypodidae,Dasypodidae)),(Manidae,((Equidae,Rhinocerotidae),Carnivora),(Megadermatidae,Pteropodidae),(Balaenopteridae,(Tragulidae,(Bovidae,Cervidae))),(Solenodontidae,(Talpidae,Soricidae))),Primates),Muridae,(Caviidae,Hydrochaeridae));

[character set: CSN2, CSN3, FGG, MTCYB (HGNC-approved)]
[weight = 4]	tree RobB_pr_148_2.tre = ((Camelidae,(((Tragulidae,(Bovidae,(Cervidae,Giraffidae))),(Hippopotamidae,(Physeteridae,Balaenopteridae))),(Suidae,Tayassuidae))),(Equidae,Primates));
[weight = 4]	tree RobB_pr_23_21.tre = (Camelidae,(((Tragulidae,(Bovidae,(Cervidae,Giraffidae))),(Hippopotamidae,(Balaenopteridae,(Physeteridae,(Delphinidae,Ziphiidae))))),(Suidae,Tayassuidae)));

[character set: CRYAA, HBA1, HBB, MB (HGNC-approved)]
[weight = 4]	tree MarcelC_RL_44_20.tre = (Caviidae,(Muridae,(Primates,(Bovidae,Suidae))));

[character set: MTCO2, MTCYB, MTRNR1 (HGNC-approved), central domain of D-loop (not HGNC-approved)]
[weight = 4]	tree MarcelC_RL_48_2.tre = (Primates,(Bovidae,(Muridae,Leporidae)));

[character set: MTTF, MTTI, MTTL1, MTTV  (HGNC-approved)]
[weight = 1]	tree RobB_pr_348_5_MRP_cons.tre = ((Balaenopteridae,(Bovidae,Suidae)),Muridae);

[character set: ADRA2B, MTRNR1, MTRNR2, MTTV, VWF (HGNC-approved)]
[weight = 1]	tree MarcelC_RL_57_2.tre = (Caviidae,Muridae,(((((Elephantidae,(Procaviidae,Trichechidae)),(Macroscelididae,Orycteropodidae)),(Chrysochloridae,Tenrecidae)),(Equidae,(Bovidae,(Erinaceidae,Talpidae)))),(Leporidae,Primates)));

[character set: MTRNR1, MTRNR2, MTTF, MTTL1, MTTV (HGNC-approved)]
[weight = 4]	tree RobB_pr_229_1_MRP_cons.tre = (((Antilocapridae,((Bovidae,Giraffidae),Cervidae)),Tragulidae),Suidae);

[character set: CSN2, CSN3, FGG, MTCYB, MTRNR1, MTRNR2, PRM1 (HGNC-approved)]
[weight = 4]	tree RobB_pr_23_22.tre = (Camelidae,(((Tragulidae,(Bovidae,(Cervidae,Giraffidae))),(Hippopotamidae,(Balaenopteridae,(Physeteridae,(Delphinidae,Ziphiidae))))),(Suidae,Tayassuidae)));

[character set: CRYAA, CYCS, FGA, FGB, HBA1, HBB, MB (HGNC-approved)]
[weight = 1]	tree RobB_pr_351_5.tre = (Erinaceidae,((((Primates,(Leporidae,Tupaiidae)),(Muridae,Caviidae)),Carnivora),(Suidae,((Bovidae,Equidae),(Camelidae,Eschrichtiidae)))));

[character set: CRYAA, CYCS, HBA1, HBB, MB (HGNC-approved), fibrinopeptide, embryonic ?-haemoglobin, ribonuclease (not HGNC-approved)]
[weight = 2]	tree RobB_pr_322_2_1.tre = ((((Antilocapridae,Camelidae,Giraffidae,Hippopotamidae,Suidae,Bovidae,Cervidae,(Physeteridae,(Balaenopteridae,Eschrichtiidae),(Phocoenidae,Delphinidae))),(Equidae,(Rhinocerotidae,Tapiridae))),((Vespertilionidae,(Carnivora,Manidae)),(Phyllostomidae,Pteropodidae),(Erinaceidae,Soricidae,Talpidae),(Ochotonidae,(Sciuridae,Muridae)),(Leporidae,Tupaiidae),Primates)),(Trichechidae,Orycteropodidae,(Procaviidae,Elephantidae)));
[weight = 2]	tree RobB_pr_322_2_2.tre = ((((Antilocapridae,Camelidae,Giraffidae,Hippopotamidae,Suidae,(Cervidae,Bovidae),(Physeteridae,(Balaenopteridae,Eschrichtiidae),(Phocoenidae,Delphinidae))),(Equidae,(Rhinocerotidae,Tapiridae))),((Vespertilionidae,(Carnivora,Manidae)),(Phyllostomidae,Pteropodidae),(Erinaceidae,Soricidae,Talpidae),(Ochotonidae,(Sciuridae,Muridae)),(Leporidae,Tupaiidae),Primates)),(Trichechidae,Orycteropodidae,(Procaviidae,Elephantidae)));

[character set: CRYAA, CYCS, FGA, FGB, HBA1, HBB, MB (HGNC-approved), ribonuclease (not HGNC-approved)]
[weight = 4]	tree MarcelC_RL_35_1.tre = ((((Tupaiidae,((Manidae,Carnivora),(Talpidae,(Erinaceidae,Soricidae)))),(Primates,((Leporidae,Ochotonidae),(Sciuridae,Muridae)))),((Suidae,(Camelidae,(Hippopotamidae,(Bovidae,(Cervidae,(Antilocapridae,Giraffidae)))))),((Equidae,(Tapiridae,Rhinocerotidae)),((Phocoenidae,Delphinidae),(Balaenopteridae,Eschrichtiidae))))),((Elephantidae,Procaviidae),(Trichechidae,Orycteropodidae)));

[character set: CSN2, CSN3, FGG, LALBA, MTCYB, MTRNR1, MTRNR2, PRM1, RBP3, VWF (HGNC-approved)]
[weight = 4]	tree RobB_pr_23_25.tre = (((Manidae,(((((Antilocapridae,((Bovidae,Cervidae),Giraffidae)),Tragulidae),(((((Platanistidae,(Phocoenidae,(Delphinidae,Monodontidae))),Physeteridae),Ziphiidae),(Balaenidae,(Balaenopteridae,Eschrichtiidae))),Hippopotamidae)),(Tayassuidae,Suidae)),Camelidae),(Equidae,(Tapiridae,Rhinocerotidae)),Carnivora),(Primates,(Leporidae,Muridae))),(Orycteropodidae,Macroscelididae,(Procaviidae,Elephantidae,(Dugongidae,Trichechidae))));

[character set: MTATP6, MTATP8, MTCO1, MTCO2, MTCO3, MTCYB, MTND2, MTND3, MTND4, MTND4L, MTND5 (HGNC-approved)]
[weight = 1]	tree RobB_pr_20_2_MRP_cons.tre = (((((((Balaenopteridae,Bovidae),(Carnivora,(Equidae,Rhinocerotidae))),(Dasypodidae,(Elephantidae,Primates))),Leporidae),Caviidae),Muridae),Erinaceidae);

[character set: MTATP6, MTATP8, MTCO1, MTCO2, MTCO3, MTCYB, MTND1, MTND2, MTND4, MTND4L, MTND5 (HGNC-approved)]
[weight = 4]	tree MarcelC_RL_19_1.tre = (Erinaceidae,(((Dasypodidae,((Carnivora,(Equidae,Rhinocerotidae)),(Bovidae,Balaenopteridae))),Primates),Muridae));

[character set: MTATP6, MTATP8, MTCO1, MTCO2, MTCO3, MTCYB, MTND1, MTND2, MTND3, MTND4, MTND4L, MTND5 (HGNC-approved)]
[weight = 4]	tree RobB_pr_20_1_MRP_cons.tre = ((((((Balaenopteridae,Bovidae),(Carnivora,(Equidae,Rhinocerotidae))),Dasypodidae,(Elephantidae,Primates),Leporidae),Caviidae),Muridae),Erinaceidae);

[character set: MTATP6, MTATP8, MTCO1, MTCO2, MTCO3, MTCYB, MTND1, MTND2, MTND3, MTND4, MTND4L, MTND5, MTND6 (HGNC-approved)]
[weight = 4]	tree MarcelC_RL_50_1_MRP_cons.tre = (((((((Balaenopteridae,Bovidae),Carnivora,(Equidae,Rhinocerotidae)),Phyllostomidae),Dasypodidae,Leporidae),Caviidae,Primates),Muridae),Erinaceidae);

[character set: APOA1, APOE, HBA1, HBB, HBE, IL1A, IL1B, NPPA, PRKCA, PRKCB1 (HGNC-approved), Ca-ATPase, glutathione peroxidase and phosphatase 2 (not HGNC-approved)]
[weight = 4]	tree MarcelC_RL_48_1.tre = (Muridae,(Leporidae,(Bovidae,Primates)));

[character set: MTTA, MTTC, MTTD, MTTE, MTTF, MTTG, MTTH, MTTI, MTTK, MTTL1, MTTL2, MTTM, MTTN, MTTP, MTTQ, MTTR, MMTS1, MTTS2, MTTT, MTTV, MTTW, MTTY (HGNC-approved)]
[weight = 1]	tree RobB_pr_20_3_MRP_cons.tre = (((((Balaenopteridae,Bovidae),Carnivora),(Equidae,Rhinocerotidae)),(Dasypodidae,Elephantidae)),Erinaceidae,Muridae,Primates);

[character set: MTATP6, MTATP8, MTCO1, MTCO2, MTCO3, MTCYB, MTND1, MTND2, MTND3, MTND4, MTND4L, MTND5, MTND6, MTRNR1, MTRNR2, MTTA, MTTC, MTTD, MTTE, MTTF, MTTG, MTTH, MTTI, MTTK, MTTL1, MTTL2, MTTM, MTTN, MTTP, MTTQ, MTTR, MMTS1, MTTS2, MTTT, MTTV, MTTW, MTTY (HGNC-approved)]
[weight = 1]	tree RobB_pr_347_1.tre = (Muridae,(Primates,(Carnivora,(Balaenopteridae,Bovidae))));

[character set: albumin immunological distances]
[weight = 1]	tree RobB_pr_306_1.tre = (Primates,(Bovidae,(Trichechidae,Elephantidae)));
[weight = 0.5]	tree RobB_pr_339_1a_1.tre = (Pedetidae,(Hystricidae,Chinchillidae,((Octodontidae,(Echimyidae,Myocastoridae)),(Bathyergidae,Thryonomyidae)),((Dasyproctidae,Agoutidae),Erethizontidae),(Hydrochaeridae,Caviidae),Capromyidae));
[weight = 0.5]	tree RobB_pr_339_1a_2.tre = (Pedetidae,(Hystricidae,((Octodontidae,(Echimyidae,Myocastoridae)),(Bathyergidae,Thryonomyidae)),((Dasyproctidae,Agoutidae),Erethizontidae,Chinchillidae),(Hydrochaeridae,Caviidae),Capromyidae));
[weight = 0.5]	tree RobB_pr_339_1b_1.tre = (Sciuridae,(Dipodidae,Muridae,Myoxidae),(Aplodontidae,Geomyidae));
[weight = 0.5]	tree RobB_pr_339_1b_2.tre = (Sciuridae,(Dipodidae,(Muridae,Myoxidae)),(Aplodontidae,Geomyidae));

[character set: microcomplement fixation immunological data]
[weight = 1]	tree RobB_pr_354_1.tre = (Pteropodidae,(Emballonuridae,((Vespertilionidae,(Molossidae,(Phyllostomidae,(Mormoopidae,Noctilionidae)))),(Rhinopomatidae,(Rhinolophidae,Megadermatidae)))));

[character set: transferrin immunological distances]
[weight = 1]	tree RobB_pr_375_1.tre = (((Thyropteridae,(Molossidae,(Vespertilionidae,(Emballonuridae,(Rhinolophidae,(Megadermatidae,Rhinopomatidae)))))),(Phyllostomidae,(Mormoopidae,(Mystacinidae,Noctilionidae)))),(Furipteridae,Natalidae));

[character set: albumin, C3, transferrin and ?-chain - comparative determinant analysis]
[weight = 4]	tree RobB_pr_329_1.tre = (Equidae,(Suidae,(Camelidae,(Giraffidae,(Cervidae,Bovidae)))));

[character set: Immunological distances of 15 proteins encoded by 23 presumptive genetic loci]
[weight = 1]	tree RobB_pr_305_1a.tre = (Muridae,(Geomyidae,Heteromyidae));

[character set: 60 epitopes of 22 serum proteins: C3 complement component, C4 complement component, C4-binding-protein, ?-chain (common), ?-chain, ceruloplasmin, apolipoprotein A, apolipoprotein B, Gc-globulin, ?2-glycoprotein I, ?-2-macroglobulin, ?-1-antitrypsin, inter-?-trypsin-inhibitor, antithrombin III, albumin, haptoglobulin, ?-1 T-glycoprotein, fibronectin, tetranectin, plasminogen, prothrombin, post-gamma-globulin � comparative determinant analysis]
[weight = 4]	tree RobB_pr_168_1_MRP_cons.tre = (((Bovidae,Suidae),Carnivora,((Caviidae,Elephantidae),Muridae),Equidae,Megadermatidae,Primates,Pteropodidae),Dasypodidae);

[character set: uricase immunological distances]
[weight = 1]	tree RobB_pr_303_1.tre = ((Caviidae,Soricidae),(Equidae,(Suidae,Bovidae,Carnivora)));

[character set: DNA hybridisation]
[weight = 1]	tree RobB_pr_228_1.tre = ((Tupaiidae,(Cynocephalidae,Primates)),((Pteropodidae,(Megadermatidae,Rhinolophidae)),((Vespertilionidae,(Molossidae,Emballonuridae)),(Noctilionidae,(Mormoopidae,Phyllostomidae)))));
[weight = 1]	tree RobB_pr_328_1a.tre = (Dasypodidae,(Primates,(Pteropodidae,(Vespertilionidae,Phyllostomidae))));
[weight = 1]	tree RobB_pr_328_1_MRP_cons.tre = (((Cervidae,(Equidae,(Phyllostomidae,Pteropodidae))),((Muridae,Primates),Talpidae)),Dasypodidae);

[character set: Allozyme analysis of 15 proteins encoded by 23 presumptive genetic loci]
[weight = 1]	tree RobB_pr_305_1b.tre = (Muridae,(Geomyidae,Heteromyidae));

[character set: Allozyme analysis of 19 isoenzymes]
[weight = 1]	tree RobB_pr_337_1_MRP_cons.tre = (Antilocapridae,(Bovidae,Cervidae));

[character set: allozyme analysis of 19 enzymes: sorbitol dehydrogenase (SDH - Sdh), Lactate dehydrogenase (LDH - Ldh-1, Ldh-2), Malate dehydrogenase (MDH - Mdh-1, Mdh-2), Malic enzyme (ME - Me), Isocitrate dehydrogenase (IDH - Idh-1, Idh-2), 6-phosphogluconate dehydrogenase (6-PGD - 6-Pgd), Superoxide dismutase (SOD - Sod), Esterase (Est-1, Est-2), Glutamate oxaloacetate transaminase (GOT - Got-1, Got-2), Phosphoglucomutase (PGM - Pgm-1, Pgm-2, Pgm-3), Mannose phosphate isomerase (MPI - Mpi), Phosphohexose isomerase (PHI - Phi)]
[weight = 1]	tree RobB_pr_362_1.tre = (Delphinidae,(Ziphiidae,Phocoenidae));

[character set: Allozyme analysis of 24 isoenzymes]
[weight = 1]	tree RobB_pr_337_2_MRP_cons.tre = (Suidae,(Bovidae,Cervidae));

[character set: 9 SINE retrosposon - aaa228 (CHR-1), aaa792 (CHR-1), Gm5 (CHR-1), pgha3 (CHR-1_, c21-352 (CHR-1), Pm52 (CHR-2), Pm72 (CHR-2), aaa792 (CHR-2), aaa792 (Bov-IA) - insertions]
[weight = 1]	tree RobB_pr_237_1.tre = (Camelidae,Suidae,(Hippopotamidae,(Balaenopteridae,(Physeteridae,Ziphiidae,Phocoenidae,Delphinidae)),(Tragulidae,(Bovidae,Giraffidae,Cervidae))));
[weight = 1]	tree RobB_pr_23_2.tre = (Equidae,(Suidae,Camelidae,(Hippopotamidae,(Tragulidae,(Bovidae,Cervidae,Giraffidae)),(Delphinidae,Physeteridae,Ziphiidae,Balaenopteridae))));

[character set: transferrin-bound iron uptake by reticulocyte membrane receptors]
[weight = 1]	tree MarcelC_RL_37_1.tre = (Muridae,(Primates,Leporidae,Suidae));

[character set: DNA-DNA hybridisation, microcomplement fixation immunological data]
[weight = 4]	tree RobB_pr_354_4.tre = (Cynocephalidae,(((Vespertilionidae,(Molossidae,(Noctilionidae,(Phyllostomidae,Mormoopidae)))),(Emballonuridae,Pteropodidae)),(Megadermatidae,(Rhinolophidae,Rhinopomatidae))));

[character set: cephalic arterial system]
[weight = 1]	tree RobB_pr_296_1.tre = ((Erethizontidae,((Caviidae,Dasyproctidae),Chinchillidae,(Myocastoridae,Octodontidae,Echimyidae)),(Thryonomyidae,Hystricidae,Bathyergidae),Muridae,Dipodidae,(Geomyidae,Heteromyidae),Castoridae,(Aplodontidae,(Sciuridae,Myoxidae)),Anomaluridae,Pedetidae),(Macroscelididae,(Erinaceidae,(Soricidae,Talpidae)),Tenrecidae,Chrysochloridae),(Tupaiidae,Primates),(Ochotonidae,Leporidae));

[character set: presence or absence of 'bridle' (eye stripe + blowhole stripe in odontocetes)]
[weight = 1]	tree RobB_pr_363_1.tre = (Monodontidae,(Delphinidae,Phocoenidae));

[character set: range of morphological characters]
[weight = 1]	tree RobB_pr_321_1.tre = ((Giraffidae,Bovidae),(Antilocapridae,Cervidae));

[character set: route of lateral olfactory tract factors relative to accessory olafactory formation � four possible states]
[weight = 1]	tree MarcelC_RL_36_1.tre = ((((Leporidae,Ochotonidae),(Soricidae,Macroscelididae,Talpidae,Erinaceidae,Tenrecidae,Tupaiidae,Primates,Cynocephalidae,Phyllostomidae,Caviidae,Dasyproctidae,Hydrochaeridae,Chinchillidae,Erethizontidae,Sciuridae,Castoridae,Geomyidae,Myoxidae,Aplodontidae,Muridae,Heteromyidae)),(Myrmecophagidae,Dasypodidae,Megalonychidae)),(Carnivora,Procaviidae,Equidae,(Suidae,Tayassuidae,Camelidae,Cervidae,Bovidae)));

[character set: 116 skeletal/dental characters]
[weight = 1]	tree RobB_pr_23_3.tre = ((Camelidae,(Tragulidae,(Bovidae,Cervidae,Giraffidae))),(Hippopotamidae,(Suidae,Tayassuidae)));

[character set: 2 neural characters - innervation of wing muscles]
[weight = 1]	tree RobB_pr_355_1.tre = (Cynocephalidae,(Pteropodidae,Vespertilionidae,Molossidae));

[character set: 10 suites of derived osteological characters]
[weight = 1]	tree RobB_pr_361_1.tre = (Balaenopteridae,(Eschrichtiidae,Balaenidae));

[character set: 10 and 15 derived characters of the dentition]
[weight = 1]	tree RobB_pr_376_1.tre = ((Bathyergidae,(Pedetidae,Thryonomyidae)),(Myoxidae,Anomaluridae));

[character set: 12 morphological characters - dentition, cranium, foetal membranes and reproductive biology]
[weight = 1]	tree RobB_pr_332_1.tre = (Anomaluridae,(Pedetidae,(Hystricidae,(Bathyergidae,Thryonomyidae))));

[character set: 13 selected foetal membrane and reproductive features]
[weight = 1]	tree RobB_pr_374_1.tre = (Cynocephalidae,Tupaiidae,(Pteropodidae,Rhinopomatidae,Rhinolophidae,Emballonuridae,Molossidae,(Megadermatidae,(Vespertilionidae,Thyropteridae)),(Noctilionidae,Phyllostomidae)));

[character set: 14 characters of eutherian blastocyst and foetal membrane characters]
[weight = 0.5]	tree RobB_pr_372_1_1.tre = ((Bovidae,Cervidae,Suidae,Carnivora,Equidae,Tapiridae,Elephantidae,Procaviidae,Manidae,Phocoenidae,Delphinidae,Monodontidae,Tupaiidae,Trichechidae,Chrysochloridae,Primates,Soricidae,Talpidae),((Bradypodidae,Cynocephalidae,Dasypodidae,Macroscelididae,Phyllostomidae,Vespertilionidae,Pteropodidae,Erinaceidae,Tenrecidae),(Sciuridae,Castoridae,Caviidae,Heteromyidae,Geomyidae,Muridae,Leporidae)));
[weight = 0.5]	tree RobB_pr_372_1_2.tre = ((Bovidae,Cervidae,Suidae,Carnivora,Equidae,Tapiridae,Elephantidae,Procaviidae,Manidae,Phocoenidae,Delphinidae,Monodontidae,Tupaiidae,Trichechidae,Chrysochloridae,Soricidae,Talpidae),((Bradypodidae,Cynocephalidae,Dasypodidae,Macroscelididae,Phyllostomidae,Vespertilionidae,Pteropodidae,Erinaceidae,Primates,Tenrecidae),(Sciuridae,Castoridae,Caviidae,Heteromyidae,Geomyidae,Muridae,Leporidae)));

[character set: 18 chiropteran auditory characters]
[weight = 1]	tree RobB_pr_373_1.tre = (Pteropodidae,(Molossidae,(Thyropteridae,(Vespertilionidae,(Emballonuridae,(Natalidae,(Rhinolophidae,Nycteridae)))),(Furipteridae,Megadermatidae,((Noctilionidae,(Mormoopidae,Mystacinidae)),(Phyllostomidae,Rhinopomatidae))))));

[character set: 20 osteological characters of the dentition and cranium]
[weight = 1]	tree RobB_pr_309_1.tre = ((Bovidae,Giraffidae),(Antilocapridae,Cervidae));

[character set: 21 osteological and soft tissue characters of the skull and dentition]
[weight = 4]	tree RobB_pr_257_1.tre = ((Muridae,Dipodidae,Myoxidae),(Heteromyidae,Geomyidae));

[character set: 22 cervid morphological characters]
[weight = 1]	tree RobB_pr_378_1.tre = (Tragulidae,(Bovidae,Giraffidae,(Antilocapridae,Cervidae)));

[character set: 22 and 16 osteological and soft anatomical characters]
[weight = 1]	tree RobB_pr_359_1.tre = (Procaviidae,(Elephantidae,(Dugongidae,Trichechidae)));

[character set: 25 osteological characters of the auditory bulla]
[weight = 1]	tree RobB_pr_259_1_MRP_cons.tre = (((Anomaluridae,Pedetidae),(((Aplodontidae,Sciuridae),Myoxidae),Heteromyidae),Castoridae,Thryonomyidae),(Dipodidae,Muridae));

[character set: 26 cranial and dental characters]
[weight = 1]	tree RobB_pr_334_1.tre = (Anomaluridae,(Pedetidae,(Erethizontidae,(Hystricidae,(Thryonomyidae,Bathyergidae)))));

[character set: 27 suites of morphological characters]
[weight = 1]	tree RobB_pr_368_1.tre = (Pteropodidae,(((Vespertilionidae,(Molossidae,Mystacinidae)),(Natalidae,Furipteridae,Thyropteridae,Myzopodidae)),(Rhinopomatidae,(((Noctilionidae,(Mormoopidae,Phyllostomidae)),(Craseonycteridae,Emballonuridae)),(Rhinolophidae,Nycteridae,Megadermatidae)))));

[character set: 28 petrosal characters]
[weight = 1]	tree RobB_pr_369_1.tre = ((Delphinidae,Physeteridae,Ziphiidae),(Balaenidae,(Balaenopteridae,Eschrichtiidae)));

[character set: 30 + 43 morphological characters of cranium, dentition and post-cranium]
[weight = 2]	tree RobB_pr_370_1_1.tre = ((Ziphiidae,Physeteridae),(Delphinidae,Monodontidae,Phocoenidae,Platanistidae));
[weight = 2]	tree RobB_pr_370_1_2.tre = ((Ziphiidae,Physeteridae),(Platanistidae,(Delphinidae,Monodontidae,Phocoenidae)));

[character set: 32 osteological characters]
[weight = 1]	tree RobB_pr_299_1_MRP_cons.tre = (((((Bradypodidae,Megalonychidae),Manidae),Dasypodidae,Myrmecophagidae),(Erinaceidae,(Solenodontidae,Talpidae))),(Orycteropodidae,Procaviidae));

[character set: 33 cranial characters]
[weight = 1]	tree RobB_pr_333_1.tre = (Cynocephalidae,(((Primates,Tupaiidae),(Pteropodidae,(Rhinopomatidae,Emballonuridae,Noctilionidae,Megadermatidae,Rhinolophidae,Vespertilionidae))),(Tenrecidae,Erinaceidae)));

[character set: 34 morphological characters of the dentition, cranium, post-cranium and soft anatomy]
[weight = 1]	tree RobB_pr_295_1.tre = (Tragulidae,(Giraffidae,(Bovidae,(Antilocapridae,Cervidae))));

[character set: 36 morphological characters of the cranium, post-cranium and soft anatomy]
[weight = 1]	tree MarcelC_RL_31_1.tre = ((Cynocephalidae,(Pteropodidae,(Craseonycteridae,Emballonuridae,Furipteridae,Megadermatidae,Molossidae,Mormoopidae,Mystacinidae,Myzopodidae,Natalidae,Noctilionidae,Nycteridae,Phyllostomidae,Rhinolophidae,Rhinopomatidae,Thyropteridae,Vespertilionidae))),(Primates,Tupaiidae));

[character set: 36 petrosal characters]
[weight = 0.5]	tree RobB_pr_366_1_1.tre = (((Ziphiidae,Physeteridae),(Platanistidae,(Delphinidae,Phocoenidae))),(Balaenidae,Balaenopteridae));
[weight = 0.5]	tree RobB_pr_366_1_2.tre = (((Platanistidae,(Ziphiidae,Physeteridae)),(Delphinidae,Phocoenidae)),(Balaenidae,Balaenopteridae));

[character set: 40 cranioskeletal characters]
[weight = 1]	tree RobB_pr_98_2_MRP_cons.tre = (Bovidae,Camelidae,Equidae,(Hippopotamidae,Suidae,Tayassuidae),Tragulidae);

[character set: 41 dental, cranial and post-cranial characters]
[weight = 4]	tree RobB_pr_300_2.tre = (Tragulidae,(Cervidae,(Giraffidae,(Bovidae,Antilocapridae))));

[character set: 45 morphological characters]
[weight = 4]	tree RobB_pr_356_1.tre = (Physeteridae,(Ziphiidae,(Platanistidae,(Monodontidae,(Delphinidae,Phocoenidae)))));

[character set: 58 osteological and soft tissue characters of the skull and dentition]
[weight = 4]	tree RobB_pr_258_1.tre = (Octodontidae,(Abrocomidae,Chinchillidae));

[character set: 67 characters of cranium and dentition]
[weight = 4]	tree RobB_pr_360_1.tre = (Equidae,(Tapiridae,Rhinocerotidae));

[character set: 67 morphological characters of cranium, dentition and soft anatomy]
[weight = 2]	tree RobB_pr_371_1_1.tre = ((Physeteridae,Ziphiidae),(Platanistidae,Delphinidae));
[weight = 2]	tree RobB_pr_371_1_2.tre = (Platanistidae,(Delphinidae,(Physeteridae,Ziphiidae)));

[character set: 75 morphological characters]
[weight = 4]	tree RobB_pr_364_1.tre = (Elephantidae,((Balaenidae,Balaenopteridae,Eschrichtiidae),(Physeteridae,(Ziphiidae,(Platanistidae,(Monodontidae,(Phocoenidae,Delphinidae)))))));

[character set: 85 morphological characters of the ear region]
[weight = 4]	tree RobB_pr_365_1.tre = (Manidae,(Dasypodidae,(Myrmecophagidae,(Bradypodidae,Megalonychidae))));

[character set: 91 morphological characters]
[weight = 1]	tree RobB_pr_291_1.tre = (Orycteropodidae,(Manidae,(Dasypodidae,Myrmecophagidae,Megalonychidae)),Carnivora,(Cynocephalidae,(Tupaiidae,Primates)),(Macroscelididae,(Bathyergidae,Thryonomyidae,Hystricidae,Caviidae,Anomaluridae,Muridae,Dipodidae,Geomyidae,Myoxidae,Castoridae,Sciuridae)),((Antilocapridae,Cervidae,Bovidae,Giraffidae,Camelidae,Hippopotamidae,Suidae,Tayassuidae,Tragulidae),(Elephantidae,(Procaviidae,(Equidae,Rhinocerotidae,Tapiridae)))));

[character set: 116 dental, cranial and post-cranial characters]
[weight = 4]	tree RobB_pr_300_1.tre = ((Hippopotamidae,(Tayassuidae,Suidae)),(Tragulidae,Camelidae));

[character set: 206 osteological and soft anatomy characters]
[weight = 4]	tree RobB_pr_342_1.tre = (Antilocapridae,(Bovidae,Tayassuidae,(Tragulidae,Camelidae)),((Balaenidae,(Eschrichtiidae,Balaenopteridae)),(Physeteridae,(Ziphiidae,(Platanistidae,(Monodontidae,Phocoenidae,Delphinidae))))));

[character set: 258 non-dental and 2 dental characters]
[weight = 4]	tree RobB_pr_115_1.tre = (((((Macroscelididae,((Aplodontidae,Castoridae,Dipodidae,Geomyidae,Muridae,Pedetidae,Sciuridae),(Leporidae,Ochotonidae))),(Tupaiidae,(Primates,(Cynocephalidae,Pteropodidae)))),((Orycteropodidae,(((Balaenidae,Delphinidae,Phocoenidae),(Bovidae,Cervidae,Giraffidae,Suidae,Tragulidae)),((Procaviidae,(Elephantidae,(Dugongidae,Trichechidae))),(Equidae,Rhinocerotidae,Tapiridae)))),(Manidae,Carnivora))),(Chrysochloridae,Erinaceidae,Solenodontidae,Talpidae,Tenrecidae)),(Bradypodidae,Dasypodidae,Megalonychidae,Myrmecophagidae));

[character set: 264 dental, cranial post-cranial, and soft anatomical characters]
[weight = 4]	tree RobB_pr_238_1.tre = (Solenodontidae,(Tupaiidae,((Cynocephalidae,Pteropodidae),Primates)));

[character set: MTCYB, MTRNR1, 40 cranioskeletal characters]
[weight = 1]	tree RobB_pr_98_3.tre = (Camelidae,Equidae,((Hippopotamidae,(Suidae,Tayassuidae)),(Tragulidae,Bovidae)));

[character set: MTRNR1, RBP3, VWF, 89 morphological characters]
[weight = 4]	tree RobB_pr_230_5.tre = (Bradypodidae,((((Carnivora,((Manidae,(Suidae,(Bovidae,(Balaenopteridae,Delphinidae)))),(Rhinocerotidae,Equidae))),(Phyllostomidae,(Molossidae,(Megadermatidae,Pteropodidae)))),((Primates,(Cynocephalidae,Tupaiidae)),((Chrysochloridae,(((Procaviidae,Dugongidae),Elephantidae),(Macroscelididae,Orycteropodidae))),(Leporidae,Muridae)))),(Erinaceidae,Soricidae)));

[character set: MTCYB, MTRNR1, MTRNR2, 206 osteological and soft anatomy characters]
[weight = 4]	tree RobB_pr_342_3.tre = (Tayassuidae,(Camelidae,(Tragulidae,(Antilocapridae,Bovidae))),((Balaenidae,(Eschrichtiidae,Balaenopteridae)),(Physeteridae,(Ziphiidae,(Platanistidae,(Monodontidae,(Phocoenidae,Delphinidae)))))));

[character set: CRYAA, CSN2, CSN3, CYCS, FGG, HBA1, HBB, MTCYB, MTRNR1, MTRNR2, PRM1, RNASE1, 9 SINE retroposon insertions, 116 skeletal/dental characters]
[weight = 1]	tree RobB_pr_23_23.tre = (Camelidae,(((Tragulidae,(Bovidae,(Cervidae,Giraffidae))),(Hippopotamidae,(Balaenopteridae,(Physeteridae,(Delphinidae,Ziphiidae))))),(Suidae,Tayassuidae)));

[character set: CRYAA, CSN2, CSN3, CYCS, FGG, HBA1, HBB, MTCYB, MTRNR1, MTRNR2, PRM1, RNASE1, RBP3, 9 SINE retroposon insertions, 116 skeletal/dental characters]
[weight = 1]	tree RobB_pr_23_24.tre = (Camelidae,(((Tragulidae,(Bovidae,(Cervidae,Giraffidae))),(Hippopotamidae,(Balaenopteridae,(Physeteridae,(Delphinidae,Ziphiidae))))),(Suidae,Tayassuidae)));

[character set: CRYAA, CSN2, CSN3, CYCS, FGG, HBA1, HBB, LALBA, MTCYB, MTRNR1, MTRNR2, PRM1, RBP3, RNASE1, VWF, 9 SINE retroposon insertions, 116 skeletal/dental characters]
[weight = 4]	tree RobB_pr_23_1.tre = (Camelidae,(((Tragulidae,(Bovidae,(Cervidae,Giraffidae))),(Hippopotamidae,(Physeteridae,(Delphinidae,Ziphiidae)))),(Suidae,Tayassuidae)));

[character set: 195 morphological characters, 12 rDNA restriction site characters, one character based on the number of R-1 tandem repeats in the mtDNA d-loop region]
[weight = 4]	tree RobB_pr_367_1_MRP_cons.tre = (((((((Craseonycteridae,Rhinopomatidae),((Megadermatidae,Rhinolophidae),Nycteridae)),(((((Furipteridae,Natalidae),Thyropteridae),Myzopodidae),(Molossidae,Vespertilionidae),Mystacinidae),((Mormoopidae,Noctilionidae),Phyllostomidae))),Emballonuridae),Pteropodidae),Cynocephalidae),Tupaiidae);

[character set: anatomical and restriction map characters, microcomplement fixation immunological data]
[weight = 4]	tree RobB_pr_354_5.tre = (Cynocephalidae,(Pteropodidae,(Emballonuridae,(((Vespertilionidae,Molossidae),(Phyllostomidae,(Mormoopidae,Noctilionidae))),(Rhinopomatidae,(Rhinolophidae,Megadermatidae))))));

[character set: anatomical and restriction map characters, DNA-DNA hybridisation]
[weight = 4]	tree RobB_pr_354_6.tre = (Cynocephalidae,(Pteropodidae,((Emballonuridae,((Vespertilionidae,Molossidae),(Noctilionidae,(Phyllostomidae,Mormoopidae)))),(Rhinopomatidae,(Rhinolophidae,Megadermatidae)))));

[character set: anatomical and restriction map characters, DNA-DNA hybridisation, microcomplement fixation immunological data]
[weight = 4]	tree RobB_pr_354_7.tre = (Cynocephalidae,(Pteropodidae,(((Vespertilionidae,Molossidae),(Noctilionidae,(Phyllostomidae,Mormoopidae))),(Emballonuridae,(Rhinopomatidae,(Rhinolophidae,Megadermatidae))))));

[weight = 1]	tree Wilson_and_Reeder_1993_seed.tre = ((Abrocomidae,Agoutidae,Anomaluridae,Aplodontidae,Bathyergidae,Capromyidae,Castoridae,Caviidae,Chinchillidae,Dasyproctidae,Dinomyidae,Dipodidae,Echimyidae,Erethizontidae,Geomyidae,Heteromyidae,Hydrochaeridae,Hystricidae,Muridae,Myocastoridae,Myoxidae,Octodontidae,Pedetidae,Sciuridae,Thryonomyidae),(Antilocapridae,Bovidae,Camelidae,Cervidae,Giraffidae,Hippopotamidae,Suidae,Tayassuidae,Tragulidae),(Balaenidae,Balaenopteridae,Delphinidae,Eschrichtiidae,Monodontidae,Phocoenidae,Physeteridae,Platanistidae,Ziphiidae),(Bradypodidae,Dasypodidae,Megalonychidae,Myrmecophagidae),Primates,Carnivora,(Chrysochloridae,Erinaceidae,Solenodontidae,Soricidae,Talpidae,Tenrecidae),(Craseonycteridae,Emballonuridae,Furipteridae,Megadermatidae,Molossidae,Mormoopidae,Mystacinidae,Myzopodidae,Natalidae,Noctilionidae,Nycteridae,Phyllostomidae,Pteropodidae,Rhinolophidae,Rhinopomatidae,Thyropteridae,Vespertilionidae),Cynocephalidae,(Dugongidae,Trichechidae),Elephantidae,(Equidae,Rhinocerotidae,Tapiridae),(Leporidae,Ochotonidae),Macroscelididae,Manidae,Orycteropodidae,Procaviidae,Tupaiidae);

end;
