# Supplementary material for: A higher-level MRP supertree of placental mammals
Source: BMC Evol Biol. 2006 Nov 13;6:93. doi: 10.1186/1471-2148-6-93 (PMC1654192; doi:10.1186/1471-2148-6-93)
Supplement: Additional file 6 — NEXUS file (can be viewed using a text editor) containing standard MRP pseudocharacter matrix used in the complete analysis, 4:1 and 1:1 weighting schemes and 50% majority-rule consensuses (for both weighting schemes; 4:1 consensus illustrated in Figure 2) following parsimony analysis of this matrix. [file 1471-2148-6-93-S6.nex]

#nexus

begin data;
	dimensions ntax = 87 nchar = 1857;
	format missing = ?;

	matrix

MRPoutgroup	000000000000000000000000000000000000000000000000000000000000000000000000000000000000000000000000000000000000000000000000000000000000000000000000000000000000000000000000000000000000000000000000000000000000000000000000000000000000000000000000000000000000000000000000000000000000000000000000000000000000000000000000000000000000000000000000000000000000000000000000000000000000000000000000000000000000000000000000000000000000000000000000000000000000000000000000000000000000000000000000000000000000000000000000000000000000000000000000000000000000000000000000000000000000000000000000000000000000000000000000000000000000000000000000000000000000000000000000000000000000000000000000000000000000000000000000000000000000000000000000000000000000000000000000000000000000000000000000000000000000000000000000000000000000000000000000000000000000000000000000000000000000000000000000000000000000000000000000000000000000000000000000000000000000000000000000000000000000000000000000000000000000000000000000000000000000000000000000000000000000000000000000000000000000000000000000000000000000000000000000000000000000000000000000000000000000000000000000000000000000000000000000000000000000000000000000000000000000000000000000000000000000000000000000000000000000000000000000000000000000000000000000000000000000000000000000000000000000000000000000000000000000000000000000000000000000000000000000000000000000000000000000000000000000000000000000000000000000000000000000000000000000000000000000000000000000000000000000000000000000000000000000000000000000000000000000000000000000000000000000000000000000000000000000000000000000000000000000000000000000000000000000000000000000000000000000000000000000000000000000000000000000000000000000000000000000000000000000000000000000000000000000000000000000000000000000000000000000000000000000000000000000000000000000000000000000000000000000000000000
Abrocomidae	????????????????????????????????????????????????????????????????????????????????????????????????????????????????????????????????????????????????????????????????????????????????????????????????????????????????????????????????????????????????????????????????????????????????????????????????????????????????????????????????????????????????????????????????????????????????????????????????????????????????????????????????????????????????????????????????????????????????????????????????????????????????????????????????????????????????????????????????????????????????????????????????????????????????????????????????????????????????????????????????????????????????????????????????????????????????????????????????????????????????????????????????????????????????????????????????????????????????????????????????????????????????????????????????????????????1111000000000000???????????????????????????????????????????????????????????????????????????????????????????????????????????????????????????????????????????????????????????????????????????????????????????????????????????????????????????????????????????????????????????????????????????????????????????????????????????????????????????????????????????????????????????????????????????????????????????????????????????????????????????????????????????????????????????????????????????????????????????????????????????????????????????????????????????????????????????????????????????????????????????????????????????????????????????????????????????????????????????????????????????????????????????????????????????????????????????????????????????????????????????????????????????????????????????????????????????????????????????????????????????1????????????????????????????????????????????????????????????????????????????????????????????????????????????????????????????????????????????????????????????????????????????????100000000
Agoutidae	????????????????????????????????????????????????????????????????????????????????????????????????????????????????????????????????????????????????????????????????????????????????????????????????????????????????????????????????????????????????????????????????????????????????????????????????????????????????????????????????????????????????????????????????????????????????????????????????????????????????????????????????????????????????????????????????????????????????????????????????????????????????????????????????????????????????????????????????????????????????????????????????????????????????????????????????????????????????????????????????????????????????????????????????????????????????????????????????????????????????????????????????????????????????????????????????????????????????????????????????????????????????????????????????????????????1111000000000000?????????????????????????????????????????????????????????????????????????????????????????????????????????????????????????????????????????????????????????????????????????????????????????????????????????????????????????????????????????????????????????????????????????????????????????????????????????????????????????????????????????????????????????????????????????????????????????????????????????????????????????????????????????????????????????????????????????????????????????????????????????????????????????????????????????????????????????????????????????????????????????????????????1000011010000110???????????????????????????????????????????????????????????????????????????????????????????????????????????????????????????????????????????????????????????????????????????????????????????????????????????????????????????????????????????????????????????????????????????????????????????????????????????????????????????????????????????????????????????????????????????????????????????????????????100000000
Anomaluridae	????????????????????????????????????????????????????????????????????????????????????????????????????????????????????????????????????????????????????????????????????????????????????????????????????????????????????????????????????????????????????????????????????????????????????????????????????????????????????????????????????????????????????????????????????????????????????????????????????????????????????????????????????????????????????????????????????????????????????????????????????????????????????????????????????????????????????????????????????????????????????????????????????????????????????????????????????????????????????????????????????????????????????????????????????????????????????????????????????????????????????????????????????????????????????????????????????????????????????????????????????????????????????????????????????????????????????????????????????????????????????????????????????????????????????????????????????????????????????????????????????????????????????????????????????????????????????????????????????????????????????????????????????????????????????????????????????????????????????????????????????????????????????????????????????????????????????????????????????????????????????????????????????????????????????????????????????????????????????????????????????????????????????????????????????????????????????????????????????????????????????????????????????????????????????????????????????????????????????????????????????????????????????????????????????????????????????????????????????????????????????????????????1000000000000?????????????????001000???????????????????????????????1100000000??????????????????????????????????????????????????????????????????????????00001100000??????????????????????????????????????????????????????????????????????????????????????????????????????????????????????????????????????????????????????100000000
Antilocapridae	?????????????????????????????????????????????????????????????????????????????????????????????????1111111111000011111111010000??????????1111111100000000???????????????????????????????????????????????????????????????????????????????11100001100010110111000111011100001011011110011101111000????????????????????????????01110011001?????????????????????????????????????????????????????????????????????????????????????????????????????????????????????????????????????????????????????????????????????????????????????????????????????????????????????????????????????????????????????????????????????????????????????????????????????????????????????????????????????????????????????????????????????????????????????????????????????????????????????????????????????????????????????????????????????????????????????????????????11111111110000000?????????????????????????????????????110000111000110110???????111000011000??????????????????????????????????????????????????????????????????????????????????????11111111010000??????????111000011000???1110000111110100??????????????????????????????????????????????????????????????????????????????????????????111111000000????????????????111111100000??????????????????????11100000000?????????????????????????????????????????????????????????????????????????????????1100????????????????????111000000000000000111000000000000000010000000000111111100000000011111110000000000000000000?????????????????????????????????????????????????????????????????????????????????????????????????????????????????????0????????????????????????????????????01???????????????????????????????????????????01??11?????????????????????????????????????????????111???????????????111????????????????????00000011000???000000000???????????????????????????????????????????????????????11100000000????????????????????????????????????????????????????????????????????????010000000
Aplodontidae	????????????????????????????????????????????????????????????????????????????????????????????????????????????????????????????????????????????????????????????????????????????????????????????????????????????????????????????????????????????????????????????????????????????????????????????????????????????????????????????????????????????????????????????????????????????????????????????????????????????????????????????????????????????????????????????????????????????????????????????????????????????????????????????????????????????????????????????????????????????????????????????????????????????????????????????????????????????????????????????????????????????????????????????????????????????????????????????????????????????????????????????????????????????????????????????????????????????????????????????????????????????????????????????????????????????1100011100000000?????????????????????????????????????????????????????????????????????????????????????????????????????????????????????????????????????????????????????????????????????????????????????????????????????????????????????????????????????????????????????????????????????????????????????????????????????????????????????????????????????????????????????????????????????????????????????????????????????????????????????????????????????????????????????????????????????????????????????????????????????????????????????????????????????????????????????????????????????????????????????????????????????????????????????01001??????????????????????????????????????????????????????????????????????????1000001000000???1101000????????????????????????????????????????????101110?????????????????????????????????????????????????????????????????????????????????????????????????????111111000000000000000000??????????????????????????????????????????????????????????????????????????????????????????????????????????????????100000000
Balaenidae	???????????????????????????????????????????????????????????????????????????????????????????????????????????????????????????????????????????????????????????????????????????0??11101110???????????????????????????????????????????????????????????????????????????????????????????????????????????????????????????????????????????????????????????????????????????????????????????????????????????????????????????????????????????????????????????????????????????????????????????????????????????????????????????????????????????????????????????????????????????????????????????????????????????????????????????????????11111??????????????????????????????????????????????????????????????????????????????????????????????????????????????????????????????????????????????????????????????????????????????????????????????????????????????????????????????????????????????????????????????????????????????????????????????????????????????????????????????????????????????????????????????????????????????????????????????????????????????????????????????????????????????????????????????????????????????????????????????????????????????????????????????????????????????????????1000011000????????????????????????????????????????00011110000?????????????????????????????????????????????????????????????????????????????????????????????????????????????????????????????????????????????????????????????????????????11111000011000001000000000?????????????????????????????????????????????????????????????????????????????????????????????????????????????????????????????????????????????????????????????????????????1???????????????????????????????????????????????????????????010?????????????????????????0000100001??????????????1100000?????????????????001100000110000000011111000000000???????????????????????????????00011000000????????????????????????????????????????????????????????????????????????001000000
Balaenopteridae	??????????????????1??????????????????????????????????????????111111??????????????????????????????11111100001100111111000011001100011000111111000011000011000110????????000?1??????1111????1??111111?????????11110001010?????110010????11111100000010110110010111011001001011011001011101100100111????????10?????????1100100111001110001???????????????????????????????????????????????111000110000110011100001110011000???????????????????????????110011????????????????1101000????111111111????????????????????????????????????????????????????????????????111100000000???????????11111100000111100111111110000000000000??????????????????????????????????????????????????????????????????????11??111110001001010001110100010010100011110000100101000???????10000001101111001111111100????????????????????????????110010?????????????11110000000000000?????11100000111110000000000000001110110000111000111000???????111111000000110001110111????????????????????????????????????????11????????????????????????????????111111000010001100011000111111000000???1100????????????001100011111100000000000000000110001111110000000000000001000000011001000000001100?????????0000001110001000011100110???1111100001001100011000????????????0001111100011111111000000000000000010000000100010000011100011001100011000?????10????????????????1100011000??????????11111000000000000011101100000000000001000000000010000001001010001111100001100000110000000011111100001111001111110001111110??111100111?????????????????????????????????????????????????????????????????????????????1100011001???????????????????????????????????????0???????????????????????????????????????????????????????????011?????????????????????????0000100001??????????????1100000?????????????????001110000???????????????????????????????1111111110000000000000000001110000011000110001100011000????????????????????????????????????????????????????001000000
Bathyergidae	???????????????????????????????????????????????????????????????????????????????????????????????????????????????????????????????????????????????????????????????????????????????????????????????????????????????????????????????????????????????????????????????????????????????????????????????????????????10001000100000101111100000???????????????????????????????????????????????????????????????????????????????????????????????????????????????????????????????????????????????????????????????????????????????????????????????????????????????????????????????????????????????????????????????????????????????????????????????????????????????????????????????????????????????????????????????????????????????????????????????????????????????????????????????????????????????????????????????????????????????????????????????????????????????????????????????????????1110100000000000?????????????????????????????????????????????????????????????????????????????????????????????????????????????????????????????????????????????????????????????????????????????????????????????????????????????????????????????????????????????????????????????????????????????????????????????????????????????????????????????????????????????????????????????????????????????????????????????????????????????????????????????????????????????????????????????????????????????????????????????????????????????????????????????????????????????????????????????????????????????????????????????????????1100100011001000???????????????????????????????????????????????????????????????????????????????1000100000000?????????????????100111?????????????????????????????????????1111??????????????????????????????????????????????????????????????????????????00001100000??????????????????????????????????????????????????????????????????????????????????????????????????????????????????????????????????????????????????????100000000
Bovidae	1????0?100000100111?0110???1100?11???11111???1?1101110011100?1111110???00001110111?11010111111110111111110000001111111110000011110000001111111111000000111110001?1????????????1101???????11011???10??111111011111100000?????110010????11100001110010110111100111011110001011011100011101110000100000111111010001100011001001110011110011111100010????100001??1??011???011100??????10011111110000001111000000011111000000101??111?0?1111001011???11111000????110???110??11110000????110???110100000001111000010000100?????01111??11111110101100??101?100?????0000000000010011110111011100000000100010111111100000000000000111000011?????1?11????????1011001111?0011011?1000011000011??100111??1111??111111010000000001110110100000000011111001000000000???0???100000011011110011111111100?11111000000011111110?1???01111001111?1???????1111111110000000011101111111110001000000000000000010011100001110001101101100000111000011100111100000111????????1????1110?10?????11?111111???01?11?11110011000000001000001100000101111111110000011110000001110000111000001111000111111000001100011110010000000000000000110001111001000000000000001000000000101000000000010?????????111100000000000000001111100?1111111100001111000000????????????11100000000111111100000000000000000100000001000111000111110000011110000001111011110000001100111111110000001000001110111000000000000000111100000000000000010000000000111110000000000011111111100000000000000000111111000011110011111100011111101111110011110????????????????????????????????????????1111?1100011????????????????????1?11001111110????????????????????????10000001111100????????????10001000???????????10??10?????????????????????????????????????????????110??????????????0111????????????????????00000011000???100000000110000000011110100000000???10011111111100000000000000001110000000011110000001111000000111100000???????????????????????????????????????????010000000
Bradypodidae	?????????????????????????????????????????????????????????????????????????????????????????????????????????????????????????????????????????????????????????????????????????????????????????????????????????????????????????????????????????????????????????????????????????????????????????????????????????????????????????????????????????????????????????????????????????????????????????????????????????????????????????????????????????????????????????????????????????????????????????????????????????????????????????????????????????????????????????????????????????????????????????10000000000111000001100000000000????????????????????????????????????????????????????????????????????????????????????????????????????????????????????????????????????11000110000??????????????????????????????????????????????????????????????00000000000000001????????????????10000??????????????????????????????????????????????????????????????????????????????????????????????????????????????????000100000000000000000??????????????????????????????????????????????????????????????????????????????????????????????????????????????????????????????????????????????????????????????????????????????11??????????????????????????????????????????????000000000000000000000001110000010000000000?????????????????????????????????????????????????????????????????????????????????????????????????????????????????????????????????????????????????????????????????????????????????????????????????????????????????????????????????????????????????????????????????????????????????????????????????????????????????????????????????????????????01100110?????????????????????????????????????????????????1111000????????????????????????????????????????????111???????????????????????000000000000000000000001???????000000000000000000000000???????????????????????????????????????????????????????????????????????????????????000100000
Camelidae	?????????????????????????????????????????????????????????????????????????????????????????????????11110000000000111100000000000000000000111110000000000010000000???????????????????????????101?10010?????????10000000000???????????????111000000000????????????????????????????????????????????11100011111?????????????????????????????????????????????????????????????????????????????100000000000100000010001000000000?????????????????????????11100000???????100100???1000011???????11010010000000111?????????????????????????????????????????????????????000000000001???????????100000????????????????????????????????1000010???????????????????????????????????????????????????????????????????????????????????????????????????????????????????????????????????????????????????????????????????????????????????1100000????????????11111110000000000?????11111000000??????????????????????????????????????????????111000000000100000001??????????????????????????????????????????????100000?????????????????????????111100000000000000000000111000000000???????000111100000001100011000000000000000000000110001100000000000000000001000011000001000001100000?????????1100000000000000000011??????111000000000000000000000011111000010000000000??????????????????????????????????????????10000000000000000000???????????????????????00000000001000001101111000000000000000111000000000000000010000000000111000000000000011100000000000000000000000?????????????????????????????????????????????????????????????????????????????????????1100???????????????????????????????0000010000??????????????????????????000001110000???????????????????????????????????????????????????????????????????????????????????????????????????0???????????????????????00000011000001110000000???????????????????????????0000????????????????????????1000000000000000000000000000000000000000???????????????????????????????????????????010000000
Capromyidae	????????????????????????????????????????????????????????????????????????????????????????????????????????????????????????????????????????????????????????????????????????????????????????????????????????????????????????????????????????????????????????????????????????????????????????????????????????????????????????????????????????????????????????????????????????????????????????????????????????????????????????????????????????????????????????????????????????????????????????????????????????????????????????????????????????????????????????????????????????????????????????????????????????????????????????????????????????????????????????????????????????????????????????????????????????????????????????????????????????????????????????????????????????????????????????????????????????????????????????????????????????????????????????????????????????????1111000000000000?????????????????????????????????????????????????????????????????????????????????????????????????????????????????????????????????????????????????????????????????????????????????????????????????????????????????????????????????????????????????????????????????????????????????????????????????????????????????????????????????????????????????????????????????????????????????????????????????????????????????????????????????????????????????????????????????????????????????????????????????????????????????????????????????????????????????????????????????????????????????????????????????????1000000010000000???????????????????????????????????????????????????????????????????????????????????????????????????????????????????????????????????????????????????????????????????????????????????????????????????????????????????????????????????????????????????????????????????????????????????????????????????????????????????????????????????????????????????????????????????????????????????????????????????????100000000
Carnivora	?????????????????????????????????????11110????????11010?1000?11??11????????1100??????????????????1110000000000011100000000000??????????1100000000000000?????????1???110?????????????????????????????????????????????????????111000????11000000000010110110010111011001001011011001011101100100???0001000010?????????1110000111001100101?????00011?????????????0?????1??00010?????0????00000000001000000000010???????????????????????????????????????????????????????????????????????????????11110000000?????????????????????11????????11???????????????11100111100000000???1101??????????00000000000111100000000000000000??????????1???????0?????????1111????1??000??01111???????????111???????????111000000000001001100000000000010011000000000000100??????010000001000??1001111111110???????1000000110??110????????????0?????111??????????????????????1110???????????100000000000000001001110000111110000000???????110000000000?????????110?101011?????????????11???11??????1???????????????000000000010000000000000011100000000000??????????110000000000???????100000000000001000000000001001110000000000100000000000100111000000001000000000001000000000000???????????????????????????????????????????????????????????000111000000???????????111000000000000000000000100000001100000000?????????????????????????????????????????????????????110000000010000000111000000010000000011100000001111100000000000000000000001100000000000000000000000011111010001111100111101001111100??111000110???????????????????????????????????????????????1000011???????????????????????????????????????????????????????????0000010?????????????????10001000???????????????????????????????????????????????????????????????????????????????????????????????????????00000000000????????????110000000010000000000100???????111100000000000000000000???????????????????????????????????????????????????????????????????????????????????000000000
Castoridae	????????????????????????????????????????????????????????????????????????????????????????????????????????????????????????????????????????????????????????????????????????????????????????????????????????????????????????????????????????????????????????????????????????????????????????????????????????????????????????????????????????????????????????????????????????????????????????????????????????????????????????????????????????????????????????????????????????????????????????????????????????????????????????????????????????????????????????????????????????????????????????????????????????????????????????????????????????????????????????????????????????????????????????????????????????????????????????????????????????????????????????????????????????????????????????????????????????????????????????????????????????????????????????????????????????????1100010000000000????????????????????????????????????????????????????????????????????????????????????????????????????????????????????????????????????????????????????????????????????????????????????????????????????????????????????????????????????????????????????????????????????????????????????????????????????????????????????????????????????????????????????????????????????????????????????????????????????????????????????????????????????????????????????????????????????????????????????????????????????????????????????????????????????????????????????????????????????????????????????????????????????????????????????????????????????????????????????????????????????????????????????????????????????1000000000000???1101000?????????????????01010101???????????????????100000??????????????????????????????????????????????????????????????????????????????00001100000????????????111111000000000000000000??????????????????????????????????????????????????????????????????????????????????????????????????????????????????100000000
Caviidae	???????00000000100?1?????????????????11000?????101??????????1?????????111??????????????????111001??????????????????????????????????????0000000000000011?????????????????????1?????????11???10??????1??????????????????????????????111110000000000010111000000111100000001011100000011110000000???10100000?????????????????01100000000???????11100?????1001010????00?????????01001?11??????????????????????????????????????????????????????10010?00???????????????????0??????????????????????11100110000??????????????1????????????????????????0?????????????110001111000?????????????????????????????????????????????????0000000?????????00?101110??????????????????????????????????????00010????????????????????????????????????????????????????????????????11111000000???????????????11????????1110000??111??0?????????0????????1???11100000001000110????????????????100001111000000000000?????????????????????????100000000000???????????????????1?????????0?????????????????00100??????????????????????????????????00000000000001??????????100000000000101????????????????001000000000001100000000000000100000000000110000000000001000000000001000000000000????????0????????????????????????????000000000001?????????????????????????????????????????????????????????000000000000000001????????????????????000????000000000000??????????????1110010000??????????????????????????????????????????????????????????????????????????????????????????1100000000???????110000001100000?????????????1000000110000001?????????????????????????????1011100???????????????????????????????????????????1110000000000???1101000?????????????????01010101???????????????????????????????????????????????????????????????????????????????????????????????????????00001100000??????????????????????????????????????????????????????????????????????????????????????????????????????????????????????????????????????????????????????100000000
Cervidae	?????????????????????????????????????????????????????????????????????????????????????????????????11111111100000111111111000001111100000111111111100000011111000???????????????1101??????????????????????????11111110000???????????????11100001110010110111100111011110001011011110011101111000????????????????????????????01110011110?????????????????????????????????????????????????111110000000111100000001111100000???????????????????????????111100????????????????1110000??????????????????????????????????????????????????????????????????????????????????????????????????????????????????????????????????????????????????????????????????????????1111??????????????????????????????????????111111010000000001110110100000000011111001000000000???????????????????????????????????????????0000111???????????1111001????????????11111111000000000?????11111111000?????????????????????110000111000110110???????111000011100111110000?????????????????????????????????????????????????????????????????????????????111111111000001111100000111000011100???111100011111100000110001111001000000000000000011000111100100000000000000??????????????????????????????????111110000000????????????????1111111110001111100000???????????????????????????????????????????????10000000100011100011111100001111100000???????????????????11101111100000??????????111000000000000000111100000000000000010000000000111111000000000011111111100000000000000000?????????????????????????????????????????????????????????????????????????????????????1111?????????????????????110000?1?11001111110????????????????????????01000001111100????????????10001000???????????01??11?????????????????????????????????????????????111???????????????100????????????????????00000011000????????????110000000011110100000000??????????????????????????????????????????11111000001111100000111110000???????????????????????????????????????????010000000
Chinchillidae	??????????????????????????????????????????????????????????????????????????????????????????????????????????????????????????????????????????????????????????????????????????????????????????????????????????????????????????????????????????????????????????????????????????????????????????????????????????????????????????????????????????????????????????????????????????????????????????????????????????????????????????????????????????10010?????????????????????????????????????????????????????????????????????????????????????????????????????????????110001100000?????????????????????????????????????????????????????????????????????????????????????????????????????????????????????????11???????????????????????????????????????????????????????????????????????????????????????????????????????????????????????????????????11100000001110000?????????????????????1111000000000000?????????????????????????????????????????????????????????????????????????????????????????????????????????????????????????????????????????????????????????????????????????????????????????????????????????????????????????????????????????????????????????????????????????????????????????????????????????????????????????????????????????????????????????????????????????????????????????????????????????????????????????????????????????????????????????????????????????????????????????????????????????????????????????????????????????????????????????????????????????????????????????????????????1000000010000100???????????????????????????????????????????????????????????????????????????????1100000000000???1101000????????????????????????????????????????????????????????????????????????????????????????????????????????????????1????????????????????????????????????????????????????????????????????????????????????????????????????????????????????????????????????????????????????????????????????????????????100000000
Chrysochloridae	???????111001000???????????????????????????????????????????????????????????????????????????????????????????????????????????????????????????????????????????????????????????????????????????????????????????????????????????????????????????????????????????????????????????????????????????????????????????????????????????????????????????????????????????????????????????????????????????????????????????????????????????????????????????????????????????????????????????????????????????????????????????????????????????????????????????????????????????????????????????????????????????????????????????????????????????????????????????????????????????????????????????????????????????????????????????????????????????????????????????????????????????????????????????????????????????????????????????????????????????????????????????????????????????????????????10000????????????????111000000000000000????????????????????????????????????????????????????????????????????????????????000011000011100100000??????????????????????????????????????????????????????????????????????????????????????????????????????????????????????????????????????????????????????????????????????????????????????????????????????????????????????????????100000000000000001110000111010000000000000???????????????????????????111000010000??????????????????????????????????????????????????????????????????????????????????????????????????????????????????????????????????????????????????????????????????????????????????????????????????????????????????????????????????????????????????????????????0000000010000???????????????????????????10001000??????????????????????????????????????????????????????????????????????????????????????????????????????????????????????????????100000000000000000000010???????110000000000010011000000???????????????????????????????????????????????????????????????????????????????????000010000
Craseonycteridae	?????????????????????????????????????????????????????????????????????????????????????????????????????????????????????????????????????????????????????????????????????????????????????????????????????????????????????????????????????????????????????????????????????????????????????????????????????????????????????????????????????????????????????????????????????????????????????????????????????????????????????????????????????????????????????????????????????????????????????????????????????????????????????????????????????????????????????????????????????????????????????????????????????????????????????????????????????????????????????????????????????????????????????????????????????????????????????????????????????????????????????????????????????????????????????????????????????????????????????????????????????????????????????????????????????????????????????????????????????????????????????????????????????????????????????????????????????????????????????????????????????????????????????????????????????????????????????????????????????????????????????????????????????????????????????????????????????????????????????????????????????????????????????????????????????????????????????????????????????????????????????????????????????????????????????????????????????????????????????????????????????????????????????????????????????????????????????????????????????????????????????????????????????????????????????????????????????????????????????????????????????????????????????????????????????????????????????????????????????????????????????????????????????????????????????????????????????????????????????????????????????????????100001110010????????????????????????1110????????????????????????????????????????????????????????????????????????????????????????????????????????????????????????????????????????????????????????1111110000000000???????????????????????????000001000
Cynocephalidae	???????????????????????????????????????????????????????????????????????????????????????????????????????????????????????????????????????????????????????????????????????????????????????????????????????????????????????????????????????????????????????????????????????????????????????????????????????????111000000???????????????????????????????????????????????????????????????????????????????????????????????????????????????????????????????????????????????????????????????????????????????????1111011110????????????????????????????????????????????????????????????????????????00000000000111000001000000111000??????????????????????????????????????????????????????????????????????????????????????????????????????????????????????????????????????????????????????????????????????????????????????????????????????????????????????????????????????????????10000??????????????????????????????????1111100?????????????????????????????????????????????????????????????????????????000000000010000000000??????????????????????????????????????????????????????????????????????????????????????????????????????????????????????????????????????????????????????????????????????????????????????????????????????????????????????????????110000000000011100000000????????????????????????????????????????????????????????????????????????????????????????????????????????????????????????????????????????????????????????????????????????????????????????????????????????????????????????????????????????????????????????????????????????????1100000000????????????????????????000000000????????????????1101000?????0???????000001100110????????????????????????????????????????????????????????000000???1000??????????????????????????????????00100000000????????????111000011100000000000000111????110000000000011100000000????????????????????????????????????????1000000000000000000000000000000000000000000000000000
Dasypodidae	????????????????????????????????????????????????????????0000???????????????????????????????????????????????????????????????????????????????????????????????????????????????????????????????????????????????????????????????????????????????????????????????????????????????????????????????????????????????000000000????????????????????????????????????????????????????????????????????????????????????????????????????????????????????????????????????????????????????????????????????????11100101000??????????????????????????????????????????????????????????????????????????????????????????????????????????????????????????????????????????????????????????????????????????????????????????????????????????????????????????????????????????????????????11000110000????????????????????????????????????????????????????????????????????????????????????????????????????0000000000001100??????????????????0000000?????????????????????????????????????????????????????????????????????????????????????????????????????????????????????????????????????????????????????????001110000000000000000000000000111000000000000000000000001000000000001000000000000??????????????????????????????????10???????????????????????000100001011???????????????????????????????????110000010000000000?????????????????????????????????????????????????????????????????????????????????????????????????????????????????????????????????????????????????????????11110000101110000111000001110000??100001??????????????????????????????????????????????????0000?????????????000000000????????????????????????????????????????1000100?????????????????01100110?????????????????????????????????????????????????1100000????????????????????????????????????????????10011000000000????????????000000000000000000000001??????????????????????????????????????????????????????????????????????????????????????????????????????????????????000100000
Dasyproctidae	??????????????????????????????????????????????????????????????????????????????????????????????????????????????????????????????????????????????????????????????????????????????????????????????????????????????????????????????????1111??????????????????????????????????????????????????????????????????????????????????????????????????????????????????????????????????????????????????????????????????????????????????????????????????????????????????????????????????????????????????????????????????????????????????????????????????????????????????????????????????????????????????????????????????????????????????????????????????????????????????????????????????????????????????????????????????????????????????????????????????????????????????????????????????????????????????????????????????????????????????????????????????????????????????????????????????????1111000000000000??????????????????????????????????????????????????????????????????????????????????????????????????000000000110000000010??????????????????????????????????????????????????????????????????????????????????????????????????????????????????????????????????????????????????????????????????????????????????????????????????????????????????????????????????????????????????????????????????????????????????????????????????????????????????????????????????????????????????????????????????????????????????????????????????????????????????????????????????????????????????????????????????????????????1000011010000110???????????????????????????????????????????????????????????????????????????????1110000000000???1101000?????????????????????????????????????????????????????????????????????????????????????????????????????????????????????????????????????????????????????????????????????????????????????????????????????????????????????????????????????????????????????????????????????????????????????????????????100000000
Delphinidae	?????????????????????????????????????????????????????????????????????????????????????????????????????????????????????????????1100011110111111000011000011000110????????1111???11100000????????????????????????????????????????????????111110000000?????????????????????????????????????????????????????????????????????????????????????????????????????????????????????11100??????????????????????????????????????????????????????????????????????110011????111111111???1101100????111111111???????????????????????????????????????????????????????????????????????????????????????11111000000110000111111110000000000000??????????????????????????????????????????????????????????????????????????111110001110000001110100011100000011110000111000000?????????????????????????????????????????????????????????????1100100??????????????????????????????????1110000010011000????????????????110000111000111000???????111110000000110001000????????????????????????????????????????????????????1100000000?????????????????????????????1100011110111110000000???????????????????001100011111100000000000000000110001111110000000000000001000000011001000000001100?????????0000001101001111100000??????????????????1100011110????????????00011100111111111110000000000000000????????????????????????????1100011110???????????????????????1100011110??????????111101000000000000111010100000000000010000000000100000010011000011111000011111110000000000??????????????????????????????????????????????????????????????????????????????????????????????????????????????????????0?1110011001???????????????????????1??????????????????????????10001000?????????????????????????????????????????10001011????????????????????1011010010????1111??01101011111?????????????????001001111110000000011111000000000???????1111111110000000000000000001001111111000111101100011110110001110???????????????????????????????????????????001000000
Dinomyidae	????????????????????????????????????????????????????????????????????????????????????????????????????????????????????????????????????????????????????????????????????????????????????????????????????????????????????????????????????????????????????????????????????????????????????????????????????????????????????????????????????????????????????????????????????????????????????????????????????????????????????????????????????????????????????????????????????????????????????????????????????????????????????????????????????????????????????????????????????????????????????????????????????????????????????????????????????????????????????????????????????????????????????????????????????????????????????????????????????????????????????????????????????????????????????????????????????????????????????????????????????????????????????????????????????????????1111000000000000????????????????????????????????????????????????????????????????????????????????????????????????????????????????????????????????????????????????????????????????????????????????????????????????????????????????????????????????????????????????????????????????????????????????????????????????????????????????????????????????????????????????????????????????????????????????????????????????????????????????????????????????????????????????????????????????????????????????????????????????????????????????????????????????????????????????????????????????????????????????????????????????????????????????????????????????????????????????????????????????????????????????????????????????????????????????????????????????????????????????????????????????????????????????????????????????????????????????????????????????????????????????????????????????????????????????????????????????????????????????????????????????????????????????????????????????????????????????????????????????????????????????????????????100000000
Dipodidae	????????????????????????????????????????????????????????????????????????????????????????????????????????????????????????????????????????????????????????????????????????????????????????????????????????????????????????????????????????????????????????????????????????????????????????????????????????????????????????????????????????????????????????????????????????????????????????????????????????????????????????????????????????????????????????????????????????????????????????????????????????????????????????????????????????????????????????????????????????????????????????????????????????????????????????????????????????????????????????????????????????????????????????????????????????????????????????????????????????????????????????????????????????????????????????????????????????????????????????????????????????????????????????????????????????????1000000011000000?????????????????????????????????????????????????????????????????????????????????????????????????????????????????????????????????????????????????????????????????????????????????????????????????????????????????????????????????????????????????????????????????????????????????????????????????????????????????????????????????????????????????????????????????????????????????????????????????????????????????????????????????????????????????????????????????????????????????????????????????????????????????????????????????????????????????????????????????????????????????????????????????????????????????????10100??????????????????????????????????????????????????????????????????????????1000000000000????????????????????????????????????????????????10????000001??????????????????????????????????????????????????????????????????????????????00001100000????????????111111000000000000000000??????????????????????????????????????????????????????????????????????????????????????????????????????????????????100000000
Dugongidae	???????111110000??????????????????????????????????????????????????????????????????????????????????????????????????????????????????????????????????????????????????????????????????????????????????????????????????????????????????????110000000001???????????????????????????????????????????????????????????????????????????????????????????????????????????????????????????????????????????????????????????????????????????????????????????????????????????????????????????????????????????????????????????????????????????????????????????????????????????????????????????????????????11010000000111000001111100000000??????????????????????????????????????????????????????????????????????????????????????????????????????????????????????????????????????????????????????????????????????????????????????????????????????????????????????????????????????????????10110????????????????111111000000000000???????110000000001?????????????????????????????????????????????????????????????000011110011111000000????????????????????????????110000000001??????????????????????????????????????????????????????????????????????????????????????????????????????????????????????????????????????????????????????????????????????????????????????100000000000000001111100?????????????????????????????????????????????????????????????????????????????????????????????????????????????????????????????????????????????????00000000000000000000000111?????????????????????????????????????????????????????????????????????????????????????????????????????????????????????????????????????????????????????????????????????????????????????????????????????????????11???????????????????????????????????????????????????????????????????????????????????????????????????????????110000000011100011110000???????110000000000010011111000???????????????????????????????????????????????????????????????????????????????????000000100
Echimyidae	??????????????????????????????????????????????????????????????????????????????????????????????????????????????????????????????????????????????????????????????????????????????????????????????????????????????????????????????????1110??????????????????????????????????????????????????????????????????????????????????????????????????????????????????????????????????????????????????????????????????????????????????????????????????????????????????????????????????????????????????????????????????????????????????????????????????????????????????????110001111100?????????????????????????????????????????????????????????????????????????????????????????????????????????????????????????11???????????????????????????????????????????????????????????????????????????????????????????????????????????????????????????????????11100000001111000?????????????????????1111000000000000?????????????????????????????????????????????????????????????????????????????????????????????????????????????????????????????????????????????????????????????????????????????????????????????????????????????????????????????????????????????????????????????????????????????????????????????????????????????????????????????????????????????????????????????????????????????????????????????????????????????????????????????????????????????????????????????????????????????????????????????????????????????????????????????????????????????????????????????????????????????????????????????????????1111000011110000???????????????????????????????????????????????????????????????????????????????1101000000000???????????????????????????????????????????????????????????????????????????????????????????????????????????????????????????????????????????????????????????????????????????????????????????????????????????????????????????????????????????????????????????????????????????????????????????????????????????100000000
Elephantidae	???????111100000????????????????????????????????????????1011??????????????????????????????????????????????????????????????????????????????????????????????????????????????????????????????????????????????????????????????????????????110000000001??????????????????????????????????????????????????????????????????????????????????????????????????????????????????????????????????????????????????????????????????????????????????????????????????????????????????????????????????????????11100101000?????????????????????????????????????????????????????100000000000?????????????????11011000000111000001111010000000??????????????????????????????????????????????????????????????????????????111111100000000001110111000000000011111110000000000???????????????????????????????????????????????????????????????????0?????????????????????????????????????????????10100????????????????111110000000000000???????110000000001?????????????????????????????????????????????????????????????0000111000111100000001000????????????????????????110000000001???????000110000000110000000000000000000000000011000000000000000000000000000000000000010000000000001???????????????????????????????????????????????????????????110000000000???????????100000000000000001111000111001100000000000???????????????????????????111110000000????????????????????????0000000000000000110000000000000000011000000000000000000000000110000000000000000000000001101111000011???????11100001?????????100001???11?????????????????????????????????????????????1011??????????????????????????????????????????????????????????????????????????????????????10001000?????????????????10??????????????????????????????????????????????????????????????????????????0000000???00000010100????????????110000000011100011100000???????110000000000010011110000???????????????????????????????????????????????????????????????????????????????????000000000
Emballonuridae	??????????????????????????????????????????????????????????????????????????????????????????????????????????????????????????????????????????????????????????????????????????????????????????????????????????????????????????????????????????????????????????????????????????????????????????????????????????????????????????????????????????????????????????????????????????????????????????????????????????????????????????????????????????????????????????????????????????????????????????????????????????????????????????????????????????????????????????????????????????????????????????????????????????????????????????????????????????????????????????????????????????????????????????????????????????????????????????????????????????????????????????????????????????????????????????????????????????????????????????????????????????????????????????????????????????????????????????????????????????????????????????????????????????????????????????????????????????????????????????????????????????????????????????????????????????????????????????????????????????????????????????????????????????????????????????????????????110000000000110000000000010001000???????????????????????????????????????????????????????????????????????????????????????????????????????????????????????????????????????????????????????????????????????????????????????????????????????????????????????????????????????????????????????????????????????????????????????????????????????????????????????????????????????????????1000000011111000000????????????0010011100????????????????????????110000100????????????????????????????????????1000????????11110000000??????????????????100001110010???????????????110110???1110????????????????????????????????????????????????????????????????????????????????????????????????????????????????????????????????????????????????????????1110000000000000110000000111000000110000100000001000
Equidae	???????100000100????????1111111?????????????????????????1100?11??11?????????????????001011???????1100000000000111000000000001??????????1110000000000100???????????????????????0000??????????????????????????????????????????111100????110000000010???????????????????????????????????????????????0001100010?????????111100???????????01???????????????11000????????????00011??????????00000000001100000000011???????????110?????????????????????????????????????????????????????????????????10000000100??????????????????????????100??????????????1????110001000000000001001101????00000000000000000111110000000000000000?????11????001?????110??????100000001??100???????0111110??????????????????111111100000000001110111000000000011111110000000000???????10000001110??1001111111?????????????0000100??????0??????????0????????????11000000000000000?1110???????????10001????????????????110000111111000000???????110000000010?????????????????????????????????????????????????????????????000000001010000000100001011000000000010??????????110000000010???????000100000010001111000000000000000000000000111100000000000000000000001000011100001000001110000?????????000000100010????????????????110000000000??????????000111110000???????????1111000010001000000000001000000011100000000000000001?????????????????110000001000??????????????100000111011000010000000000011000001000000000001000000000010000001100000001100000000000000000100000011111011001111110111101101111101??110010?????????????????????????????????????????????0000?1000010?????????????111000?????????00000??????????????????????????0000010?????????????????10001000???????????????????????????????????????????????????????????????????????????????0????????0??????????????00000010111????????????110000000011100010001000???0000111110000100000000000000???????????????????????????????????????????????????????????????????????????????????000000010
Erethizontidae	??????????????????????????????????????????????????????????????????????????????????????????????????????????????????????????????????????????????????????????????????????????????????????????????????????????????????????????????????1100??????????????????????????????????????????????????????????????????????????????????????????????????????????????????????????????????????????????????????????????????????????????????????????????????????????????????????????????????????????????????????????????????????????????????????????????????????????????????????????????????????????????????????????????????????????????????????????????????????????????????????????????????????????????????????????????????????????????????????????????????????????????????????????????????????????????????????????????????????????????????????????????????????????????????????????????????????1111000000000000?????????????????????????????????????????????????????????????????????????????????????????????????????????????????????????????????????????????????????????????????????????????????????????????????????????????????????????????????????????????????????????????????????????????????????????????????????????????????????????????????????????????????????????????????????????????????????????????????????????????????????????????????????????????????????????????????????????????????????????????????????????????????????????????????????????????????????????????????????????????????????????????????????1000010010000100???????????????????????????????????????????????????????????????????????????????1000000000000???1101000??????????????????????????????????????????????????1100???????????????????????????????????????????????????????????????????????????????????????????????????????????????????????????????????????????????????????????????????????????????????????????????????????????????????????????????????????????100000000
Erinaceidae	???????100000100??????????????????????????????????00000?????????????????????????????????????????????????????????????????????????????????????????????????????????????????????????????????????????????????????????????????????????????????????????????????????????????????????????????????????????????????????????????????????????????????????????????????????????????????????????????????????????????????????????????????????????????????????????????????1000???????????????????1100?????????00000000000?????????????????????????????????????????????????????????????????????????????????????????????000000000000000000000??????????????????????????????????????????????????????????????????????????100000000000000010000000000000000100000000000000001?????????????????????????????????????????????????????????????????????????????????????????????????????????????????10000????????????????100000000000000000????????????????????????????????????????????????????????????????????????????????000100000010000000000???????????????????????????????????????????????????????????001000000000001001111100000000100000000000100111110000001000000000001000000000000???????????????????????????????????????????????????????????000100001000???????????000000000000000000000001100000000000000000???????????????????????????110000001110??????????????00000000001000000010001000001000000001000100000111101100000000000000000000??????????????????????????00000000000000000000000000000000??000000????????????????????????????????????????????????????????????????????????????????????????????????????0000000011000???1101000?????????????????01100110?????????????????????????????????????????????????1000100100001????????????????????????????????????????????????????????????????100000000000000000000010???????100000000000000000000001???????????????????????????????????????????????????????????????????????????????????000010000
Eschrichtiidae	???????????????????????????????????????????????????????????????????????????????????????????????????????????????????????????????????????????????????????????????????????????1??????1111???????????????????????????????????????????????????????????????????????????????????????????????????????????00011100????????????????????????????????????????????????????????????????????????????????????????????????????????????????????????????????????????????????????????????????????????????????????????????????????????????????????????????????????????????????????????????????????????????????00000111100???????????????????????????????????????????????????????????????????????????????????????????????111110001001010001110100010010100011110000100101000??????????????????????????????????????????????????????????????????????????????????????????????????????????????????????????????????????????????????????????????????????????????????????????????????????????????????????????????????111111??????????????????????????????????????????????????????????????????????????????????????????????????????????????????????????????????????????????????????????????????????????0000001110001000011100????????????????????????????????????????00011111000???????????????????????????????????????????????????????????????????????????????????????????????1000001101111110000000000000111011000000000000010000000000100000010010100011111000011000001100000000?????????????????????????????????????????????????????????????????????????????????????????????????????????????????????????????????????????????????????????????????????????1???????????????????????????????????????????????????????????011?????????????????????????????????????????????????1100000?????????????????001110000???????????????????????????????????????????????????????00011100000????????????????????????????????????????????????????????????????????????001000000
Furipteridae	??????????????????????????????????????????????????????????????????????????????????????????????????????????????????????????????????????????????????????????????????????????????????????????????????????????????????????????????????????????????????????????????????????????????????????????????????????????????????????????????????????????????????????????????????????????????????????????????????????????????????????????????????????????????????????????????????????????????????????????????????????????????????????????????????????????????????????????????????????????????????????????????????????????????????????????????????????????????????????????????????????????????????????????????????????????????????????????????????????????????????????????????????????????????????????????????????????????????????????????????????????????????????????????????????????????????????????????????????????????????????????????????????????????????????????????????????????????????????????????????????????????????????????????????????????????????????????????????????????????????????????????????????????????????????????????????????????????????????????????????????????????????????????????????????????????????????????????????????????????????????????????????????????????????????????????????????????????????????????????????????????????????????????????????????????????????????????????????????????????????????????????????????????????????????????????????????????????????????????????????????????????????????????????????00000000001???????????????????????????????????????????????????????????????????????????????????????????????????????11000010000??????????????????110010000000????????????????????????1110????????????????????????????????????????????????????????????????????????????????????????????????????????????????????????????????????????????????????????1111000011111000???????????????????????????000001000
Geomyidae	????????????????????????00?????????????????????????????????????????????????????????????????????????????????????????????????????????????????????????????????????????????????????????????????????????????????????????????11110??????????????????????00000000000000000000000000000000000000000000????????????????????????????10000000000???????????????????????????????????????????????????????????????????????????????????????????????????????????????????????????????????????????????????????????????????????????????????????????????????????????????????????????????????????????????????????????????????????????????????????????????????????????????????????????????????????????????????????????????????????????????????????????????????????????????????????????????????????????????????????????????????????????????????????????????????????????????????????????????????????1000000010110000???????????????????????????????????????????????????????????????????????????????????????????????????????????????????????????????????????????????????????????????110???????????????????????????????????????????????????????????????????????????????????????????????????????????????????????????????????????????????????????????????????????????????????????????????????????????????????????????????????????????????????????????????????????????????????????????????????????????????????????????????????????????????????????????????????????????????????????????????????????????????????????????????????????????????????01001???????????????????????1??????????????????????????1???????????????????????1000010000000???1101000?????????????????01010101?????????????01????????????????????????????????????????????????????????????????????????????????????????00001100000????????????111111000000000000000000??????????????????????????????????????????????????????????????????????????????????????????????????????????????????100000000
Giraffidae	?????????????????????????????????????????????????????????????????????????????????????????????????11111111110000111111110100001111100000111111111000000011110000???????????????????????????1?????????????????11111110000???????????????111000011100????????????????????????????????????????????????????????????????????????????????????????????????????????????????????????????????????111111000000111100000001111100000????????????????????????????????????????????????????????????????????????????????????????????????????????????????????????????????????????????????????????????????????????????????????????????????????????????????????????????????????????????????????????????????????????????????????????????????????????????????????????????????????????????????????????????????????????????????????????????111000?????????????11111111110000000?????11111110000?????????????????????110000111000110110???????111000011100111110000?????????????????????????????????????????????????????????????????????????????111111110100001111100000111000011100???????000111110100??????????????????????????????????????????????????????????????????????????????????????????111111000000????????????????1111111110001111100000?????????????????????????????????????????????????????????????????11111100001111100000???????????????????11111111100000??????????111000000000000000111000000000000000010000000000111111100000000011111111000000000000000000?????????????????????????????????????????????????????????????????????????????????????1110???????????????????????????????1001111110????????????????????????10???????11100???????????????????????????????10??10?????????????????????????????????????????????100???????????????110????????????????????00000011000????????????110000000011110100000000??????????????????????????????????????????11111000001111100000111110000???????????????????????????????????????????010000000
Heteromyidae	???????????????????????????????????????????????????????????????????????????????????????????????????????????????????????????????????????????????????????????????????????????????????????????????????????????????????????10000????????????????????????????????????????????????????????????????????????????????????????????????????????????????????????????????????????????????10110???????????????????????????????????????????????????????????????????????????????????????????????????????????????????????????????????????????????????????????????????????????????????????????????????????????????????????????????????????????????????????????????????????????????????????????????????????????????????????????????????????????????????????????????????????????????????????????????????????????????????????????????????????????????????????????????????????????????????????????1000000010110000?????????????????????????????????????????????????????????????????????????????????????????????????????????????????????????????????????????????????????????????????????????????????????????????????????????????????????????????????????????????????????????????????????????????????????????????????????????????????????????????????????????????????????????????????????????????????????????????????????????????????????????????????????????????????????????????????????????????????????????????????????????????????????????????????????????????????????????????????????????????????????????????????????????????????????????????????????????????????1??????????????????????????1???????????????????????1000010000000???1101000?????????????????01010101?????????????01????101000???????????????????????????????????????????????????????????????????????????????????????????????????????????????????????????????????????????????????????????????????????????????????????????????????????????????????????????????????????????????100000000
Hippopotamidae	?????????????????????????????????????????????????????????????????????????????????????????????????11111100001000111111000010001100010000111111000010000011000100???????????????????????????1?????????????????11000000000???????????????111100000000????????????????????????????????????????????11000011110?????????????????????????????????????????????????????????????????????????????111000100000110010000001110010000???????????????????????????111100????????????????1000010????????????????????????????????????????????????????????????????????????????????????????????????????111100????????????????????????????????11110?????????????????????????????????????????????????????????????????????????????????????????????????????????????????????????????????????????????????????????????????????????????????????110000?????????????11111100000000000?????11110000000??????????????????????????????????????????????111100000000100000001??????????????????????????????????????????????111000?????????????????????????111111000010001100010000111100000000???????????????????001100011100000000000000000000110001110000000000000000001000000000101000000000010?????????111000000000????????????????1111100001001100010000?????????????????????????????????????????????????????????????????11100010001100010000???????????????????????1100010000??????????111000000000000000111000000000000000010000000000111100000000000011111000010000000000000000????????????????????????????????????????????????????????????????????????????????????????????????????????????????????????1000011000?????????????????????????????????00010???????????????????????????????????????????????????????????????????????????????????????????????????1???????????????????????00000011000100????????????????????????????????????1100???????????????????????????????????11000100001100010000110001000???????????????????????????????????????????010000000
Hydrochaeridae	??????????????????????????????????????????????????????????????????????????????????????????????????????????????????????????????????????????????????????????????????????????????????????????????????????????????????????????????????????????????????????????????????????????????????????????????????????????????????????????????????????????????????????????????????????????????????????????????????????????????????????????????????????????????????????????????????????????????????????????????????????????????????????????????????????????????????????????????????????????????????????????????????????????????????????????????????????????????????????????????????????????????????????????????????????????????????????????????????????????????????????????????????????????????????????????????????????????????????????????????????????11100000001000110?????????????????????1111000000000000?????????????????????????????????????????????????????????????????????????????????????????????????????????????????????????????????????????????????????????????????????????????????????????????????????????????????????????????????????????????????????????????????????????????????????????????????????????????????????????????????????????????????????????????????????????????000000000000000001??????????????????????????????????????????????????????????????????????????????????????????????????????????????????????????????????????????????????????????????????????????????????????????????????????1000000110000001???????????????????????????????????????????????????????????????????????????????????????????????1101000?????????????????????????????????????????????????????????????????????????????????????????????????????????????????????????????????????????????????????????????????????????????????????????????????????????????????????????????????????????????????????????????????????????????????????????????????100000000
Hystricidae	???????????????????????????????????????????????????????????????????????????????????????????????????????????????????????????????????????????????????????????????????????????????????????????????????????????????????????11101??????1000????????????10111000000111100000001011100000011110000000??????????????????????????????????????????????????????????????????????????????01001???????????????????????????????????????????????????????????????????????????????????????????????????????????????????????????????????????????????????????????????????????????110001110000??????????????????????????????????????????????????????????????????????????????????????????????????????????????????????????????????????????????????????????????????????????????????????????????????????????????????????????????????????????????????????????????11100000001000100?????????????????????1110100000000000?????????????????????????????????????????????????????????????????????????????????????????????????????????????????????????????????????????????????????????????????????????????????????????????????????????????????????????????????????????????????????????????????????????????????????????????????????????????????????????????????????????????????????????????????????????????????????????????????????????????????????????????????????????????????????????????????????????????????????????????????????????????????????????????????????????????????????????????????????????????????????????????????????1000000010000000???????????????????????????????????????????????????????????????????????????????1000100000000????????????????????110?????????????????????????????????????1110??????????????????????????????????????????????????????????????????????????00001100000??????????????????????????????????????????????????????????????????????????????????????????????????????????????????????????????????????????????????????100000000
Leporidae	???00??100000110????01??10????????0??11100111??1011101111000???????????10??0001?000011110??1011100000000000000000000000000000??????????0000000000000010???????????10?????????1????????101???????????10????11???????????00000??????????????????????10100000001110000000111010000000111000000011???11000000?????????????????01111000000???????110000111?1001001??1???1?0?????????????????????????????????????????????????????10100??????????????????????????????????????10????????????????????1111100000000000000001111?011100??01????????????10?000?0???10010110000000010???????100???????00000000000111000001000000110100?????0010??110?1?????????1?????????????0000011100???1111101????100????????111000000000001101100000000000011011000000000000110101?10??????????????????????????????????1111110000????????111??????0?1101?????1??????????????????????????????????100000000000000000000110000100000000000???????????????????????????????0000010??11?000???01??011??10001??1???????1??????000000000010000000000000100000000000000?????????????????????????????111000000000001000000000001001000011100000100000000000100100001110001001000000001001100000000?????????????????????????????????????000000000000??????????000100001100???????????110000000000010010000000100000000000000000???????????????????????11??100000000001??????????????11111000001000000010000001001000000001000000100110000011100000000000000000100000000000000000000110001110000000???????11100000111000010????????????????????????????????????????????????????????????????????????????????????????????????1?????????0000000000001???1110000?????????????????01010101??????????????????????????????????????????????????????????????????????????????????????????????????????????????????????????????111110100000000000000000???????110000000000010010000010???????????????????????????????????????????????????????????????????????????????????000000001
Macroscelididae	???????110000000???????????100??????????????????????????1010???????????????????????????????????????????????????????????????????????????????????????????????????????????????????????????????????????????????????????????????????????????????????????????????????????????????????????????????????????????????111100000?????????????????????????????????????????????????????????????????????????????????????????????????????????????????????????????????????????????????????????????????????????????????????????????????????????????????????????????????????????????????????????????????????11100000000111000001110001000000??????????????????????????????????????????????????????????????????????????????????????????????????????????????????????????????????????????????????????????????????????????????????????????????????????????????????????????????????????????????10000??????????????????????????????????????????????????????????????????????????????????????????????????????????????????0000100000110000000001100??????????????????????????????????????????????????????????????????????????????????????????????????????????????????????????????????????????????????????????????????????????????????????????????????????????????????????????100000000000000001100010111100000000000000???????????????????????????111100100000????????????????????????????????????????????????????????????????????????????????????????00000000000000000000000100????????????????????????????????????????????????????????????????????????????????????????????????????????????????????????????????????????????0000000010000???1101000?????????????????01100110???????????????????????????????????????????????????????????????????????????????????????????????????????00001000000????????????111100000000000000000000???????110000000000010011100100???????????????????????????????????????????????????????????????????????????????????000000000
Manidae	????????????????????????????????????????????????????????1000????????????????????????????????????????????????????????????????????????????????????????????????????????????????????????????????????????????????????????????????????????????????????????????????????????????????????????????????????????????????????????????????????????????????????????????????????????????????????????????????????????????????????????????????????????????????????????????????????????????????????????????????????????????????????????????????????????????????????????????????????????????????????????????????????????100000000000000000000????????????????????????????????????????????????????????????????????????????????????????????????????????????????????????????????????00000000000???????????????????????????????????????????????????????????????????????????????????????????????10000??????????????????????????????????????????????????????????????????????????????????????????????????????????????????0000000000100000000000000???????????????????????????????????????????????????????????????????????????????????????????????????????????????????????????????????????????????????????????????????????????????????????????????????000110000000???????????111110000000000000000000100000001000000000???????????????????????????????????????????????????????????????100000001110000000100000000111000000011111000000000000000000000011000000000000000000000000????????????????????????????????????????????????????????????????????????????????????????????????????????????????????????????????????????????????????????????????????????????????????10001000?????????????????????????????????????????????????1110000????????????????????????????????????????????00010000000000????????????110000000010000000000100???????111111000000000000000000???????????????????????????????????????????????????????????????????????????????????000000000
Megadermatidae	???????????????????????????????????????????????????????????????????????????????????????????????????????????????????????????????????????????????????????????????????????????????????????????????????????????????????????????????????????????????????????????????????????????????????????????????????????????????????????????????????????????????????????????????????????????????????????????????????????????????????????????????????????????????????????????????????????????????????????????????????????1100111001??????????????????????????????????????????????????????????????????????????????????????????????????????????????????????????????????????????????????????????????????????????????????????????????????????????????????????????????????????????????????????????????????????????????????????????????????????????????????????????????????????????????????????10000??????????????????????????????????????????????????????????????????????????????????????????????????????????????????001000000010000000001???????????????????????????????????????????????????????????00100000000000100110000000000010000000000010011000000000110000000000110000000000011000000??????????????????????????????????????????????????????????????????????????111100001111000000000000100000001001000000???????????????????????????????????????????????????????????????????????????????????????????????????????????????????????????????????????????????????????????????????????????????????????????????????????????????????????????1100001111111110000?????1000???0011100000????????????????????????100000010????????????????????????????????????1100????????11000010000??????????????????100001100001???????????????110110???1110????????????????????????????????????????????????????????????????????????????????????????111000000011100000000000????????????????????????????????????????1111101100000000111000011110000011110000111000001000
Megalonychidae	??????????????????????????????????????????????????????????????????????????????????????????????????????????????????????????????????????????????????????????????????????????????????????????????????????????????????????????????????????????????????????????????????????????????????????????????????????????????????????????????????????????????????????????????????????????????????????????????????????????????????????????????????????????????????????????????????????????????????????????????????????????????????????????????????????????????????????????????????????????????????????????????????????????????????????????????????????????????????????????????????????????????????????????????????????????????????????????????????????????????????????????????????????????????????????????????????????????????????????????????????????00000000000000001??????????????????????????????????????????????????????????????????????????????????????????????????????????????????????????????????????????????????????????????????????????????????????????????????????????????????????????????????????????????????????????????????????????????????????????????????????????????????????????????????????????11?????????????????????????????????????????????????????????????????????????????????????????????????????????????????????????????????????????????????????????????????????????????????????????????????????????????????????????????????????????????????????????????????????????????????????????????????????????????????????????????????????????????????????????????????????????????????????????????????????????????1000100??????????????????????????????????????????????????????????????????????????1111000????????????????????????????????????????????11111000000000????????????000000000000000000000001??????????????????????????????????????????????????????????????????????????????????????????????????????????????????000100000
Molossidae	???????????????????????????????????????????????????????????????????????????????????????????????????????????????????????????????????????????????????????????????????????????????????????????????????????????????????????????????????????????????????????????????????????????????????????????????????????????????????????????????????????????????????????????????????????????????????????????????????????????????????????????????????????????????????????????????????????????????????????????????????????????????????????????????????????????????????????????????????????????????????????????????????????????????????????????????????????????????????????????????????????????????????????????????????????????????????????????????????????????????????????????????????????????????????????????????????????????????????????????????????????????????????????????????????????10000??????????????????????????????????1110011?????????????????????????????????????????????????????????????????????????001000000010000000001???????????????????????????????????????????????????????????00100000000000100100001001100010000000000010010000100111111000000000111000000000010001100????????????????????????????1?????????????????????????????????????????????111100001110000000000000?????????????????????????????????????????????????????????????????????????????????????????????????????????????????????????????????????????????????????????????????????????????????????????????????????????????????????????????????????????????1111000011100000000????????????0010011100????????????????????????111100000????????????????????????????1???????1000????????10000000000??????????????????111100000000????????????????????????1110????????????????????????????????????????????????????????????????????????????????????????111000000011000000000000????????????????????????????????????????1111000011000100111110000111110000111100000000001000
Monodontidae	???????????????????????????????????1?????????????????????????????????????????????????????????????1111110000110011111100001100?????????????????????????????????????????????1?????????????????????????????????11110001100???????????????????????????????????????????????????????????????????????????????????????????????????????????????????????????????????????????????????????????????111000111000110011100001110011110??????????????????????????????????????????????????????????????????????????????????????????????????????????????????????????????????????????????????????????????????????????????????????????????????????????????????????????????????????????????????????????????????????????????????????????????????????????????????????????????????????????????????????????????????????????????????????????????????????????????????????????????????????????????????????????????????????????????????????????????????????????????????????????????????????????00?????????????????????????????????????????????????????????????????????????????????????????????????????????????????????????????????????????????????????????????????????????????????????????????????????????????????1111000000????????????????????????????????????????00011100110?????????????????????????????????????????????????????????????????????????????????????????????????????????????????????????????????????????????????????????????????????????11111000011111110000000000?????????????????????????????????????????????????????????????????????????????????????????????????????????????????????????????????????????????????????????0??????????????????????????10001000????????????????????????????????????????????01011??????????????????????????????????1110??????1011110?????????????????001001111???????????????????????????????????????????????????????00010011110????????????????????????????????????????????????????????????????????????001000000
Mormoopidae	??????????????????????????????????????????????????????????????????????????????????????????????????????????????????????????????????????????????????????????????????????????????????????????????????????????????????????????????????????????????????????????????????????????????????????????????????????????????????????????????????????????????????????????????????????????????????????????????????????????????????????????????????????????????????????????????????????????????????????????????????????????????????????????????????????????????????????????????????????????????????????????????????????????????????????????????????????????????????????????????????????????????????????????????????????????????????????????????????????????????????????????????????????????????????????????????????????????????????????????????????????????????????????????????????????????????????????????????????????????????????????????????????????????????????????????????????????????????????????????????????????????????????????????????????????????????????????????????????????????????????????????????????????????????????????????????????????????????????????????????????????????????????????????????????????????????????????????????????????????????????????????????????????????????????????????????????????????????????????????????????????????????????????????????????????????????????????????????????????????????????????????????????????????????????????????????????????????????????????????????????????????????????????1111110010000001100????????????0010010011????????????????????????111111000????????????????????????????????????????????????11000011110??????????????????100001111100????????????????????????1110????????????????????????????????????????????????????????????????????????????????????????????????????????????????????????????????????????????????????????1111000010000011111101100111101100111011000000001000
Muridae	10111100000000011001??110000001100?00000000100100010000?100011000101111111100011??1???000?00000010000000000000000000000000000??????????0000000000000011????????00011000?????10????????1111?1000000010?000000???????????11100000001000000000000000011000000000100000000001100000000010000000000???10100000011000100010000010111110000010001101110010110111001001?1100011000110011010011?????????????????????????????????100000000010100011101001010??????????00000000011????????????00000000011100110000??????????00?001100100010011000001100111111?10111001011000100000011000000001??????00000000000111000001000000110100?????0000101000010?00000100011101100?1111110?00001001000000100011011000010???????????????????????????????????????????????????01111111111100000000011000000000111000001101101000100001?100???????00??1?00001001110000000110000000000???????????0000010000000110000000000000000000000001000000000000000000?????????0001111100000011??01101??11101010??01011101000??????000000000110000000010000100000000000001??????????0000000000001010000111000000000001000000000001110000000000000100000000000111000000000001000100000001000010000000????????1??????????????????????000???000000000001??????????000100001011???????????110000000000010010000000000000000000000000????????????????????1001100000000000000??????????????11100100001000000010000110001000000001000011000110000011010000000000000000100000000000000000000110001000000000100000010000000100000000000000000??????????????????10110???????????????????????01010????????????????1000110?????????????0?????????1000000000000???1101000?????????????????01010101?????????????10????000001??????????????????????????????????????????????????????????????????????????????00001100000????????????111111000000000000000000???????110000000000010010000010???????????????????????????????????????????????????????????????????????????????????100000000
Myocastoridae	????????????????????????????????????????????????????????????????????????????????????????????????????????????????????????????????????????????????????????????????????????????????????????????????????????????????????????????????????????????????????????????????????????????????????????????????????????????????????????????????????????????????????????????????????????????????????????????????????????????????????????????????????????????????????????????????????????????????????????????????????????????????????????????????????????????????????????????110001111100????????????????????????????????????????????????????????????????????10111?????????????????????????????????????????????????????????????????????????????????????????????????????????????????????????????????????????????????????????????????????????????????????11100000001111000?????????????????????1111000000000000?????????????????????????????????????????????????????????????????????????????????????????????????????????????????????????????????????????????????????????????????????????????????????????????????????????????????????????????????????????????????????????????????????????????????????????????????????????????????????????????????????????????????????????????????????????????????????????????????????????????????????????????????????????????????????????????????????????????????????????????????????????????????????????????????????????????????????????????????????????????????????????????????????1111000011110000???????????????????????????????????????????????????????????????????????????????1101000000000???????????????????????????????????????????????????????????????????????????????????????????????????????????????????????????????????????????????????????????????????????????????????????????????????????????????????????????????????????????????????????????????????????????????????????????????????????????100000000
Myoxidae	????????????????????????????????????????????????????????????????????????????????????????????????????????????????????????????????????????????????????????????????????????????????????????????????????????????????????????????????????????????????????????????????????????????????????????????????????????????????????????????????????????????????????????????????????????????????????????????????????????????????????????????????????????????????????????????????????????????????????????????????????????????????????????????????????????????????????????????????????????????????????????????????????????????????????????????????????????????????????????????????????????????????????????????????????????????????????????????????????????????????????????????????????????????????????????????????????????????????????????????????????????????????????????????????????????????1100011000000000?????????????????????????????????????????????????????????????????????????????????????????????????????????????????????????????????????????????????????????????????????????????????????????????????????????????????????????????????????????????????????????????????????????????????????????????????????????????????????????????????????????????????????????????????????????????????????????????????????????????????????????????????????????????????????????????????????????????????????????????????????????????????????????????????????????????????????????????????????????????????????????????????????????????????????10110??????????????????????????????????????????????????????????????????????????1000001100000???1101000???????001????????????????????????????10????101100??????????????????????????????????????????????????????????????????????????????00001100000??????????????????????????????????????????????????????????????????????????????????????????????????????????????????????????????????????????????????????100000000
Myrmecophagidae	?????????????????????????????????????????????????????????????????????????????????????????????????????????????????????????????????????????????????????????????????????????????????????????????????????????????????????????????????????????????????????????????????????????????????????????????????????????????????????????????????????????????????????????????????????????????????????????????????????????????????????????????????????????????????????????????????????????????????????????????????????????????????????????????????????????????????????????????????????????????????????????????????????????????????????????????????????????????????????????????????????????????????????????????????????????????????????????????????????????????????????????????11000100000?????????????????????????????????????????????????????????????????????????????????????????????????????????????????????????????????????????????????????????????????????????????????????????????????????????????????????????????????????????????????????????????????????????????????????????????????????????????????????????????????????????????????????????????????????????????????????????????????????????????????????????00???????????????????????100000000000??????????????????????????????????????????????????????????????????????????????????????????????????????????????????????????????????????????????????????????????????????????????????????????????????????????????????????????????????????????????????????????????????????????????????????????????????????????????????????????????????????????????????????????????????????????1000100??????????????????????????????????????????????????????????????????????????1100000????????????????????????????????????????????11011000000000????????????000000000000000000000001??????????????????????????????????????????????????????????????????????????????????????????????????????????????????000100000
Mystacinidae	??????????????????????????????????????????????????????????????????????????????????????????????????????????????????????????????????????????????????????????????????????????????????????????????????????????????????????????????????????????????????????????????????????????????????????????????????????????????????????????????????????????????????????????????????????????????????????????????????????????????????????????????????????????????????????????????????????????????????????????????????????????????????????????????????????????????????????????????????????????????????????????????????????????????????????????????????????????????????????????????????????????????????????????????????????????????????????????????????????????????????????????????????????????????????????????????????????????????????????????????????????????????????????????????????????????????????????????????????????????????????????????????????????????????????????????????????????????????????????????????????????????????????????????????????????????????????????????????????????????????????????????????????????????????????????????????????????????????????????????????????????????????????????????????????????????????????????????????????????????????????????????????????????????????????????????????????????????????????????????????????????????????????????????????????????????????????????????????????????????????????????????????????????????????????????????????????????????????????????????????????????????????????????????????10000001110???????????????????????????????????????????????????????????????????????????????????????????????????????11000011110??????????????????111100000000????????????????????????1110????????????????????????????????????????????????????????????????????????????????????????????????????????????????????????????????????????????????????????1111000011000000???????????????????????????000001000
Myzopodidae	?????????????????????????????????????????????????????????????????????????????????????????????????????????????????????????????????????????????????????????????????????????????????????????????????????????????????????????????????????????????????????????????????????????????????????????????????????????????????????????????????????????????????????????????????????????????????????????????????????????????????????????????????????????????????????????????????????????????????????????????????????????????????????????????????????????????????????????????????????????????????????????????????????????????????????????????????????????????????????????????????????????????????????????????????????????????????????????????????????????????????????????????????????????????????????????????????????????????????????????????????????????????????????????????????????????????????????????????????????????????????????????????????????????????????????????????????????????????????????????????????????????????????????????????????????????????????????????????????????????????????????????????????????????????????????????????????????????????????????????????????????????????????????????????????????????????????????????????????????????????????????????????????????????????????????????????????????????????????????????????????????????????????????????????????????????????????????????????????????????????????????????????????????????????????????????????????????????????????????????????????????????????????????????????????????????????????????????????????????????????????????????????????????????????????????????????????????????????????????????????????????????????110010000000????????????????????????1110????????????????????????????????????????????????????????????????????????????????????????????????????????????????????????????????????????????????????????1111000011100000???????????????????????????000001000
Natalidae	??????????????????????????????????????????????????????????????????????????????????????????????????????????????????????????????????????????????????????????????????????????????????????????????????????????????????????????????????????????????????????????????????????????????????????????????????????????????????????????????????????????????????????????????????????????????????????????????????????????????????????????????????????????????????????????????????????????????????????????????????????????????????????????????????????????????????????????????????????????????????????????????????????????????????????????????????????????????????????????????????????????????????????????????????????????????????????????????????????????????????????????????????????????????????????????????????????????????????????????????????????????????????????????????????????????????????????????????????????????????????????????????????????????????????????????????????????????????????????????????????????????????????????????????????????????????????????????????????????????????????????????????????????????????????????????????????????????????????????????????????????????????????????????????????????????????????????????????????????????????????????????????????????????????????????????????????????????????????????????????????????????????????????????????????????????????????????????????????????????????????????????????????????????????????????????????????????????????????????????????????????????????????????????????00000000001???????????????????????????????????????????????????????????????????????????????????????????????????????11111000000??????????????????110010000000????????????????????????1110????????????????????????????????????????????????????????????????????????????????????????????????????????????????????????????????????????????????????????1111000011111000???????????????????????????000001000
Noctilionidae	??????????????????????????????????????????????????????????????????????????????????????????????????????????????????????????????????????????????????????????????????????????????????????????????????????????????????????????????????????????????????????????????????????????????????????????????????????????????????????????????????????????????????????????????????????????????????????????????????????????????????????????????????????????????????????????????????????????????????????????????????????????????????????????????????????????????????????????????????????????????????????????????????????????????????????????????????????????????????????????????????????????????????????????????????????????????????????????????????????????????????????????????????????????????????????????????????????????????????????????????????????????????????????????????????????????????????????????????????????????????????????????????????????????????????????????????????????????????????????????????????????????????????????????????????????????????????????????????????????????????????????????????????????????????????????????????????????????????????????????????????????????????????????????????????????????????????????????????????????????????????????????????????????????????????????????????????????????????????????????????????????????????????????????????????????????????????????????????????????????????????????????????????????????????????????????????????????????????????????????????????????????????????????1111110010000001110????????????0010010010????????????????????????111110000????????????????????????????????????1001????????11000011100??????????????????100001111000???????????????110110???1110????????????????????????????????????????????????????????????????????????????????????????????????????????????????????????????????????????????????????????1111000010000011111101100111101000111010000000001000
Nycteridae	????????????????????????????????????????????????????????????????????????????????????????????????????????????????????????????????????????????????????????????????????????????????????????????????????????????????????????????????????????????????????????????????????????????????????????????????????????????????????????????????????????????????????????????????????????????????????????????????????????????????????????????????????????????????????????????????????????????????????????????????????????????????????????????????????????????????????????????????????????????????????????????????????????????????????????????????????????????????????????????????????????????????????????????????????????????????????????????????????????????????????????????????????????????????????????????????????????????????????????????????????????????????????????????????????????????????????????????????????????????????????????????????????????????????????????????????????????????????????????????????????????????????????????????????????????????????????????????????????????????????????????????????????????????????????????????????????????????????????????????????????????????????????????????????????????????????????????????????????????????????????????????????????????????????????????????????????????????????????????????????????????????????????????????????????????????????????????????????????????????????????????????????????????????????????????????????????????????????????????????????????????????????????????????????????????????????????????????????????????????????????????????????????????????????????????????????????????????????11111100000??????????????????100001100001????????????????????????1110????????????????????????????????????????????????????????????????????????????????????????????????????????????????????????????????????????????????????????1111101000000000???????????????????????????000001000
Ochotonidae	???????????????????????????????????????????????????????????????????????????????????????????????????????????????????????????????????????????????????????????????????????????????????????????????????????????????????????????????????????????????????????????????????????????????????????????????????????????????????????????????????????????????????????????????????????????????????????????????????????????????????????????????????????????????????????????????????????????????????????????????????????????????????????????????????????????????????????????????????????????????????????????????????????????????????????????????????????????????????????????????????????????????????????????????????111000000000001101100000000000011011000000000000110????????????????????????????????????????????????????????????????????????????????????????????????????????????????????????????????????????????????????????????????????????????????????????????????????????????????????????????????????????????????????????????????????????????????????????????????????????????????????????????????????????????????????????????????????????????????????????????????????????????????????????????????????????????????????????????????????000100001100????????????????????????????????????????????????????????????????????????????????????????????????????????????????????1000000010000100001000000001000010000110000011100000000000000000??????????????????????????????????????????????????????????????????????????????????????????????????????????????????????????????????????????????????????????????????????0000000000001???1110000???????????????????????????????????????????????????????????????????????????????????????????????????????????????????????????????????????????????????????111110100000000000000000??????????????????????????????????????????????????????????????????????????????????????????????????????????????????000000001
Octodontidae	?????????????????????????????????????????????????????????????????????????????????????????????????????????????????????????????????????????????????????????????????????????????????????????????????????????????????????????????????????????????????????????????????????????????????????????????????????????????????????????????????????????????????????????????????????????????????????????????????????????????????????????????????????????????????????????????????????????????????????????????????????????????????????1??????????????????????????????????????????????????????????????????????????????????????????????????????????????????????????????????????????????????????????????????????????????????????????????????????????????????????????????????????????????????????????????????????????????????????????????????????????????????????????????????????????????????????1111000000000000?????????????????????????????????????????????????????????????????????????????????????????????????????????????????????????????????????????????????????????????????????????????????????????????????????????????????????????????????????????????????????????????????????????????????????????????????????????????????????????????????????????????????????????????????????????????????????????????????????????????????????????????????????????????????????????????????????????????????????????????????????????????????????????????????????????????????????????????????????????????????????????????????????1110000011100000???????????????????????????????????????????????????????????????????????????????1101000000000??????????????????????????????????????????????????????????????????????????????????????????????????????????????????????????0????????????????????????????????????????????????????????????????????????????????????????????????????????????????????????????????????????????????????????????????????????????????100000000
Orycteropodidae	???????111001000????????????????????????????????????????1010?????????????????????????????????????????????????????????????????????????????????????????????????????????????????????????????????????????????????????????????????????????????????????????????????????????????????????????????????????????????????????????????????????????????????????????????????????????????????????????????????????????????????????????????????????????????????????????????????????????????????????????????????????????????????????????????????????????????????????????????????????????????????????????????11100000000111000001110001000000??????????????????????????????????????????????????????????????????????????????????????????????????????????????????????????????????????????????????????????????????????????????????????????????????????????????????????????????????????????????10000??????????????????????????????????????????????????????????????????????????????????????????????????????????????????0000110000111001000001100????????????????????????????????????????????????????????????????????????????????????????????????????????????????????????????????????????00000010???????????????????????????????????????????????????111000000000???????????100000000000000001100010111100000000000000???????????????????????????111100100000????????????????????????000000000000000010000000000000000001000000000000000000000000010100000000000000000000000100?????????????????????????????????????????????????????????????????????????????????????????????????????????????????????????????????????????????????????????????????????????????????????????????????????????????????????????????????????????????0000001???????????????????????????????????????????????00000000000????????????110000000011000000000000???????110000000000010011100100???????????????????????????????????????????????????????????????????????????????????000000000
Pedetidae	???????????????????????????????????????????????????????????????????????????????????????????????????????????????????????????????????????????????????????????????????????????????????????????????????????????????????????11110????????????????????????????????????????????????????????????????????????????????????????????????????????????????????????????????????????????????????????????????????????????????????????????????????????????????????????????????????????????????????????????????????????????????????????????????????????????????????????????????????????????????????????????????????????????????????????????????????????????????????????????????????????????????????????????????????????????????????????????????????????????????????????????????????????????????????????????????????????????????????????????????????????????????????????????????????????????????1000000010100000?????????????????????????????????????????????????????????????????????????????????????????????????????????????????????????????????????????????????????????????????????????????????????????????????????????????????????????????????????????????????????????????????????????????????????????????????????????????????????????????????????????????????????????????????????????????????????????????????????????????????????????????????????????????????????????????????????????????????????????????????????????????????????????????????????????????????????????????????????????????????????????????????????0000000000000000???????????????????????????????????????????????????????????????????????????????1000000000000?????????????????110100???????????????????????????????1100001000?????????????????????????????????????????????????????????????????????????????????????????????????111111000000000000000000??????????????????????????????????????????????????????????????????????????????????????????????????????????????????100000000
Phocoenidae	???????????????????????????????????????????????????????????????????????????????????????????????????????????????????????????????????????????????????????????????????????111????????1000????1??111111??????????????????????????????????????????????????????????????????????????????????????????????????????????????????????????????????????????????????????????????????????????????????????????????????????????????????????????????????????????????????????????????????????????????????????????????????????????????????????????????????????????????????????????????????????????????????????????????????????????????????????11111?????????????????????????????????????????????????????????????????????111110001110000001110100011100000011110000111000000??????????????????????????????????????????????????????????????????????????????????????????????????????????????????????????????????????????????????????????????????????????????????????????????????????????????????????????????????111110??????????10000011000?????????????????????????????????????????????????????????????????????????????????????????????????????????????????????????????????????????????????????0000001101001111100000????????????????????????????????????????00011100111?????????????????????????????????????????????????????????????????????????????????????????????????????????111101000000000000111010100000000000010000000000100000010011000011111000011111100000000000??????????????????????????????????????????????????????????????????????????????????????????????????????????????????????1?11100????????????????????????????1??????????????????????????10001000????????????????????????????????????????????01011????????????????????1011010010????1111??????1011111?????????????????001001111110000000011111000000000???????????????????????????????00010011111????????????????????????????????????????????????????????????????????????001000000
Phyllostomidae	???????????????????????????????????????????????????????????????????????????????????????????????????????????????????????????????????????????????????????????????????????????????????????????????????????????????????????????????????????????????????????????????????????????????????????????????????????????100011110?????????????????????????????????????????????????????????????????????????????????????????????????????????????????????????????????????????????????????????????????????????????????????????????????????????????????????????????????????????????????????????????????????00000000001110000000000000000011?????????????????????????????????????????????????????????????????????????????????????????????????????????????????????????????????????????????????????????????????????????????????????????????????????????????????????????????????????????????????????????????????????????????????????1110011?????????????????????????????????????????????????????????????????????????0010000000??????????????????????????????????????????????????????????????????????00100000000000100100001001010010000000000010010000100110110000000000110000000000011100000??????????????????????????????????????????????????????????????????????????111100001100000000000000?????????????????????????????????????????????????????????????????????????????????1000000010010000001000000001001000000??????????????????????????????????????????????????????????????????????????????1111000??????????????????????????????????1111100010000001000????????????0010010011111111100???????????????111111000????????????????1101000?????????????10010110011011000011001??????????????????100001111100????????????????????????1110????????????????????????????????????????????????????????????????????????????????????????111000000010000000000000????????????????????????????????????????1111000010000010111101000111101100111011000000001000
Physeteridae	?????????????????????????????????????????????????????????????????????????????????????????????????????????????????????????????1100011100????????????????11000110????????100????????1100??????????????????????11110001010???????????????111111000000????????????????????????????????????????????????????????????????????????????????????????????????????????????????????????????????????111000111000110011000001110011110???????????????????????????110010????111111111???1101100????111111111????????????????????????????????????1???????????????????????????111010000000???????????11111100000111000???????????????????????????????????????????????11??????????????????????????????????????????????111110001001100001110100010011000011110000100110000??????????????????????????????????????????????????????????????????????????????????????????????????????11100000111?????????????????????110000111000111000???????111111000000110001110??????????????????????????????????????????????111111???????????????????????????????????????1100011100111111000000???????????????????001100011111000000000000000000110001111100000000000000001000000010001000000001000?????????0000001100001000010000??????????????????1100011100????????????00010000000??????????????????????????????????????????11100011001100011100???????????????????????1100011100??????????1111000000000000001110100000000000000???????????????????????????11111000011110000000000000????????????????????????????????????????????????????????????????????????????????????????????????????????????????????????1110011001???????????????????????????????????????????????????????????????????????????????????????????????????10010100????????????????????1100011100????0000??10111010000?????????????????001001000???????????????????????????????????????????????????????0001001000011000111001100011100110001100???????????????????????????????????????????001000000
Platanistidae	???????????????????????????????????????????????????????????????????????????????????????????????????????????????????????????????????????????????????????????????????????????????????????????????????????????????????????????????????????????????????????????????????????????????????????????????????????????????????????????????????????????????????????????????????????????????????????????????????????????????????????????????????????????????????????????????????????????????????????????????????????????????????????????????????????????????????????????????????????????????????????????????????????????????????????????????????????????????????????????????????????????????????????????????????111110001100000001110100011000000011110000110000000??????????????????????????????????????????????????????????????????????????????????????????????????????????????????????????????????????????????????????????????????????????????????????????????????????????????????????????????????????????????????????????????????????????????????????????????????????????????????????????????????????????????????????????????????????????????????????????????????????????????????????????????1110000000????????????????????????????????????????00011100100?????????????????????????????????????????????????????????????????????????????????????????????????????????????????????????????????????????????????????????????????????????11111000011111000000000000????????????????????????????????????????????????????????????????????????????????????????????????????????????????????????????????????????????????????????????????????????????????????????????????????????????????????????????????????????01010????????????????????1010011000????1100??01001011100?????????????????001001110???????????????????????????????????????????????????????00010011100????????????????????????????????????????????????????????????????????????001000000
Primates	0101111100000110???01001111111011011111111101111101101101000000??00111?10111000010111111001??????1000000000000010000000000000??????????1000000000000000????????11101111?????01????????0000?????????011111111????????????????100000????????????????11000000000110000000101100000000011000000010???110000000111000000010000001000000000101000110000110011110001111110111110000?????1111000000000001000000000010??????????1110111101110111110???011????????1110?????????101???????1001?????????111110000001111011110111101011001011?00010111110111111011111110011000000001011010001101??????00000000000111000001000000100000?????000011110111111101011??000011100111001111111010111111111111110111??00000000000000000001111000000000000011111100000000000110111111110000000??0110101010001?0111111111000000011001?1111??????01001011110111000000000000000011000???????????1000000000000000011101100001100000000001111100?????????????????????1001111111111101110111010110?011110111?1??1??1??????000000000010000000000000010000000000000?????????????????????????????110000000000001000000000001001000011000000100000000000100100001100001100000000001001100000000?????????????????????????????????????100000000000?????????????????????????????????1100000000000110000000001000000000000000000000000001??????????11000??100000000001??????????????1111000000100000001000000000100000000100000000011000001000000000000000000010000000000000000000010000111100001111000001110000111000001100000010000?????????????????????????????????????????????1000???1100000000100100011??????????????1?????????0000000000010???1101000?????????????????10000110????????????????????????????????????????????????????????111000???0001??????????????????????????????????00110000000????????????111000011000000000000000110????110000000000011000000000???????????????????????????????????????????????????????????????????????????????????000000000
Procaviidae	???????111110000????????????????????????????????????????1011?????????????????????????????????????????????????????????????????????????????????????????????????????????????????????????????????????????????????????????????????????????????????????????????????????????????????????????????????????????????????????????????????????????????????????????????????????????????????????????????????????????????????????????????????????????????????????????????????????????????????????????????????????????????????????????????????????????????????????????????????????????????????????????????11011000000111000001111010000000??????????????????????????????????????????????????????????????????????????????????????????????????????????????????????????????????????????????????????????????????????????????????????????????????????????????????????????????????????????????10110????????????????111100000000000000????????????????????????????????????????????????????????????????????????????????0000111100111110000001100???????????????????????????????????????????????????????110000000000000000000000000011000000000000000000000000000000000000010000000000001???????????????????????????????????????????????????????????111000000000???????????100000000000000001111100111001000000000000???????????????????????????111111000000????????????????????????000000000000000011000000000000000001100000000000000000000000011000000000000000000000000110????????????????????????????????????????????????????????????????????????????????????????????????????????????????????????????????????????????????????????????0000010?????????????????10001000?????????????????00??????????????????????????????0000001???????????????????????????????????????????????00000010110????????????110000000011100011000000???????110000000000010011111000???????????????????????????????????????????????????????????????????????????????????000000000
Pteropodidae	???????????????????????????????????????????????????????????????????????????????????????????????????????????????????????????????????????????????????????????????????????????????????????????????????????????????????????????????????????????????????????????????????????????????????????????????????????????100011100???????????????????11??????????????????????????????????????????????????????????????????????????????????????????????????????????????????????????????????????????????????????????????1100111001????????????????????????????????????????????????????????????????????????00000000001110000000000000000011??????????????????????????????????????????????????????????????????????????100000000000000010000000000000000100000000000000001?????????????????????????????????????????????????????????????????????????????????????????????????????????????????10000??????????????????????????????????1110010?????????????????????????????????????????????????????????????????????????001000000010000000001???????????????????????????????????????????????????????????00100000000000100100001001010010000000000010010000100111110000000000110000000000011110000????????????????????????????0?????????????????????????????????????????????111100001111000000000000100000001001000000???????????????????????????????????????????????????????????????1000000010010000001000000001001000000???????????????????????????????????????????????????????????????????????????????????????????????????????????????????????00000000????????????????1000???0011000000110111100???????????????110000100????????????????????????????1???????10000110011000000000000??????????????????000000000000???????????????110100???1100?????????????????????????????????????????????????????????111000011100000000000000111????111000000011100000000000????????????????????????????????????????1100000000000000100000000100000000100000000000001000
Rhinocerotidae	?????????????????????????????????????????????????????????????11??11????????????????????????????????????????????????????????????????????????????????????00000000???????????????0000????????0?????????????????00000000000?????111100????110000000010????????????????????????????????????????????000????????10?????????111100???????????01??????????????????????????????????????????????????????????????????????0000000000???????????????????????????000000????????????????0000000??????????????????????????????????????????????????????????????????????????????????????????????????????????????????????????????????????????????????????????????????????????????????????????????????????????????????????????????????????????????????????????????????????????????10000001110??1001111111???????????????????????????????000000???????????????????????????????????0000000000010001????????????????110000111111000000???????110000000010000000000??????????????????????????????????????????????000000000000001010000000100????????????????????????????110000000010???????00010000001100111110000000000000000000000011111000000000000000000000??????????????????????????????????000000100011?????????????????????????????????????????????????????????????111100001000100000000000100000001110000000???????????????????????????????????????????????????????????????11000011000000000011000001100000000001000000000010000001110000001100000000000000000110000011111011001111110111101101111101??110010????????????????????????????????????????????????????????????????????????????????????????????????????????????????????????????????????????????????????????????????????????????????????????????????????????????????????????????????????????????1??????????????00000010111????????????110000000011100010001000???????111110000100000000000000???????????????????????????????????????????????????????????????????????????????????000000010
Rhinolophidae	???????????????????????????????????????????????????????????????????????????????????????????????????????????????????????????????????????????????????????????????????????????????????????????????????????????????????????????????????????????????????????????????????????????????????????????????????????????100011110??????????????????????????????????????????????????????????????????????????????????????????????????????????????????????????????????????????????????????????????????????????????????????????????????????????????????????????????????????????????????????????????????????????????????????????????????????????????????????????????????????????????????????????????????????????????????????????????????????????????????????????????????????????????????????????????????????????????????????????????????????????????????????????????????????????????????????????????????????????????????????????????????????????????????????????????????????????????????????????????????????????????????????????????????????????????????????????????????????????????????????????????????????????????????????????????????????????????????????????????????????????????????????????????????????????????????????????????????????????????????????????????????????????????????????????????????????????????????????????????????????????????????????????????????????????????????????????????????????????????????????????????????????????????????????????????????????????????????????????????????????????????????????????????????1100001111111100000????????????0011100000????????????????????????100000011????????????????????????????????????1000????????11111100000??????????????????100001100001???????????????110110???1110????????????????????????????????????????????????????????????????????????????????????????????????????????????????????????????????????????????????????????1111101100000000111000011110000011110000111000001000
Rhinopomatidae	??????????????????????????????????????????????????????????????????????????????????????????????????????????????????????????????????????????????????????????????????????????????????????????????????????????????????????????????????????????????????????????????????????????????????????????????????????????????????????????????????????????????????????????????????????????????????????????????????????????????????????????????????????????????????????????????????????????????????????????????????????????????????????????????????????????????????????????????????????????????????????????????????????????????????????????????????????????????????????????????????????????????????????????????????????????????????????????????????????????????????????????????????????????????????????????????????????????????????????????????????????????????????????????????????????????????????????????????????????????????????????????????????????????????????????????????????????????????????????????????????????????????????????????????????????????????????????????????????????????????????????????????????????????????????????????????????????110000000000110000000000011110000???????????????????????????????????????????????????????????????????????????????????????????????????????????????????????????????????????????????????????????????????????????????????????????????????????????????????????????????????????????????????????????????????????????????????????????????????????????????????????????????????????????????1100001011111110000??????????????????????????????????????????????100000011????????????????????????????????????1000????????11000011001??????????????????100001000000???????????????110110???1110????????????????????????????????????????????????????????????????????????????????????????????????????????????????????????????????????????????????????????1111110000000000111000010110000010110000110000001000
Sciuridae	??????????????????????????????????????????????????????????????????????0??????????????????????????????????????????????????????????????????????????????????????????????11????????????????????????????????????????????????11000000001????????????????10100000001110000000111010000000111000000011????????????????????????????10000000000???????????????????????????????????????10100???????????????????????????????????????????????????????????????????????????????????????????????????????????????????????????????????????????????????????????????????????????????????????????????????????????????????????????????????????????????????????????????????????????????111???????100????????????????????????????????????????????????????????????????????????????????11100000000?????????????????????????1101000????????????????????????????????????????????????????????????????????1100011100000000???????????????????????????????????????????????????????????????????????????????????????????????????????????????????????????????????????????????????????????????110????????????????001000000000001110000000000000100000000000111000000000001000100000001000010000000????????1??????????????????????????????????????????????????????????????????????????????????????????????????????????????????????????????????????????????????????????????????????????????????1000000010000110001000000001000011000110000011010000000000000000???????????????????????????????????????????????????????????????????????????????????????00000??????????????????????????????????????????????????????????????????????????1000001100000???1101000?????????????????01010101???????????????????101110??????????????????????????????????????????????????????????????????????????????00001100000????????????111111000000000000000000??????????????????????????????????????????????????????????????????????????????????????????????????????????????????100000000
Solenodontidae	?????????????????????????????????????????????????????????????????????????????????????????????????????????????????????????????????????????????????????????????????????????????????????????????????????????????????????????????????????????????????????????????????????????????????????????????????????????????????????????????????????????????????????????????????????????????????????????????????????????????????????????????????????????????????????????????????????????????????????????????????????????????????????????????????????????????????????????????????????????????????????????????????????????????????????????????????????????????????????????????????????????????????????????????????????????????????????????????????????????????????????????????????????????????????????????????????????????????????????????????????????????????????????????????????????????????????????????????????????????????????????????????????????????????????????????????????????????????????????????????????????????????????????????????????????????????????????????????????????????????????????????????????????????????????????????????????????????????????????????????????????????????????????????????????????????????????????????????????????????????????????????????????????????100000001000000100??????????????????????????????????????????????????????????????????????????????????????????????????????????????????????????????????????????????????????????????????????????????????????????????????????????????????????????????????????????????????????????????????????????????????????????????????????????????????????????????????????????????????????????????????????????????????????????????????????1000110??????????????????????????????????????????????????????????????????????100000000000000000000010000???????????????????????????????????????????????????????????????????????????????????????????????????????????????000010000
Soricidae	???????????????????????????????????????????????????????????????????????10???????????????????????????????????????????????????????????????????????????????????????????????????????????????????????????????????????????????????????????????????????????????????????????????????????????????????????????????????????????????????????????????????????????????????????????????????????????????????????????????????????????????????????????????????????????????1111???????????????????1110????????????????????????????????????????????????????????????????????00000?????????????????????????????00000000000110000000000000000010??????????????????????????????????????????????????????????????????????????????????????????????????????????????????????????????????????????????????????????????????????????????????????????????????????????????????????????????????????????????10000????????????????110000111100000000????????????????????????????????????????????????????????????????????????????????????????????????????????????????????????????????????????????????????????????????00100000000000100111110000000010000000000010011111000000100000000000100000000000000000011??????????????????????????????????????????????????????????????????????????100000000000000001000000100000001000000110???????????????????????????????????????????????????????????????1000000010001000001000000001000100000111101100000000000000000000????????????????????????????????????????????????????????????????????????????????????????????????????????????????????????100???????????????????????????????????????????0000000011100???1101000?????????????????10001000?????????????????????????????????????????????????????????????????????????????????????????????????????????????????????????????????????????????????????????????100000000000000000000001???????????????????????????????????????????????????????????????????????????????????000010000
Suidae	?11???1?????????111?10?????????0111?110000????0???11100????????10???00???101110?11???????????????11111000000010111110000000101000000001111100000000100010000001???????????????1000????????1011110????????1??11100000001???????????????1110001000001011010000011101000000101101000001110100000010000011110?????????????????01110010000???????00011?????00001????0?11?1??11000??????????110000000100100000011001100000001?101111111?1???????011??111100000????100110??????1000011????100100???10000000110??????????????????011????111111??0011???1????????????1110100000000011110111?110000000001000101111110000000000000001100011110?001????1???????1111111000?????????1110???1100???0110???????10??110000000000000001000000000000000010000000000000000????00????????????10????????????????????????????????11101????1100010?????????1?111111000000000000?11011000000000010000????????????????110000111000100001???????111000100000100000000??????????????1???10??????000???????0?1?01?10?110000100000000010000010000????111110000001001000000001111000100000???1000000111000000001100010000000000000000000000110001000000000000000000001000010000001000001000000?????????100000000000??????????100???1111000000101000000001000111100000???????????111111000000000000000000??????????????????11000000101000000001111??11????????????000010000000011000001000111000000000000000111000000000000000010000000000110000000000000011110000000000000010000000?????????????????????????????????????????????????????????????????????????????????????1000?1100011??????????????????????000000100001?????????????????????????000001100011????????????10001000???????????????????????????????????????????????????????????????????????????????1???????????????????????00000011000110?????????110000000011110100000000???1110111111100000000000000000???????????10000000011000000001100000001???????????????????????????????????????????010000000
Talpidae	???????100000100????????????????????????????????????????????????????????????????????????????????????????????????????????????????????????????????????????????????????????????????????????????????????????????????????????????????????????????????????????????????????????????????????????????????????????????????????????????????????????????????????????????????????????????????????????????????????????????????????????????????????????????????????????1111???????????????????1110??????????????????????????????????????????????????????????????????????????????????????????????????????????????????????????????????????????????????????????????????????????????????????????????????????????????????????????????????????????????????????????????????????????????????????????????????????????????????????????????????????????????????????????????????????????????????????????????????????????????????????????????????????????????????????????????????????????????11???????????????????????????????????????????????????????????????????????????????????????????????????????????00100000000000100111100000000010000000000010011110000000100000000000100000000000000000011??????????????????????????????????????????????????????????????????????????????????????????????????100000001000000110???????????????????????????110000001110????????????????????????1000000010001000001000000001000100000111101000000000000000000000????????????????????????????????????????????????????????????????????????????????????????????????????????????????????????????????????????100010????????????????????????0000000011100???1101000?????????????????10001000?????????????????????????????????????????????????1000110??????????????????????????????????????????????????????????????????????100000000000000000000010??????????????????????????????????????????????????????????????????????????????????????????????????????????????????000010000
Tapiridae	?????????????????????????????????????????????????????????????????????????????????????????????????1100000000000111000000000001??????????1110000000000100???????????????????????????????????????????????????????????????????????????????????????????????????????????????????????????????????????????????????????????????????????????????????????????????????????????????????????????????00000000001100000000011??????????????????????????????????????????????????????????????????????????????????????????????????????????????????????????????????????????????????????????????????????????????????????????????????????????????????????????????????????????????????????????????????????????????????????????????????????????????????????????????????????????????????????????????????????????????????????????????????????????????????????????????????????????????????????????????????????????????????????????????????????????????????????????????????????????????????????????????????????????????????????????????????????????11000000000010?????????????????????????????000100000011001111100000000000000000000000111110000000000000000000001000011100001000001110000?????????000000100011??????????????????????????????????????????????????????????????????????????????????????????????????????????????????????????????????????????????????????????????????????110000110000000000110000011000000000010000000000100000011100000011000000000000000001100000????????????????????????????????????????????????????????????????????????????????????????????????????????????????????????????????????????????????????????????????????????????????????10001000????????????????????????????????????????????????????????????????????????????????????????1??????????????00000010111????????????110000000011100010001000??????????????????????????????????????????????????????????????????????????????????????????????????????????????????000000010
Tayassuidae	?????????????????????????????????????????????????????????????????????????????????????????????????11111000000010111110000000101000000001111100000000100010000001?????????????????????????????????????????????11100000001???????????????111000100000????????????????????????????????????????????????????????????????????????????????????????????????????????????????????????????????????110000000100100000011001100000001????????????????????????????????????????????????????????????????????????????????????????????????????????????????????????????????????????????????????????????????????????????????????????????????????????????????????????????????????????????????????????????????????????????????????????????????????????????????????????????????????????????????????????????????????????????????????????????110001???????????????????????????????????11000000000?????????????????????110000111000100001???????111000100000100000000?????????????????????????????????????????????????????????????????????????????111110000001001000000001111000100000?????????????????????????????????????????????????????????????????????????????????????????????????????????????????????????0000000010??????1111000000101000000001????????????00000000000??????????????????????????????????????????11000000101000000001???????????????????????1000000001??????????????????????????????????????????????????????????????????????????11110000000000000010000000????????????????????????????????????????????????????????????????????????????????????????????????????????????????????????????????????????????????????????????000001100011???????????????????????????????????????????????????????????????????????????????????????????????????1???????????????????????00000011000110100000000???????????????????????????1110????????????????????????0000000000010000000011000000001100000001???????????????????????????????????????????010000000
Tenrecidae	????????????????????????????????????????????????????????????????????????????????????????????????????????????????????????????????????????????????????????????????????????????????????????????????????????????????????????????????????????????????????????????????????????????????????????????????????????????????????????????????????????????????????????????????????????????????????????????????????????????????????????????????????????????????????????0000???????????????????0000??????????????????????????????????????????????????????????????????????????????????????????????????????????????????????????????????????????????????????????????????????????????????????????????????????????????????????????????????????????????????????????????????????????????????????????????????????????????????????????????????????????????????????????????????????????????????????????????????????????????????????????????????????????????????????????????????????????????????????????????????????????????????????????????????????????????????????????????????????????????????????????????????????????????????????????????????????????????????????????????????????????????????????????????????????????????????????????????????????????????????????????????????????????????????????111010000000000000???????????????????????????111000010000??????????????????????????????????????????????????????????????????????????????????????????????????????????????????????????????????????????????????????????????????????????????????????????????????????????????????????????????????????????????????????????????0000000010000???1101000?????????????????01100110????????????????????????????????????????????????????????100001????????????????????????????????????????????????????????????????100000000000000000000010??????????????????????????????????????????????????????????????????????????????????????????????????????????????????000010000
Thryonomyidae	???????????????????????????????????????????????????????????????????????????????????????????????????????????????????????????????????????????????????????????????????????????????????????????????????????????????????????11101????????????????????????????????????????????????????????????????????????????????????????????????????????????????????????????????????????????????????????????????????????????????????????????????????????????????????????????????????????????????????????????????????????????????????????????????????????????????????????????????????????????????????????????????????????????????????????????????????????????????????????????????????????????????????????????????????????????????????????????????????????????????????????????????????????????????????????????????????????????????????????????????????????????????????????????????????????????????1110100000000000?????????????????????????????????????????????????????????????????????????????????????????????????????????????????????????????????????????????????????????????????????????????????????????????????????????????????????????????????????????????????????????????????????????????????????????????????????????????????????????????????????????????????????????????????????????????????????????????????????????????????????????????????????????????????????????????????????????????????????????????????????????????????????????????????????????????????????????????????????????????????????????????????????1100100011001000???????????????????????????????????????????????????????????????????????????????1000100000000?????????????????110111???????????????????????????????1000001111??????????????????????????????????????????????????????????????????????????00001100000??????????????????????????????????????????????????????????????????????????????????????????????????????????????????????????????????????????????????????100000000
Thyropteridae	??????????????????????????????????????????????????????????????????????????????????????????????????????????????????????????????????????????????????????????????????????????????????????????????????????????????????????????????????????????????????????????????????????????????????????????????????????????????????????????????????????????????????????????????????????????????????????????????????????????????????????????????????????????????????????????????????????????????????????????????????????????????????????????????????????????????????????????????????????????????????????????????????????????????????????????????????????????????????????????????????????????????????????????????????????????????????????????????????????????????????????????????????????????????????????????????????????????????????????????????????????????????????????????????????????????????????????????????????????????????????????????????????????????????????????????????????????????????????????????????????????????????????????????????????????????????????????????????????????????????????????????????????????????????????????????????????????????????????????????????????????????????????????????????????????????????????????????????????????????????????????????????????????????????????????????????????????????????????????????????????????????????????????????????????????????????????????????????????????????????????????????????????????????????????????????????????????????????????????????????????????????????????????????????11000000000???????????????????????????????????????????????????????????????????????????????????????????1110????????11000000000??????????????????110010000000????????????????????????1110????????????????????????????????????????????????????????????????????????????????????????????????????????????????????????????????????????????????????????1111000011110000???????????????????????????000001000
Tragulidae	?????????????????????????????????????????????????????????????????????????????????????????????????11111110000000111111100000001110000000111111100000000011100000?????????????????????????????????????????????11111000000???????????????111000010000????????????????????????????????????????????????????????????????????????????????????????????????????????????????????????????????????111100000000111000000001111000000????????????????????????????????????????????????????????????????????????????????????????????????????????????????????????????????????????????????????????????????????????????????????????????????????????????????????????????????????????????????????????????????????????????????????????????????????????????????????????????????????????????????????????????????????????????????????????????100000???????????????????????????????????11111100000?????????????????????110000111000110100???????111000010000111000000?????????????????????????????????????????????????????????????????????????????111111100000001110000000111000010000???????????????????????????????????????????????????????????????????????????????????????????????????????????????????????????????????111???1111110000001110000000????????????11000000000????????????????????????10000000100011000011110000001110000000???????????????????10001110000000??????????????????????????????????????????????????????????????????????????11111100000000000000000000????????????????????????????????????????????????????????????????????????????????????????????????????????????????????????1001011100?????????????????????????????????11000???????????????????????????????????00?????????????????????????????????????????????000??????????????0000????????????????????00000011000001110000000110000000011110100000000???1001????????????????????????1100000000011100000001110000000111000000???????????????????????????????????????????010000000
Trichechidae	????????????????????????????????????????????????????????????????????????????????????????????????????????????????????????????????????????????????????????????????????????????????????????????????????????????????????????????????????????????????????????????????????????????????????????????????????????????????????????????????????????????????????????????????????????????????????????????????????????????????????????????????????????????????????????????????????????????????????????????????????????????????????????????????????????????????????????????????????????????????????????????????????111000001111100000000???????????????????????????????????????????????????????????????????????????????????????????????????????????????????????????????????????????????????????????????????????????????????????????????????????????????????????????????????????????????????????????????????111111000000000000????????????????????????????????????????????????????????????????????????????????????????????????????????????????????????????????????????????????????????????????10000000000000000000000000001000000000000000000000000000????????????????????????????????????????????????????????????????????????????????????111000000000???????????????????????????????????111001100000000000???????????????????????????111111000000????????????????????????000000000000000010000000000000000001000000000000000000000000010100000000000000000000000111???????????????????????????????????????????11???????????????????????????????????????????????????????????????????????????????????????????????????????????????????????????????????????10001000?????????????????11???????????????????????????????????????????????????????????????????????????????????????????????????????????110000000011100011110000??????????????????????????????????????????????????????????????????????????????????????????????????????????????????000000100
Tupaiidae	???????????????????????????????????????????????????????????????????????????????????????????????????????????????????????????????????????????????????????????????????????????????????????????????????????????????????????????????????????????????????????????????????????????????????????????????????????????111100000????????????????????????????????????????????????????????????????????????????????????????????????????????????????????????????????????1100???????????????????1001?????????110000000001110011100????????????????????????????????????????????????????????????????????????00000000000111000001000000111000??????????????????????????????????????????????????????????????????????????111100000000000001111000000000000011100000000000000?????????????????????????????????????????????????????????????????????????????????????????????????????????????????10000??????????????????????????????????1111000?????????????????????????????????????????????????????????????????????????000000000010000000000???????????????????????????????????????????????????????????001000000000001001000011100000100000000000100100001110001001000000001001000000000???????????????????????????????????????????????????????????000100001010???????????110000000000011100000000???????????????????????????????????????????????????????????????????????11111000001000000010000001001000000001000000100111000000000000000000000000???????????????????????????????????????????????????????????????????????????????????????????????????????????????????????????1000000000?????????????????????????????????0000000000010???1101000?????????????000010001000????????????????????????????????????????????????????????111000???0001??????????????????????????????????00110000000????????????111000010000000000000000100????110000000000011100000000????????????????????????????????????????0000000000000000???????????????????????????000000000
Vespertilionidae	??????????????????????????????????????????????????????????????????????????????????????????????????????????????????????????????????????????????????????????????????????????????????????????????????????????????????????????????????????????????????????????????????????????????????????????????????????????????????????????????????????????????????????????????????????????????????????????????????????????????????????????????????????????????????????????????????????????????????????????????????????????????????????????????????????????????????????????????????????????????????????????????????????????????????????????????????????????????????????????????????????????????????????????????????????????????????????????????????????????????????????????????????????????????????????????????????????????????????????????????????????????????????????????????????????????????????????????????????????????????????????????????????????????????????????????????????????????????????????????????????????????????????????????????????????????????????????????????????????????????00100000000000100100001001100010000000000010010000100100111000000000111000000000010001100????????????????????????????1??????????????????????????????????????????????????????????????????????????????????????????????????????????????????????????????????????????????????????1000000011000000001000000001100000000???????????????????????????????????????????????????????????????????????????????????????????????????????????????????????1110000011110000000????????????0010011000111?????????????????????111000000????????????????????????????1???????11100110011011100000000??????????????????111000000000???????????????110110???1110????????????????????????????????????????????????????????????????????????????????????????????????????????????????????????????????????????????????????????1111000011000100111110000111110000111100000000001000
Ziphiidae	?????????????????????????????????????????????????????????????????????????????????????????????????????????????????????????????1100011110????????????????11000110????????1100?????????????????????????????????11110001100??????????????????????????????????????????????????????????????????????????????????????????????????????????????????????????????????????????????????????????????????????????????????????1110011100????????????????????????????????????????????????????????????????????????????????????????????????????????????????????????????????????????????????????????????????????????????????????????????????????????????????????????????????????????????????????????????????????????????111110001001100001110100010011000011110000100110000??????????????????????????????????????????????????????????????????????????????????????????????????????11100000110??????????????????????????????????????????????????????????110001100???????????????????????????????????????????????????????????????????????????????????????????1100011110?????????????????????????????????????????????????????????????????????????????????????????????????????????????????????????????????????1100000000??????????????????1100011110????????????00011000000????????????????????????????????????????????????????1100011110???????????????????????1100011110??????????????????????????????????????????????????????????????????????????11111000011100000000000000??????????????????????????????????????????????????????????????????????????????????????????????????????????????????????1?1110011001???????????????????????????????????????????????????????????????????????????????????????????????????10010100????????????????????1100011100????1000??10111011000?????????????????001001100???????????????????????????????????????????????????????0001001100011000111101100011110110001110???????????????????????????????????????????001000000
;
end;
	charset RobB_pr_211_1_YWHAH_MRP_cons.tre = 1;
	charset robb_pr_256_1f_tree.tre = 2;
	charset robb_pr_256_1e_tree.tre = 3;
	charset robb_pr_349_35_tree.tre = 4;
	charset robb_pr_349_36_tree.tre = 5;
	charset robb_pr_256_1a_tree.tre = 6;
	charset robb_pr_256_1b_tree.tre = 7;
	charset robb_pr_240_4_tree.tre = 8-16;
	charset robb_pr_323_7b_tree.tre = 17-18;
	charset robb_pr_348_16_tree.tre = 19;
	charset robb_pr_349_19_tree.tre = 20;
	charset robb_pr_189_1a_tree.tre = 21-22;
	charset robb_pr_189_1b_tree.tre = 23;
	charset robb_pr_322_1_tree.tre = 24;
	charset robb_pr_236_1b_tree.tre = 25-26;
	charset robb_pr_236_1a_tree.tre = 27;
	charset robb_pr_304_1b_tree.tre = 28-30;
	charset robb_pr_304_1a_tree.tre = 31;
	charset robb_pr_251_1a_tree.tre = 32;
	charset robb_pr_251_1b_tree.tre = 33-34;
	charset robb_pr_349_56_tree.tre = 35;
	charset RobB_pr_144_1_ALAS2_MRP_cons.tre = 36;
	charset robb_pr_209_1_tree.tre = 37;
	charset robb_pr_302_1_tree.tre = 38-42;
	charset robb_pr_203_1a_tree.tre = 43;
	charset robb_pr_203_1b_tree.tre = 44;
	charset robb_pr_349_30_tree.tre = 45;
	charset robb_pr_198_1_tree.tre = 46;
	charset robb_pr_231_1a_tree.tre = 47;
	charset marcelc_rl_30_1_tree.tre = 48-50;
	charset robb_pr_202_1_tree.tre = 51-55;
	charset robb_pr_349_59_tree.tre = 56;
	charset MarcelC_RL_7_1_AQP2_MRP_cons.tre = 57-60;
	charset robb_pr_349_17_tree.tre = 61;
	charset RobB_pr_346_2_MTATP6_MRP_cons.tre = 62-63;
	charset robb_pr_348_2_MTATP6_MRP_cons.tre = 64-65;
	charset robb_pr_346_3_MTATP8_MRP_cons.tre = 66-67;
	charset robb_pr_247_1a_tree.tre = 68;
	charset robb_pr_247_1c_tree.tre = 69;
	charset robb_pr_247_1b_tree.tre = 70;
	charset robb_pr_213_1_tree.tre = 71;
	charset robb_pr_282_1_tree.tre = 72-73;
	charset marcelc_rl_27_1_tree.tre = 74-75;
	charset robb_pr_180_1_tree.tre = 76-79;
	charset robb_pr_264_1_tree.tre = 80;
	charset robb_pr_253_1d_tree.tre = 81-82;
	charset robb_pr_349_48_tree.tre = 83;
	charset robb_pr_349_58_tree.tre = 84;
	charset robb_pr_266_1a_tree.tre = 85-86;
	charset robb_pr_266_1b_tree.tre = 87-89;
	charset robb_pr_266_1c_tree.tre = 90;
	charset robb_pr_195_1_tree.tre = 91;
	charset marcelc_rl_33_1c_tree.tre = 92-93;
	charset marcelc_rl_33_1b_1_tree.tre = 94-95;
	charset marcelc_rl_33_1b_2_tree.tre = 96-97;
	charset robb_pr_149_2_1_tree.tre = 98-111;
	charset robb_pr_149_2_2_tree.tre = 112-125;
	charset robb_pr_23_8_tree.tre = 126-135;
	charset robb_pr_149_1_tree.tre = 136-151;
	charset robb_pr_23_9_tree.tre = 152-159;
	charset robb_pr_182_1a_tree.tre = 160;
	charset robb_pr_182_1c_tree.tre = 161;
	charset robb_pr_182_1b_tree.tre = 162;
	charset robb_pr_152_2_tree.tre = 163;
	charset robb_pr_152_1a_tree.tre = 164;
	charset robb_pr_150_1_tree.tre = 165;
	charset robb_pr_221_1_tree.tre = 166-167;
	charset RobB_pr_352_1_MRP_cons.tre = 168-170;
	charset robb_pr_357_1_tree.tre = 171;
	charset robb_pr_358_1_tree.tre = 172;
	charset robb_pr_349_7_tree.tre = 173;
	charset robb_pr_349_45_tree.tre = 174;
	charset robb_pr_143_1_tree.tre = 175-178;
	charset robb_pr_377_1_tree.tre = 179-182;
	charset robb_pr_331_1a_tree.tre = 183-184;
	charset robb_pr_349_34_tree.tre = 185;
	charset robb_pr_294_1a_tree.tre = 186;
	charset robb_pr_23_16_tree.tre = 187;
	charset robb_pr_323_2b_tree.tre = 188-189;
	charset robb_pr_348_6_tree.tre = 190;
	charset robb_pr_348_17_tree.tre = 191-193;
	charset robb_pr_348_22_tree.tre = 194-195;
	charset robb_pr_349_2_tree.tre = 196;
	charset robb_pr_349_26_tree.tre = 197;
	charset robb_pr_349_66_tree.tre = 198;
	charset robb_pr_294_1b_tree.tre = 199;
	charset RobB_pr_165_1_CRYBB2_MRP_cons.tre = 200;
	charset robb_pr_165_1b_tree.tre = 201;
	charset robb_pr_224_1c_tree.tre = 202;
	charset marcelc_rl_8_1_tree.tre = 203-204;
	charset robb_pr_23_4_tree.tre = 205-215;
	charset RobB_pr_158_1_MTCYB_MRP_cons.tre = 216-220;
	charset robb_pr_346_15_tree.tre = 221-226;
	charset marcelc_rl_15_1_tree.tre = 227-230;
	charset marcelc_rl_42_1_tree.tre = 231-242;
	charset marcelc_rl_11_1_1_tree.tre = 243-253;
	charset marcelc_rl_11_1_2_tree.tre = 254-264;
	charset marcelc_rl_11_1_3_tree.tre = 265-275;
	charset marcelc_rl_11_1_4_tree.tre = 276-286;
	charset robb_pr_23_17_tree.tre = 287-289;
	charset robb_pr_351_2_tree.tre = 290-297;
	charset RobB_pr_346_4_MTCO1_MRP_cons.tre = 298-299;
	charset robb_pr_271_1_tree.tre = 300-308;
	charset robb_pr_346_16_tree.tre = 309-314;
	charset marcelc_rl_11_2_tree.tre = 315-325;
	charset RobB_pr_346_6_MTCO3_MRP_cons.tre = 326-327;
	charset marcelc_rl_32_1_tree.tre = 328-329;
	charset robb_pr_166_1a_tree.tre = 330;
	charset robb_pr_166_1b_tree.tre = 331;
	charset robb_pr_200_1_tree.tre = 332;
	charset robb_pr_178_1a_tree.tre = 333-337;
	charset robb_pr_163_1c_tree.tre = 338;
	charset robb_pr_163_1d_tree.tre = 339;
	charset robb_pr_163_1a_tree.tre = 340;
	charset robb_pr_163_1b_tree.tre = 341;
	charset robb_pr_163_1e_tree.tre = 342;
	charset marcelc_rl_29_1_tree.tre = 343-347;
	charset robb_pr_155_1_tree.tre = 348-349;
	charset marcelc_rl_13_1_tree.tre = 350;
	charset robb_pr_270_1_tree.tre = 351;
	charset robb_pr_349_55_tree.tre = 352;
	charset robb_pr_256_1c_tree.tre = 353;
	charset MarcelC_RL_22_1_DDC_MRP_cons.tre = 354-355;
	charset MarcelC_RL_22_2_EEF1A1_MRP_cons.tre = 356;
	charset robb_pr_274_1b_tree.tre = 357;
	charset robb_pr_274_1a_tree.tre = 358;
	charset robb_pr_204_1_tree.tre = 359;
	charset robb_pr_205_1c_tree.tre = 360-364;
	charset robb_pr_293_1_1_tree.tre = 365-366;
	charset robb_pr_293_1_2_tree.tre = 367-369;
	charset robb_pr_153_1b_tree.tre = 370;
	charset robb_pr_153_1a_tree.tre = 371-372;
	charset robb_pr_327_1c_tree.tre = 373;
	charset robb_pr_327_1b_tree.tre = 374;
	charset robb_pr_148_1a_tree.tre = 375-386;
	charset robb_pr_148_1b_tree.tre = 387-397;
	charset robb_pr_23_10_tree.tre = 398-407;
	charset robb_pr_179_1_tree.tre = 408;
	charset marcelc_rl_26_1a_tree.tre = 409-411;
	charset robb_pr_186_1a_tree.tre = 412-413;
	charset robb_pr_186_1b_tree.tre = 414-416;
	charset robb_pr_186_1c_tree.tre = 417;
	charset RobB_pr_281_1_GLUD2_MRP_cons.tre = 418;
	charset robb_pr_136_1_tree.tre = 419;
	charset robb_pr_212_1b_tree.tre = 420;
	charset robb_pr_212_1c_tree.tre = 421;
	charset robb_pr_212_1d_tree.tre = 422;
	charset robb_pr_212_1e_tree.tre = 423;
	charset robb_pr_212_1a_tree.tre = 424;
	charset robb_pr_212_1f_1_tree.tre = 425;
	charset robb_pr_212_1f_2_tree.tre = 426;
	charset robb_pr_323_6b_tree.tre = 427-429;
	charset MarcelC_RL_44_5_tree.tre = 430-431;
	charset robb_pr_138_1_tree.tre = 432;
	charset robb_pr_323_3b_tree.tre = 433-434;
	charset robb_pr_23_14_tree.tre = 435-440;
	charset robb_pr_301_1a_tree.tre = 441-444;
	charset robb_pr_348_13_tree.tre = 445-447;
	charset robb_pr_348_20_tree.tre = 448-450;
	charset robb_pr_348_25_tree.tre = 451-453;
	charset robb_pr_349_4_tree.tre = 454;
	charset robb_pr_349_28_tree.tre = 455;
	charset robb_pr_349_68_tree.tre = 456;
	charset robb_pr_23_15_tree.tre = 457-463;
	charset robb_pr_301_1b_tree.tre = 464-467;
	charset robb_pr_348_15_tree.tre = 468-470;
	charset robb_pr_348_21_tree.tre = 471-473;
	charset robb_pr_348_26_tree.tre = 474-476;
	charset robb_pr_351_6_tree.tre = 477-487;
	charset robb_pr_338_2_1_tree.tre = 488-492;
	charset robb_pr_338_2_2_tree.tre = 493-497;
	charset robb_pr_188_1b_tree.tre = 498-499;
	charset robb_pr_188_1c_tree.tre = 500;
	charset robb_pr_351_9_tree.tre = 501;
	charset MarcelC_RL_44_6.tre = 502;
	charset robb_pr_199_1_1_tree.tre = 503;
	charset robb_pr_199_1_2_tree.tre = 504;
	charset robb_pr_199_1_3_tree.tre = 505;
	charset robb_pr_261_1b_tree.tre = 506-508;
	charset robb_pr_261_1c_tree.tre = 509-510;
	charset robb_pr_261_1a_tree.tre = 511;
	charset robb_pr_349_43_tree.tre = 512;
	charset robb_pr_348_14_tree.tre = 513;
	charset robb_pr_194_1d_tree.tre = 514-516;
	charset robb_pr_194_1c_tree.tre = 517-518;
	charset robb_pr_171_1_tree.tre = 519-520;
	charset robb_pr_255_1a_tree.tre = 521-522;
	charset robb_pr_255_1b_tree.tre = 523-524;
	charset robb_pr_251_1c_tree.tre = 525-526;
	charset robb_pr_349_15_tree.tre = 527;
	charset robb_pr_170_1a_tree.tre = 528;
	charset robb_pr_169_1_tree.tre = 529-530;
	charset robb_pr_170_2a_tree.tre = 531;
	charset robb_pr_170_2b_tree.tre = 532;
	charset robb_pr_267_1_1_tree.tre = 533;
	charset robb_pr_267_1_2_tree.tre = 534;
	charset robb_pr_267_2_tree.tre = 535;
	charset marcelc_rl_38_1_tree.tre = 536-540;
	charset MarcelC_RL_5_2_INS_MRP_cons.tre = 541-552;
	charset robb_pr_254_1a_tree.tre = 553-555;
	charset robb_pr_254_1b_tree.tre = 556-559;
	charset marcelc_rl_20_1_tree.tre = 560-562;
	charset marcelc_rl_20_2_tree.tre = 563;
	charset robb_pr_23_11_tree.tre = 564-569;
	charset robb_pr_240_2_tree.tre = 570-580;
	charset MarcelC_RL_56_1_RBP3_MRP_cons.tre = 581-601;
	charset robb_pr_23_13_tree.tre = 602-606;
	charset robb_pr_70_1_tree.tre = 607-608;
	charset robb_pr_172_1a_tree.tre = 609-610;
	charset robb_pr_172_1c_tree.tre = 611;
	charset robb_pr_172_1b_tree.tre = 612;
	charset robb_pr_278_1b_tree.tre = 613-615;
	charset marcelc_rl_3_1_tree.tre = 616;
	charset robb_pr_190_1b_tree.tre = 617;
	charset robb_pr_190_1a_tree.tre = 618-619;
	charset robb_pr_190_1c_tree.tre = 620;
	charset marcelc_rl_25_1_tree.tre = 621-623;
	charset marcelc_rl_25_2.tre = 624-625;
	charset robb_pr_349_10_tree.tre = 626;
	charset marcelc_rl_24_1b_tree.tre = 627;
	charset robb_pr_348_10_tree.tre = 628-629;
	charset robb_pr_194_1a_tree.tre = 630-633;
	charset robb_pr_272_1b_tree.tre = 634-637;
	charset robb_pr_70_2_tree.tre = 638;
	charset robb_pr_330_1_tree.tre = 639;
	charset robb_pr_304_1c_tree.tre = 640;
	charset RobB_pr_215_1_MHC_class_I_MRP_cons.tre = 641-643;
	charset robb_pr_75_1_tree.tre = 644-645;
	charset robb_pr_250_1b_tree.tre = 646;
	charset robb_pr_250_1a_tree.tre = 647-650;
	charset robb_pr_227_1e_tree.tre = 651-653;
	charset robb_pr_250_1c_tree.tre = 654-657;
	charset robb_pr_75_2_tree.tre = 658-659;
	charset robb_pr_227_1c_tree.tre = 660;
	charset robb_pr_227_1b_tree.tre = 661;
	charset robb_pr_177_1_tree.tre = 662-664;
	charset marcelc_rl_28_1_tree.tre = 665-667;
	charset robb_pr_311_1b_tree.tre = 668;
	charset MarcelC_RL_44_16_tree.tre = 669;
	charset marcelc_rl_55_1b_tree.tre = 670;
	charset marcelc_rl_55_1a_tree.tre = 671;
	charset robb_pr_348_9_tree.tre = 672-673;
	charset MarcelC_RL_44_2_tree.tre = 674-675;
	charset robb_pr_351_1_1_tree.tre = 676-692;
	charset robb_pr_351_1_2_tree.tre = 693-709;
	charset robb_pr_351_1_3_tree.tre = 710-726;
	charset robb_pr_253_1b_tree.tre = 727;
	charset robb_pr_253_1c_tree.tre = 728;
	charset robb_pr_349_44_tree.tre = 729;
	charset robb_pr_324_2a_tree.tre = 730;
	charset robb_pr_324_1_tree.tre = 731-732;
	charset robb_pr_324_2b_tree.tre = 733;
	charset robb_pr_346_14b_tree.tre = 734-744;
	charset RobB_pr_348_3_MTND1_MRP_cons.tre = 745-746;
	charset RobB_pr_346_9_MTND2_MRP_cons.tre = 747-748;
	charset RobB_pr_346_10_MTND3_MRP_cons.tre = 749-750;
	charset RobB_pr_346_11_MTND4_MRP_cons.tre = 751-752;
	charset RobB_pr_346_12_MTND4L_MRP_cons.tre = 753-754;
	charset RobB_pr_346_13_MTND5_MRP_cons.tre = 755-756;
	charset RobB_pr_347_16_MTND6_MRP_cons.tre = 757-759;
	charset robb_pr_323_12_tree.tre = 760;
	charset robb_pr_349_11_tree.tre = 761;
	charset robb_pr_122_1e_tree.tre = 762;
	charset robb_pr_122_1d_tree.tre = 763;
	charset robb_pr_122_1c_tree.tre = 764;
	charset robb_pr_122_1a_tree.tre = 765;
	charset robb_pr_122_1b_tree.tre = 766;
	charset robb_pr_175_1a_tree.tre = 767-769;
	charset marcelc_rl_18_1_tree.tre = 770-776;
	charset robb_pr_208_1_tree.tre = 777;
	charset robb_pr_201_1_tree.tre = 778;
	charset MarcelC_RL_4_1_PPY_MRP_cons.tre = 779-781;
	charset marcelc_rl_12_1_tree.tre = 782;
	charset robb_pr_265_1_tree.tre = 783;
	charset robb_pr_349_13_tree.tre = 784;
	charset robb_pr_349_31_tree.tre = 785;
	charset robb_pr_349_32_tree.tre = 786;
	charset robb_pr_349_51_tree.tre = 787;
	charset robb_pr_23_7_tree.tre = 788-793;
	charset robb_pr_252_1b_tree.tre = 794;
	charset robb_pr_191_1_tree.tre = 795;
	charset robb_pr_349_50_tree.tre = 796;
	charset robb_pr_349_49_tree.tre = 797;
	charset robb_pr_349_41_tree.tre = 798;
	charset robb_pr_349_61_tree.tre = 799;
	charset robb_pr_214_1a_tree.tre = 800;
	charset robb_pr_214_1b_tree.tre = 801;
	charset robb_pr_214_1c_tree.tre = 802;
	charset MarcelC_RL_44_18_tree.tre = 803;
	charset robb_pr_147_1_tree.tre = 804;
	charset robb_pr_349_29_tree.tre = 805;
	charset robb_pr_192_1_tree.tre = 806;
	charset robb_pr_262_1_tree.tre = 807-823;
	charset robb_pr_325_1_tree.tre = 824;
	charset robb_pr_196_1_tree.tre = 825-828;
	charset robb_pr_23_5_tree.tre = 829-839;
	charset robb_pr_230_3_tree.tre = 840-844;
	charset RobB_pr_290_1_MTRNR1_MRP_cons.tre = 845-860;
	charset marcelc_rl_14_1b_tree.tre = 861-878;
	charset marcelc_rl_21_1_tree.tre = 879-885;
	charset marcelc_rl_42_1_tree.tre = 886-897;
	charset robb_pr_23_6_tree.tre = 898-906;
	charset RobB_pr_347_3_MTRNR2_MRP_cons.tre = 907-909;
	charset marcelc_rl_6_1a_tree.tre = 910;
	charset robb_pr_312_1_1_tree.tre = 911-912;
	charset robb_pr_312_1_2_tree.tre = 913-914;
	charset robb_pr_312_1_3_tree.tre = 915-916;
	charset robb_pr_331_1b_tree.tre = 917;
	charset robb_pr_249_1c_tree.tre = 918;
	charset robb_pr_279_1_tree.tre = 919;
	charset robb_pr_349_40_tree.tre = 920;
	charset robb_pr_327_1a_tree.tre = 921;
	charset robb_pr_349_33_tree.tre = 922;
	charset robb_pr_349_52_tree.tre = 923;
	charset robb_pr_349_64_tree.tre = 924;
	charset robb_pr_278_1a_tree.tre = 925-926;
	charset robb_pr_349_8_tree.tre = 927;
	charset robb_pr_183_1_tree.tre = 928-929;
	charset robb_pr_341_1_tree.tre = 930-931;
	charset robb_pr_145_1_tree.tre = 932;
	charset robb_pr_273_1_tree.tre = 933-934;
	charset robb_pr_280_1a_tree.tre = 935;
	charset robb_pr_280_1b_tree.tre = 936;
	charset robb_pr_246_1b_tree.tre = 937;
	charset RobB_pr_140_1_WARS_MRP_cons.tre = 938-939;
	charset robb_pr_349_62_tree.tre = 940;
	charset robb_pr_349_65_tree.tre = 941;
	charset robb_pr_246_1a_tree.tre = 942;
	charset RobB_pr_242_1_ubiquitin_MRP_cons.tre = 943;
	charset robb_pr_277_1_tree.tre = 944;
	charset robb_pr_323_13b_tree.tre = 945;
	charset MarcelC_RL_44_13_tree.tre = 946;
	charset robb_pr_323_14b_tree.tre = 947-948;
	charset robb_pr_349_12_tree.tre = 949;
	charset robb_pr_348_11_tree.tre = 950-951;
	charset marcelc_rl_24_1a_tree.tre = 952;
	charset robb_pr_23_12_tree.tre = 953-958;
	charset robb_pr_230_2_tree.tre = 959-968;
	charset robb_pr_240_3_tree.tre = 969-979;
	charset marcelc_rl_7_1c_tree.tre = 980-983;
	charset robb_pr_149_3_tree.tre = 984-997;
	charset robb_pr_23_19_tree.tre = 998-1007;
	charset marcelc_rl_42_1_tree.tre = 1008-1019;
	charset marcelc_rl_11_7_tree.tre = 1020-1022;
	charset marcelc_rl_11_8_tree.tre = 1023-1026;
	charset robb_pr_351_8_tree.tre = 1027-1038;
	charset robb_pr_313_1_1_tree.tre = 1039-1066;
	charset robb_pr_313_1_2_tree.tre = 1067-1094;
	charset robb_pr_233_2_1_tree.tre = 1095-1106;
	charset robb_pr_233_2_2_tree.tre = 1107-1119;
	charset robb_pr_338_3a_tree.tre = 1120-1127;
	charset robb_pr_338_3c_tree.tre = 1128;
	charset robb_pr_338_3d_tree.tre = 1129-1140;
	charset robb_pr_160_2_tree.tre = 1141-1150;
	charset robb_pr_348_27_tree.tre = 1151-1153;
	charset marcelc_rl_54_1_tree.tre = 1154-1155;
	charset robb_pr_353_1_MRP_cons.tre = 1156;
	charset robb_pr_149_4_tree.tre = 1157-1168;
	charset robb_pr_23_20_tree.tre = 1169-1178;
	charset robb_pr_244_1_tree.tre = 1179-1190;
	charset robb_pr_342_2_tree.tre = 1191-1201;
	charset robb_pr_230_4_tree.tre = 1202-1225;
	charset marcelc_rl_57_1_tree.tre = 1226-1243;
	charset robb_pr_148_2_tree.tre = 1244-1253;
	charset robb_pr_23_21_tree.tre = 1254-1263;
	charset MarcelC_RL_44_20_tree.tre = 1264-1266;
	charset marcelc_rl_48_2_tree.tre = 1267-1268;
	charset RobB_pr_348_5_MRP_cons.tre = 1269-1270;
	charset marcelc_rl_57_2_tree.tre = 1271-1282;
	charset RobB_pr_229_1_MRP_cons.tre = 1283-1286;
	charset robb_pr_23_22_tree.tre = 1287-1296;
	charset robb_pr_351_5_tree.tre = 1297-1306;
	charset robb_pr_322_2_1_tree.tre = 1307-1324;
	charset robb_pr_322_2_2_tree.tre = 1325-1343;
	charset marcelc_rl_35_1_tree.tre = 1344-1370;
	charset robb_pr_23_25_tree.tre = 1371-1396;
	charset RobB_pr_20_2_MRP_cons.tre = 1397-1406;
	charset marcelc_rl_19_1_tree.tre = 1407-1413;
	charset RobB_pr_20_1_MRP_cons.tre = 1414-1421;
	charset MarcelC_RL_50_1_MRP_cons.tre = 1422-1428;
	charset marcelc_rl_48_1_tree.tre = 1429-1430;
	charset RobB_pr_20_3_MRP_cons.tre = 1431-1436;
	charset robb_pr_347_1_tree.tre = 1437-1439;
	charset robb_pr_306_1_tree.tre = 1440-1441;
	charset robb_pr_339_1a_1_tree.tre = 1442-1449;
	charset robb_pr_339_1a_2_tree.tre = 1450-1457;
	charset robb_pr_339_1b_1_tree.tre = 1458-1459;
	charset robb_pr_339_1b_2_tree.tre = 1460-1462;
	charset robb_pr_354_1_tree.tre = 1463-1470;
	charset robb_pr_375_1_tree.tre = 1471-1481;
	charset robb_pr_329_1_tree.tre = 1482-1485;
	charset robb_pr_305_1a_tree.tre = 1486;
	charset RobB_pr_168_1_MRP_cons.tre = 1487-1490;
	charset robb_pr_303_1_tree.tre = 1491-1493;
	charset robb_pr_228_1_tree.tre = 1494-1503;
	charset robb_pr_328_1a_tree.tre = 1504-1506;
	charset RobB_pr_328_1_MRP_cons.tre = 1507-1512;
	charset robb_pr_305_1b_tree.tre = 1513;
	charset robb_pr_337_1a_tree.tre = 1514;
	charset robb_pr_362_1_tree.tre = 1515;
	charset robb_pr_337_2a_tree.tre = 1516;
	charset robb_pr_237_1_tree.tre = 1517-1521;
	charset robb_pr_23_2_tree.tre = 1522-1526;
	charset marcelc_rl_37_1_tree.tre = 1527;
	charset robb_pr_354_4_tree.tre = 1528-1536;
	charset robb_pr_296_1_tree.tre = 1537-1549;
	charset robb_pr_363_1_tree.tre = 1550;
	charset robb_pr_321_1_tree.tre = 1551-1552;
	charset marcelc_rl_36_1_tree.tre = 1553-1559;
	charset robb_pr_23_3_tree.tre = 1560-1564;
	charset robb_pr_355_1_tree.tre = 1565;
	charset robb_pr_361_1_tree.tre = 1566;
	charset robb_pr_376_1_tree.tre = 1567-1569;
	charset robb_pr_332_1_tree.tre = 1570-1572;
	charset robb_pr_374_1_tree.tre = 1573-1576;
	charset robb_pr_372_1_1_tree.tre = 1577-1580;
	charset robb_pr_372_1_2_tree.tre = 1581-1584;
	charset robb_pr_373_1_tree.tre = 1585-1595;
	charset robb_pr_309_1_tree.tre = 1596-1597;
	charset robb_pr_257_1_tree.tre = 1598-1599;
	charset robb_pr_378_1_tree.tre = 1600-1601;
	charset robb_pr_359_1_tree.tre = 1602-1603;
	charset RobB_pr_259_1_MRP_cons.tre = 1604-1609;
	charset robb_pr_334_1_tree.tre = 1610-1613;
	charset robb_pr_368_1_tree.tre = 1614-1625;
	charset robb_pr_369_1_tree.tre = 1626-1628;
	charset robb_pr_370_1_1_tree.tre = 1629-1630;
	charset robb_pr_370_1_2_tree.tre = 1631-1633;
	charset RobB_pr_299_1_MRP_cons.tre = 1634-1640;
	charset robb_pr_333_1_tree.tre = 1641-1646;
	charset robb_pr_295_1_tree.tre = 1647-1649;
	charset marcelc_rl_31_1_tree.tre = 1650-1653;
	charset robb_pr_366_1_1_tree.tre = 1654-1658;
	charset robb_pr_366_1_2_tree.tre = 1659-1663;
	charset RobB_pr_98_2_MRP_cons.tre = 1664;
	charset robb_pr_300_2_1_tree.tre = 1665-1667;
	charset robb_pr_356_1_tree.tre = 1668-1671;
	charset robb_pr_258_1_tree.tre = 1672;
	charset robb_pr_360_1_tree.tre = 1673;
	charset robb_pr_371_1_1_tree.tre = 1674-1675;
	charset robb_pr_371_1_2_tree.tre = 1676-1677;
	charset robb_pr_364_1_tree.tre = 1678-1684;
	charset robb_pr_365_1_tree.tre = 1685-1687;
	charset robb_pr_291_1_tree.tre = 1688-1698;
	charset robb_pr_300_1_tree.tre = 1699-1701;
	charset robb_pr_342_1_tree.tre = 1702-1710;
	charset robb_pr_115_1_tree.tre = 1711-1734;
	charset robb_pr_238_1_tree.tre = 1735-1737;
	charset robb_pr_98_3_tree.tre = 1738-1741;
	charset robb_pr_230_5_tree.tre = 1742-1765;
	charset robb_pr_342_3_tree.tre = 1766-1776;
	charset robb_pr_23_23_tree.tre = 1777-1786;
	charset robb_pr_23_24_tree.tre = 1787-1796;
	charset robb_pr_23_1_tree.tre = 1797-1805;
	charset RobB_pr_367_1_MRP_cons.tre = 1806-1821;
	charset robb_pr_354_5_tree.tre = 1822-1830;
	charset robb_pr_354_6_tree.tre = 1831-1839;
	charset robb_pr_354_7_tree.tre = 1840-1848;
	charset seed_tree.tre = 1849-1857;
end;
begin assumptions;

wtset LEA_4_to_1_upweighting = 4:328-329 980-983 1008-1026 1141-1150 1154-1168 1179-1268 1283-1296 1344-1396 1407-1430 1482-1485 1487-1490 1528-1536 1598-1599 1665-1673 1678-1687 1699-1737 1742-1776 1797-1848, 2:1039-1094 1307-1343 1629-1633 1674-1677, 1:1-93 126-242 287-327 330-364 370-424 427-487 498-502 506-532 535-675 727-910 917-979 984-1007 1027-1038 1120-1140 1151-1153 1169-1178 1269-1282 1297-1306 1397-1406 1431-1441 1463-1481 1486 1491-1527 1537-1576 1585-1597 1600-1628 1634-1653 1664 1688-1698 1738-1741 1777-1796 1849-1857, 0.5:94-125 365-369 425-426 488-497 533-534 1095-1119 1442-1462 1577-1584 1654-1663, 0.333:503-505 676-726 911-916, 0.25:243-286;

wtset LEA_1_to_1_equal_weighting = 1:1-93 126-242 287-364 370-424 427-487 498-502 506-532 535-675 727-910 917-1038 1120-1306 1344-1441 1463-1576 1585-1628 1634-1653 1664-1673 1678-1857, 0.5:94-125 365-369 425-426 488-497 533-534 1039-1119 1307-1343 1442-1462 1577-1584 1629-1633 1654-1663 1674-1677, 0.333:503-505 676-726 911-916, 0.25:243-286;

end;

begin trees;

tree LEA_P_4_to_1_upweighting_50_majrule = (MRPoutgroup,(((((((((((Abrocomidae,Chinchillidae),((Agoutidae,Dasyproctidae),(Caviidae,Hydrochaeridae)),Capromyidae,Dinomyidae,((Echimyidae,Myocastoridae),Octodontidae)),Erethizontidae),((Bathyergidae,Thryonomyidae),Hystricidae)),((Dipodidae,Muridae),Pedetidae)),(Anomaluridae,((Aplodontidae,Sciuridae),Myoxidae),Castoridae,(Geomyidae,Heteromyidae))),(Leporidae,Ochotonidae)),(((((((((Antilocapridae,(Bovidae,(Cervidae,Giraffidae))),Tragulidae),(((Balaenidae,(Balaenopteridae,Eschrichtiidae)),(((((Delphinidae,Phocoenidae),Monodontidae),Platanistidae),Ziphiidae),Physeteridae)),Hippopotamidae)),(Suidae,Tayassuidae)),Camelidae),(Equidae,(Rhinocerotidae,Tapiridae))),(Carnivora,Manidae)),(((((Craseonycteridae,Rhinopomatidae),(Megadermatidae,(Nycteridae,Rhinolophidae))),(((((Furipteridae,Natalidae),Thyropteridae),Myzopodidae),((Molossidae,Vespertilionidae),Mystacinidae)),((Mormoopidae,Phyllostomidae),Noctilionidae))),Emballonuridae),Pteropodidae)),((Cynocephalidae,Tupaiidae),Primates))),(Erinaceidae,(Solenodontidae,(Soricidae,Talpidae)))),((Chrysochloridae,Tenrecidae),(((Dugongidae,Trichechidae),(Elephantidae,Procaviidae)),(Macroscelididae,Orycteropodidae)))),(((Bradypodidae,Megalonychidae),Dasypodidae),Myrmecophagidae)));

tree LEA_P_1_to_1_equal_weighting_50_majrule = (MRPoutgroup,((((((((Abrocomidae,Chinchillidae),((Agoutidae,Dasyproctidae),(Caviidae,Hydrochaeridae)),Capromyidae,Dinomyidae,((Echimyidae,Myocastoridae),Octodontidae)),Erethizontidae),((Bathyergidae,Thryonomyidae),Hystricidae)),((Dipodidae,Muridae),Pedetidae)),(Anomaluridae,(((Aplodontidae,Sciuridae),Myoxidae),Castoridae),(Geomyidae,Heteromyidae))),(((((((((((Antilocapridae,(Bovidae,(Cervidae,Giraffidae))),Tragulidae),(((Balaenidae,(Balaenopteridae,Eschrichtiidae)),(((((Delphinidae,Phocoenidae),Monodontidae),Platanistidae),Ziphiidae),Physeteridae)),Hippopotamidae)),(Suidae,Tayassuidae)),Camelidae),(Equidae,(Rhinocerotidae,Tapiridae))),(Carnivora,Manidae)),((((Craseonycteridae,Emballonuridae),((Megadermatidae,(Nycteridae,Rhinolophidae)),Rhinopomatidae)),((((Furipteridae,Natalidae),Thyropteridae),Myzopodidae),(Molossidae,Vespertilionidae),(((Mormoopidae,Phyllostomidae),Noctilionidae),Mystacinidae))),Pteropodidae)),((((Bradypodidae,Megalonychidae),Dasypodidae),Myrmecophagidae),((Chrysochloridae,Tenrecidae),((((Dugongidae,Trichechidae),Procaviidae),Elephantidae),(Macroscelididae,Orycteropodidae))))),(Cynocephalidae,(Primates,Tupaiidae))),(Leporidae,Ochotonidae))),(Erinaceidae,(Solenodontidae,(Soricidae,Talpidae)))));

end;
